# Supplementary material for: Lsr2 acts as a cyclic di-GMP receptor that promotes keto-mycolic acid synthesis and biofilm formation in mycobacteria
Source: Nat Commun. 2024 Jan 24;15:695. doi: 10.1038/s41467-024-44774-6 (PMC10808224; doi:10.1038/s41467-024-44774-6)
Supplement: Supplementary file 4 — Source data [file 41467_2024_44774_MOESM4_ESM.zip]

Archive with 32 entries (32 files):
- Primer list.xlsx
- Source data of Fig 1I .xlsx
- Source data of Fig 2D.xlsx
- Source data of Fig 3B.xlsx
- Source data of Fig 3C.xlsx
- Source data of Fig 3E.xlsx
- Source data of Fig 3F.xlsx
- Source data of Fig 4C.xlsx
- Source data of Fig 4D.xlsx
- Source data of Fig 4E of Gel.xlsx
- Source data of Fig 4E.xls
- Source data of Fig 4F.xlsx
- Source data of Fig 5D.xlsx
- Source data of Fig 5E.xlsx
- Source data of Fig 5F.xlsx
- Source data of Fig 5H.xlsx
- Source data of Fig 5I of Gel.xlsx
- Source data of Fig 5I.xls
- Source data of Fig S10B.xlsx
- Source data of Fig S11A.xlsx
- Source data of Fig S11B.xlsx
- Source data of Fig S15 .xlsx
- Source data of Fig S17.xlsx
- Source data of Fig S18.xlsx
- Source data of Fig S19 .xls
- Source data of Fig S20.xlsx
- Source data of Fig S3.xls
- Source data of Fig S4C.xlsx
- Source data of Fig S5.xls
- Source data of Fig S6C.xlsx
- Source data of Fig S8C.xlsx
- Source data of Fig S9.xlsx
