# Supplementary material for: Lsr2 acts as a cyclic di-GMP receptor that promotes keto-mycolic acid synthesis and biofilm formation in mycobacteria
Source: Nat Commun. 2024 Jan 24;15:695. doi: 10.1038/s41467-024-44774-6 (PMC10808224; doi:10.1038/s41467-024-44774-6)
Supplement: Supplementary file 4 — Source data [file 41467_2024_44774_MOESM4_ESM.zip › Primer list.xlsx]

## Sheet: Sheet1
	Name	Sequence 5’ to 3’	General description
	EcoR I ydeH f	ACGC GAATTC ATGATCAAGAAGACAACG	ydeH, ydeH(mut) overexpression
	Xba I ydeH r	ACGC TCTAGA TTAAACTCGGTTAATCAC
	LAD2	AGTCTCGCAGATGATAAGGBNBNNNGGTT	Transposon insertion mutant sequence analysis
	Trans-f	CGCTTCCTCGTGCTTTACGGTATCG
	Trans-r	CCCGAAAAGTGCCACCTAAATTGTAAGCG
	Adapter	AGTCTCGCAGATGATAAGG
	Pac Ⅰ lsr2Msmup f	TATA TTAATTAA CTCGCCGGCGGTGCCGCCGC	lsr2Msm gene knockout
	Spe Ⅰ lsr2Msmup r	TATA ACTAGT CACTCCCGGGCACCGACCCTTCT
	Hind Ⅲ lsr2Msmdn f	TATA AAGCTT CGGAAGGTTGCCAGCACGCC
	Nhe Ⅰ lsr2Msmudn r	ATAT GCTAGC GTCCTTGAGCGTCTCGGGGA
	Pac Ⅰ lsr2BCGup f	GCATTTAATTAATTAGCCGGTGGTGCGGCGGC	lsr2BCG gene knockout
	Spe Ⅰ lsr2BCGup r	AGCGACTAGTCACTGGCTTACCCTCGCGTTTCT
	Hind Ⅲ lsr2BCGdn f	AGGCAAGCTTCATTTGGCTACCGGCGCCCA
	Nhe Ⅰ lsr2BCGdn r	ATTAGCTAGCGCGTCTCGGGCACCTCGCCG
	Hyg f	AGCCAGCGCATATGGTGACACAAGAATCCCTG	Gene knockout strain hyg analysis
	Hyg r	ACACTTAATTAATTAGGCGCCGGGGGCGGT
	Not I lsr2Msm f	AGAAT GCGGCCGC T ATGGCAAAGAAAGTGAC	Lsr2Msm protein expression
	Xba I lsr2Msm r	ATGC TCTAGA CTAAGTTGCCGCGTGGAATG
	Not I lsr2BCG f	AGAAT GCGGCCGC T ATGGCGAAGAAAGTAAC	Lsr2BCG protein expression
	Xba I lsr2BCG r	ATGC TCTAGATCAGGTCGCCGCGTGGTATG
	hadDMsm sgRNA f	GGGAACTCGACGGCCCGCGACCGC	hadDMsm CRISPRi plasmid
	hadDMsm sgRNA r	AAACGCGGTCGCGGGCCGTCGAGT
	CRI test f	TTACGCTGACTTGACGGGACGGC	Gene CRISPRi strain sequence analysis
	CRI test r	GTTCCTGGCCTTTTGCTGGC
	hadDMsm up f	GCATTTAATTAA GCCGGGGCGTCAGAACGGGC	hadDMsm gene knockout
	hadDMsm up r	AGCGACTAGT CACGTGTTCTCTGCTACTCCCGT
	hadDMsm dn f	ATTAAAGCTT GTTCACCCGCCGGGCGGAGG
	hadDMsm dn r	ATTAGCTAGC ACGCAGGCATCCGTCGCTGC
	EcoR I hadDMsm f	AGCGGAATTCATGAGCATCGCGGCAAACAT	hadDMsm gene overexpression
	Xba I hadDMsm r	ACCGTCTAGATCAGGAACTGGACTTTTGCC
	EcoR I hadDMsmp f	ATTAGAATTC GACGCCGCGCTGCGCGACGT	The β-galactosidase activity experiment
	Xba I hadDMsmp r	ATTATCTAGA TAGTCGGGGTAGCGGTAGTG
	hadDMsmp f	GACGCCGCGCTGCGCGACGT	EMSA for the hadDp binding activity of Lsr2
	hadDMsmp r	TAGTCGGGGTAGCGGTAGTG
	hadDMtbp f	CCGCTCGGATCGGGGTTC
	hadDMtbp r	GCCCGATAATGCTTGCCGAT
	RThadDMsm f	AGAAGGTCCGCGAGTTCTC	RT-PCR analysis for the expression of hadDMsm
	RThadDMsm r	ATCGGACGGTGGAAGATCAG
	sigAMsm f	GCATCGGCCGACTCGGTTCG
	sigAMsm r	GCGACACCACGAGGCGCAGG
	Kpn Ⅰ his f	ATTCGGTACCATGGGCAGCAGCCATCATCA	ChIP assay for c-di-GMP modulates the hadDp-binding activity of Lsr2
	Not I hadDMsm r	AGAATGCGGCCGCCTAAGTTGCCGCGTGGAATG
	RT hadDBCGp f	AGCCTCTAGACGCCAATCAC
	RT hadDBCGp r	GCTTCTTCGGGAACTGTCAT
	BmaH I ydeH f	ACGC GGATCC ATGATCAAGAAGACAACG
	TFhadDMsm r	TCCGTTGTCTTCTTGATCATCCTTGACGGCCGCCGAGAA	The β-galactosidase activity experiment for c-di-GMP modulates the hadDp-binding activity of Lsr2
	hadDMsm ydeH f	TTCTCGGCGGCCGTCAAGGATGATCAAGAAGACAACGGA
	Sal Ⅰ ydeH r	GCGCGTCGACTTAAACTCGGTTAATCAC
	Not I lsr2BCG f	AGAATGCGGCCGCTCAGGTCGCCGCGTGGTATG
	EcoR I hadDMtb f	ATCTGAATTCATGACAGTTCCCGAAGAAGC	hadDMtb overexpression
	Xba I hadDMtb r	ACCGTCTAGACTAGATCGATGCAATCGCCG
	RT hadDBCG f	GATCGGCAAGCATTATCGGG	RT-PCR analysis for the expression of hadDBCG
	RT hadDBCG r	TTCTGGTCGCGATGAAAGAC
	sigABCG f	TCGCGCCTACCTCAAACAG
	sigABCG r	CGTACAGGCCAGCCTCGAT
