# Supplementary material for: Lsr2 acts as a cyclic di-GMP receptor that promotes keto-mycolic acid synthesis and biofilm formation in mycobacteria
Source: Nat Commun. 2024 Jan 24;15:695. doi: 10.1038/s41467-024-44774-6 (PMC10808224; doi:10.1038/s41467-024-44774-6)
Supplement: Supplementary file 4 — Source data [file 41467_2024_44774_MOESM4_ESM.zip › Source data of Fig 3C.xlsx]

## Sheet: Sheet1
	sample	A600	A550	A420	time/sec
	Msm/hsp60p-lacZ 1	2.0593	0.072	1.0152	55
	Msm/hsp60p-lacZ 2	2.0602	0.0611	0.7677	50
	Msm/hsp60p-lacZ 3	2.1015	0.061	1.1166	60
	Msm/null-lacZ 1	2.0636	0.0522	0.0951	300
	Msm/null-lacZ 2	2.085	0.0544	0.1016	300
	Msm/null-lacZ 3	2.0894	0.0538	0.0995	300
	Msm lsr2msmKO/hsp60p-lacZ 1	1.9208	0.1007	0.6822	40
	Msm lsr2MsmKO/hsp60p-lacZ 2	1.946	0.0747	0.7032	42
	Msm lsr2MsmKO/hsp60p-lacZ 3	1.9246	0.0676	0.6935	42
	Msm lsr2MsmKO/null-lacZ 1	1.73	0.055	0.0998	300
	Msm lsr2MmKO/null-lacZ 2	1.9239	0.0533	0.0962	300
	Msm lsr2MsmKO/null-lacZ 3	1.9328	0.0577	0.1092	300
	Msm/hadDMsmp-lacZ 1	1.5208	0.0541	0.6777	120
	Msm/hadDMsmp-lacZ 2	1.5722	0.0537	0.764	120
	Msm/hadDMsmp-lacZ 3	1.5021	0.0539	0.7476	120
	Msm lsr2MsmKO/hadDMsm-lacZ 1	1.8208	0.0605	0.9339	300
	Msm lsr2MsmKO/hadDMsm-lacZ 2	1.7773	0.0558	0.5991	140
	Msm lsr2MsmKO/hadDMsm-lacZ 3	1.8076	0.0558	0.6045	140
	Enzyme activity is calculated using the following formula
	Miller Unit=1000*(A420-175*A550)/(A600*V*T)
	V: the volume of bacterial suspension using in the reaction, 0.3 mL;
	T: T is the reaction time, expressed in min
