# Supplementary material for: Lsr2 acts as a cyclic di-GMP receptor that promotes keto-mycolic acid synthesis and biofilm formation in mycobacteria
Source: Nat Commun. 2024 Jan 24;15:695. doi: 10.1038/s41467-024-44774-6 (PMC10808224; doi:10.1038/s41467-024-44774-6)
Supplement: Supplementary file 4 — Source data [file 41467_2024_44774_MOESM4_ESM.zip › Source data of Fig 3E.xlsx]

## Sheet: Sheet1
	Sample	OD570
	WT	2.478	2.4334	2.3324
	lsr2MsmKO	1.7538	1.3675	1.5894
	hadDMsmKO	1.6039	1.8179	1.5449
	hadDMsmKO/lsr2MsmOE	0.8337	0.8046	1.0346
