# Supplementary material for: Lsr2 acts as a cyclic di-GMP receptor that promotes keto-mycolic acid synthesis and biofilm formation in mycobacteria
Source: Nat Commun. 2024 Jan 24;15:695. doi: 10.1038/s41467-024-44774-6 (PMC10808224; doi:10.1038/s41467-024-44774-6)
Supplement: Supplementary file 4 — Source data [file 41467_2024_44774_MOESM4_ESM.zip › Source data of Fig 3F.xlsx]

## Sheet: Sheet1
Compound_ID	Name	Formula	Molecular Weight	RT [min]	lipidmaps_Results	lipidblast_Results	neg_Msm_KO1	neg_Msm_KO2	neg_Msm_KO3	neg_Msm_KO4	neg_Msm_KO5	neg_Msm_KO6	neg_Msm_WT1	neg_Msm_WT2	neg_Msm_WT3	neg_Msm_WT4	neg_Msm_WT5	neg_Msm_WT6	FC	log2FC	Pvalue	ROC	VIP	Up.Down	Lipid Subclass
Com_2022_neg	Keto-MA (C78)	C78 H152 O4	1153.17	17.7	No results	No results	1.9747e+06	2.88481e+06	2.99251e+06	2.58354e+06	2.50122e+06	3.65899e+06	5.0266e+06	1.77064e+07	3.00077e+07	9.45283e+06	8.2155e+06	1.1201e+07	0.203355	-2.29793	0.00161868	1	1.56547	down	-
Com_9699_pos	Keto-MA (C80)	C80 H156 O4	1181.2	19.116	No results	No results	8.65215e+06	5.56976e+06	9.60017e+06	1.2212e+07	1.56473e+07	3.65928e+07	3.02162e+07	2.98151e+07	6.14979e+07	5.72078e+07	4.01097e+07	6.97687e+07	0.305854	-1.70909	0.00240677	0.944444	1.17871	down	-
