# Supplementary material for: Lsr2 acts as a cyclic di-GMP receptor that promotes keto-mycolic acid synthesis and biofilm formation in mycobacteria
Source: Nat Commun. 2024 Jan 24;15:695. doi: 10.1038/s41467-024-44774-6 (PMC10808224; doi:10.1038/s41467-024-44774-6)
Supplement: Supplementary file 4 — Source data [file 41467_2024_44774_MOESM4_ESM.zip › Source data of Fig 4C.xlsx]

## Sheet: Sheet1
	Sample	OD570
	WT	2.5807	2.6119	2.296
	ydeH	3.8399	3.7169	3.9721
	hadDMsmKO	1.5904	1.8365	1.6917
	hadDMsmKO/yedH	1.949	1.7173	1.9054
