# Supplementary material for: Lsr2 acts as a cyclic di-GMP receptor that promotes keto-mycolic acid synthesis and biofilm formation in mycobacteria
Source: Nat Commun. 2024 Jan 24;15:695. doi: 10.1038/s41467-024-44774-6 (PMC10808224; doi:10.1038/s41467-024-44774-6)
Supplement: Supplementary file 4 — Source data [file 41467_2024_44774_MOESM4_ESM.zip › Source data of Fig 4E.xls]

## Sheet: Sample Setup
Block Type	96-Well 0.2-mL Block
Calibration Background is expired	Yes
Calibration Background performed on	12-12-2019
Calibration Pure Dye ABY is expired	Yes
Calibration Pure Dye ABY performed on	12-12-2019
Calibration Pure Dye FAM is expired	Yes
Calibration Pure Dye FAM performed on	12-12-2019
Calibration Pure Dye JUN is expired	Yes
Calibration Pure Dye JUN performed on	12-12-2019
Calibration Pure Dye NED is expired	Yes
Calibration Pure Dye NED performed on	12-12-2019
Calibration Pure Dye ROX is expired	Yes
Calibration Pure Dye ROX performed on	12-12-2019
Calibration Pure Dye SYBR is expired	Yes
Calibration Pure Dye SYBR performed on	12-12-2019
Calibration Pure Dye TAMRA is expired	Yes
Calibration Pure Dye TAMRA performed on	12-12-2019
Calibration Pure Dye VIC is expired	Yes
Calibration Pure Dye VIC performed on	12-12-2019
Calibration ROI is expired	Yes
Calibration ROI performed on	12-12-2019
Calibration Uniformity is expired	Yes
Calibration Uniformity performed on	12-12-2019
Chemistry	SYBR_GREEN
Date Created	2022-11-30 07:23:34 AM PST
Experiment Barcode
Experiment Comment
Experiment File Name	D:\Users\Administrator\Desktop\LXC\22.11\221129 ChIP pks 2 6 11 mbtd eds.eds
Experiment Name	LXH-20220223
Experiment Run End Time	2022-11-29 06:20:24 AM PST
Experiment Type	Comparative Cт (ΔΔCт)
Instrument Name	272324170
Instrument Serial Number	272324170
Instrument Type	QuantStudio™ 3 System
Passive Reference
Post-read Stage/Step
Pre-read Stage/Step
Quantification Cycle Method	Ct
Signal Smoothing On	true
Stage where Melt Analysis is performed	Stage3
Stage/ Cycle where Ct Analysis is performed	Stage2, Step3
User Name
Well	Well Position	Sample Name	Sample Color	Biogroup Name	Biogroup Color	Target Name	Target Color	Task	Reporter	Quencher	Quantity	Comments
76	G4	Msm ydeH(mut) Input	RGB(238,238,0)			hadDMsmp	RGB(139,137,112)	UNKNOWN	SYBR	None
77	G5	Msm ydeH(mut) Input	RGB(238,238,0)			hadDMsmp	RGB(139,137,112)	UNKNOWN	SYBR	None
78	G6	Msm ydeH(mut) Input	RGB(238,238,0)			hadDMsmp	RGB(139,137,112)	UNKNOWN	SYBR	None
79	G7	Msm ydeH(mut) I	RGB(142,142,56)			hadDMsmp	RGB(139,137,112)	UNKNOWN	SYBR	None
80	G8	Msm ydeH(mut) I	RGB(142,142,56)			hadDMsmp	RGB(139,137,112)	UNKNOWN	SYBR	None
81	G9	Msm ydeH(mut) I	RGB(142,142,56)			hadDMsmp	RGB(139,137,112)	UNKNOWN	SYBR	None
82	G10	Msm ydeH(mut) P	RGB(0,245,255)			hadDMsmp	RGB(139,137,112)	UNKNOWN	SYBR	None
83	G11	Msm ydeH(mut) P	RGB(0,245,255)			hadDMsmp	RGB(139,137,112)	UNKNOWN	SYBR	None
84	G12	Msm ydeH(mut) P	RGB(0,245,255)			hadDMsmp	RGB(139,137,112)	UNKNOWN	SYBR	None
88	H4	Msm ydeH Input	RGB(238,44,44)			hadDMsmp	RGB(139,137,112)	UNKNOWN	SYBR	None
89	H5	Msm ydeH Input	RGB(238,44,44)			hadDMsmp	RGB(139,137,112)	UNKNOWN	SYBR	None
90	H6	Msm ydeH Input	RGB(238,44,44)			hadDMsmp	RGB(139,137,112)	UNKNOWN	SYBR	None
91	H7	Msm ydeH I	RGB(51,161,201)			hadDMsmp	RGB(139,137,112)	UNKNOWN	SYBR	None
92	H8	Msm ydeH I	RGB(51,161,201)			hadDMsmp	RGB(139,137,112)	UNKNOWN	SYBR	None
93	H9	Msm ydeH I	RGB(51,161,201)			hadDMsmp	RGB(139,137,112)	UNKNOWN	SYBR	None
94	H10	Msm ydeH P	RGB(238,18,137)			hadDMsmp	RGB(139,137,112)	UNKNOWN	SYBR	None
95	H11	Msm ydeH P	RGB(238,18,137)			hadDMsmp	RGB(139,137,112)	UNKNOWN	SYBR	None
96	H12	Msm ydeH P	RGB(238,18,137)			hadDMsmp	RGB(139,137,112)	UNKNOWN	SYBR	None

## Sheet: Amplification Data
Block Type	96-Well 0.2-mL Block
Calibration Background is expired	Yes
Calibration Background performed on	12-12-2019
Calibration Pure Dye ABY is expired	Yes
Calibration Pure Dye ABY performed on	12-12-2019
Calibration Pure Dye FAM is expired	Yes
Calibration Pure Dye FAM performed on	12-12-2019
Calibration Pure Dye JUN is expired	Yes
Calibration Pure Dye JUN performed on	12-12-2019
Calibration Pure Dye NED is expired	Yes
Calibration Pure Dye NED performed on	12-12-2019
Calibration Pure Dye ROX is expired	Yes
Calibration Pure Dye ROX performed on	12-12-2019
Calibration Pure Dye SYBR is expired	Yes
Calibration Pure Dye SYBR performed on	12-12-2019
Calibration Pure Dye TAMRA is expired	Yes
Calibration Pure Dye TAMRA performed on	12-12-2019
Calibration Pure Dye VIC is expired	Yes
Calibration Pure Dye VIC performed on	12-12-2019
Calibration ROI is expired	Yes
Calibration ROI performed on	12-12-2019
Calibration Uniformity is expired	Yes
Calibration Uniformity performed on	12-12-2019
Chemistry	SYBR_GREEN
Date Created	2022-11-30 07:23:35 AM PST
Experiment Barcode
Experiment Comment
Experiment File Name	D:\Users\Administrator\Desktop\LXC\22.11\221129 ChIP pks 2 6 11 mbtd eds.eds
Experiment Name	LXH-20220223
Experiment Run End Time	2022-11-29 06:20:24 AM PST
Experiment Type	Comparative Cт (ΔΔCт)
Instrument Name	272324170
Instrument Serial Number	272324170
Instrument Type	QuantStudio™ 3 System
Passive Reference
Post-read Stage/Step
Pre-read Stage/Step
Quantification Cycle Method	Ct
Signal Smoothing On	true
Stage where Melt Analysis is performed	Stage3
Stage/ Cycle where Ct Analysis is performed	Stage2, Step3
User Name
Well	Well Position	Cycle	Target Name	Rn	Delta Rn
76	G4	1	hadDMsmp	31552.3	-57.4767
76	G4	2	hadDMsmp	31560.4	-90.7517
76	G4	3	hadDMsmp	31718.8	26.3249
76	G4	4	hadDMsmp	31717.8	-16.0106
76	G4	5	hadDMsmp	31736.1	-39.141
76	G4	6	hadDMsmp	31877	60.4688
76	G4	7	hadDMsmp	31840.8	-17.0796
76	G4	8	hadDMsmp	31867.6	-31.6573
76	G4	9	hadDMsmp	32202.1	261.525
76	G4	10	hadDMsmp	32241.3	259.33
76	G4	11	hadDMsmp	32097.1	73.7619
76	G4	12	hadDMsmp	31602.7	-461.997
76	G4	13	hadDMsmp	31549	-556.987
76	G4	14	hadDMsmp	31938.8	-208.586
76	G4	15	hadDMsmp	32452.1	263.402
76	G4	16	hadDMsmp	32616.7	386.647
76	G4	17	hadDMsmp	32812.2	540.763
76	G4	18	hadDMsmp	33754.2	1441.49
76	G4	19	hadDMsmp	34744	2389.89
76	G4	20	hadDMsmp	36312.2	3916.73
76	G4	21	hadDMsmp	39827.4	7390.56
76	G4	22	hadDMsmp	47632.6	15154.4
76	G4	23	hadDMsmp	61704.9	29185.4
76	G4	24	hadDMsmp	88861.8	56301
76	G4	25	hadDMsmp	136768	104166
76	G4	26	hadDMsmp	217621	184978
76	G4	27	hadDMsmp	336908	304224
76	G4	28	hadDMsmp	479582	446856
76	G4	29	hadDMsmp	609820	577053
76	G4	30	hadDMsmp	696950	664141
76	G4	31	hadDMsmp	750281	717430
76	G4	32	hadDMsmp	788562	755670
76	G4	33	hadDMsmp	816387	783454
76	G4	34	hadDMsmp	835466	802492
76	G4	35	hadDMsmp	849615	816600
76	G4	36	hadDMsmp	860296	827238
76	G4	37	hadDMsmp	867826	834728
76	G4	38	hadDMsmp	873966	840827
76	G4	39	hadDMsmp	879344	846163
76	G4	40	hadDMsmp	883047	849824
77	G5	1	hadDMsmp	28725	-461.88
77	G5	2	hadDMsmp	28811.5	-439.941
77	G5	3	hadDMsmp	29288.8	-27.2194
77	G5	4	hadDMsmp	29522.1	141.455
77	G5	5	hadDMsmp	29501.3	56.0932
77	G5	6	hadDMsmp	29565.6	55.8403
77	G5	7	hadDMsmp	29560.7	-13.5884
77	G5	8	hadDMsmp	29475.3	-163.619
77	G5	9	hadDMsmp	29482.3	-221.19
77	G5	10	hadDMsmp	29675.1	-92.9584
77	G5	11	hadDMsmp	29809.1	-23.5023
77	G5	12	hadDMsmp	30040	142.84
77	G5	13	hadDMsmp	30153.2	191.468
77	G5	14	hadDMsmp	30062	35.6491
77	G5	15	hadDMsmp	30009.6	-81.2698
77	G5	16	hadDMsmp	30296	140.528
77	G5	17	hadDMsmp	30646.8	426.75
77	G5	18	hadDMsmp	31417.2	1132.64
77	G5	19	hadDMsmp	32883	2533.79
77	G5	20	hadDMsmp	35519.9	5106.2
77	G5	21	hadDMsmp	40508.6	10030.3
77	G5	22	hadDMsmp	50003.2	19460.4
77	G5	23	hadDMsmp	68065.5	37458.1
77	G5	24	hadDMsmp	102487	71815.4
77	G5	25	hadDMsmp	162752	132016
77	G5	26	hadDMsmp	259502	228701
77	G5	27	hadDMsmp	392102	361236
77	G5	28	hadDMsmp	535302	504372
77	G5	29	hadDMsmp	651590	620595
77	G5	30	hadDMsmp	723195	692136
77	G5	31	hadDMsmp	770527	739403
77	G5	32	hadDMsmp	805070	773881
77	G5	33	hadDMsmp	829980	798727
77	G5	34	hadDMsmp	847357	816040
77	G5	35	hadDMsmp	860046	828664
77	G5	36	hadDMsmp	869573	838126
77	G5	37	hadDMsmp	877016	845504
77	G5	38	hadDMsmp	883224	851648
77	G5	39	hadDMsmp	887458	855817
77	G5	40	hadDMsmp	890494	858789
78	G6	1	hadDMsmp	30405.2	-483.96
78	G6	2	hadDMsmp	30496.3	-427.585
78	G6	3	hadDMsmp	30890.9	-67.8137
78	G6	4	hadDMsmp	31069.3	75.856
78	G6	5	hadDMsmp	30920	-108.252
78	G6	6	hadDMsmp	30916.5	-146.443
78	G6	7	hadDMsmp	31291.2	193.498
78	G6	8	hadDMsmp	31306.4	173.883
78	G6	9	hadDMsmp	31168.1	0.874545
78	G6	10	hadDMsmp	31114.7	-87.3522
78	G6	11	hadDMsmp	31267.5	30.6886
78	G6	12	hadDMsmp	31250.8	-20.7237
78	G6	13	hadDMsmp	31284.1	-22.222
78	G6	14	hadDMsmp	31288.2	-52.8706
78	G6	15	hadDMsmp	31489.6	113.813
78	G6	16	hadDMsmp	31327.7	-82.9355
78	G6	17	hadDMsmp	31418	-27.4064
78	G6	18	hadDMsmp	32489.7	1009.62
78	G6	19	hadDMsmp	33727	2212.09
78	G6	20	hadDMsmp	35451.8	3902.14
78	G6	21	hadDMsmp	39012.3	7427.94
78	G6	22	hadDMsmp	46142.8	14523.6
78	G6	23	hadDMsmp	60266.1	28612.2
78	G6	24	hadDMsmp	87319.3	55630.6
78	G6	25	hadDMsmp	135322	103598
78	G6	26	hadDMsmp	216734	184975
78	G6	27	hadDMsmp	337634	305841
78	G6	28	hadDMsmp	482942	451115
78	G6	29	hadDMsmp	616899	585037
78	G6	30	hadDMsmp	708627	676730
78	G6	31	hadDMsmp	764032	732100
78	G6	32	hadDMsmp	803389	771422
78	G6	33	hadDMsmp	832138	800137
78	G6	34	hadDMsmp	852164	820128
78	G6	35	hadDMsmp	867049	834978
78	G6	36	hadDMsmp	877545	845439
78	G6	37	hadDMsmp	886044	853904
78	G6	38	hadDMsmp	892318	860143
78	G6	39	hadDMsmp	897147	864937
78	G6	40	hadDMsmp	901055	868810
79	G7	1	hadDMsmp	25290.7	-382.502
79	G7	2	hadDMsmp	25243.7	-497.492
79	G7	3	hadDMsmp	25319.4	-489.821
79	G7	4	hadDMsmp	25787.4	-89.7582
79	G7	5	hadDMsmp	26115.4	170.214
79	G7	6	hadDMsmp	26154.8	141.541
79	G7	7	hadDMsmp	26285.6	204.341
79	G7	8	hadDMsmp	26346.9	197.656
79	G7	9	hadDMsmp	26624.8	407.492
79	G7	10	hadDMsmp	26205.2	-80.0454
79	G7	11	hadDMsmp	26052.3	-300.944
79	G7	12	hadDMsmp	26290.9	-130.385
79	G7	13	hadDMsmp	26607.5	118.22
79	G7	14	hadDMsmp	26620.7	63.3314
79	G7	15	hadDMsmp	26526.9	-98.4069
79	G7	16	hadDMsmp	26587.8	-105.577
79	G7	17	hadDMsmp	26753.5	-7.85814
79	G7	18	hadDMsmp	26780.1	-49.2918
79	G7	19	hadDMsmp	27167.1	269.72
79	G7	20	hadDMsmp	27567.4	602.017
79	G7	21	hadDMsmp	27832.3	798.923
79	G7	22	hadDMsmp	28486.7	1385.32
79	G7	23	hadDMsmp	29940.1	2770.65
79	G7	24	hadDMsmp	33189.4	5951.98
79	G7	25	hadDMsmp	38481.2	11175.8
79	G7	26	hadDMsmp	48866.6	21493.1
79	G7	27	hadDMsmp	68980.7	41539.3
79	G7	28	hadDMsmp	105767	78257.8
79	G7	29	hadDMsmp	169699	142121
79	G7	30	hadDMsmp	268933	241287
79	G7	31	hadDMsmp	398489	370776
79	G7	32	hadDMsmp	529917	502136
79	G7	33	hadDMsmp	627890	600040
79	G7	34	hadDMsmp	686953	659035
79	G7	35	hadDMsmp	727953	699967
79	G7	36	hadDMsmp	757517	729464
79	G7	37	hadDMsmp	778022	749901
79	G7	38	hadDMsmp	792867	764678
79	G7	39	hadDMsmp	804127	775870
79	G7	40	hadDMsmp	811509	783184
80	G8	1	hadDMsmp	24402.6	-390.103
80	G8	2	hadDMsmp	24416	-388.484
80	G8	3	hadDMsmp	24480.7	-335.477
80	G8	4	hadDMsmp	24763.5	-64.5014
80	G8	5	hadDMsmp	24849.2	9.47843
80	G8	6	hadDMsmp	24924.6	73.1145
80	G8	7	hadDMsmp	24990.3	126.995
80	G8	8	hadDMsmp	25057.8	182.725
80	G8	9	hadDMsmp	25012.6	125.802
80	G8	10	hadDMsmp	25003.1	104.526
80	G8	11	hadDMsmp	24983.2	72.8983
80	G8	12	hadDMsmp	24940.6	18.511
80	G8	13	hadDMsmp	24991.8	58.022
80	G8	14	hadDMsmp	24892.4	-53.213
80	G8	15	hadDMsmp	24638.5	-318.88
80	G8	16	hadDMsmp	24667	-302.078
80	G8	17	hadDMsmp	25121.7	140.863
80	G8	18	hadDMsmp	25262.6	269.923
80	G8	19	hadDMsmp	25691	686.614
80	G8	20	hadDMsmp	25999.8	983.639
80	G8	21	hadDMsmp	26130.5	1102.6
80	G8	22	hadDMsmp	26927.8	1888.11
80	G8	23	hadDMsmp	28056.7	3005.3
80	G8	24	hadDMsmp	30901.9	5838.72
80	G8	25	hadDMsmp	35489.8	10414.9
80	G8	26	hadDMsmp	44621.7	19535
80	G8	27	hadDMsmp	62177.2	37078.7
80	G8	28	hadDMsmp	94945.4	69835.2
80	G8	29	hadDMsmp	153075	127953
80	G8	30	hadDMsmp	246266	221132
80	G8	31	hadDMsmp	372436	347290
80	G8	32	hadDMsmp	508268	483111
80	G8	33	hadDMsmp	616440	591271
80	G8	34	hadDMsmp	682205	657024
80	G8	35	hadDMsmp	726145	700952
80	G8	36	hadDMsmp	758389	733185
80	G8	37	hadDMsmp	781770	756554
80	G8	38	hadDMsmp	797857	772629
80	G8	39	hadDMsmp	810061	784822
80	G8	40	hadDMsmp	817887	792636
81	G9	1	hadDMsmp	33685.1	-1413.83
81	G9	2	hadDMsmp	33967.2	-1359.29
81	G9	3	hadDMsmp	34793.5	-760.559
81	G9	4	hadDMsmp	35660.1	-121.596
81	G9	5	hadDMsmp	36106.9	97.6245
81	G9	6	hadDMsmp	36620.8	383.931
81	G9	7	hadDMsmp	36964.8	500.347
81	G9	8	hadDMsmp	36843.6	151.56
81	G9	9	hadDMsmp	36775.2	-144.406
81	G9	10	hadDMsmp	37179.3	32.0761
81	G9	11	hadDMsmp	37433	58.1914
81	G9	12	hadDMsmp	37585.6	-16.7558
81	G9	13	hadDMsmp	37908.4	78.4416
81	G9	14	hadDMsmp	38291.4	233.838
81	G9	15	hadDMsmp	38245.9	-39.3044
81	G9	16	hadDMsmp	38422.5	-90.2672
81	G9	17	hadDMsmp	38602.7	-137.675
81	G9	18	hadDMsmp	38802.3	-165.623
81	G9	19	hadDMsmp	39135.7	-59.8236
81	G9	20	hadDMsmp	39258	-165.122
81	G9	21	hadDMsmp	39877.9	227.208
81	G9	22	hadDMsmp	40890	1011.67
81	G9	23	hadDMsmp	42680.8	2574.85
81	G9	24	hadDMsmp	46128.5	5794.97
81	G9	25	hadDMsmp	52392.6	11831.5
81	G9	26	hadDMsmp	63899.7	23111
81	G9	27	hadDMsmp	87153.1	46136.8
81	G9	28	hadDMsmp	129078	87834.4
81	G9	29	hadDMsmp	199057	157585
81	G9	30	hadDMsmp	302303	260604
81	G9	31	hadDMsmp	427242	385315
81	G9	32	hadDMsmp	542821	500667
81	G9	33	hadDMsmp	620503	578121
81	G9	34	hadDMsmp	669634	627025
81	G9	35	hadDMsmp	706302	663465
81	G9	36	hadDMsmp	733408	690344
81	G9	37	hadDMsmp	753430	710138
81	G9	38	hadDMsmp	768446	724926
81	G9	39	hadDMsmp	780838	737090
81	G9	40	hadDMsmp	788976	745001
82	G10	1	hadDMsmp	25625.2	-309.869
82	G10	2	hadDMsmp	25750.3	-303.435
82	G10	3	hadDMsmp	25950.2	-222.175
82	G10	4	hadDMsmp	26259.4	-31.5904
82	G10	5	hadDMsmp	26366.3	-43.2562
82	G10	6	hadDMsmp	26750.7	222.514
82	G10	7	hadDMsmp	26748.8	101.936
82	G10	8	hadDMsmp	26708.3	-57.1753
82	G10	9	hadDMsmp	26833.4	-50.7121
82	G10	10	hadDMsmp	26935	-67.7509
82	G10	11	hadDMsmp	26932.2	-189.204
82	G10	12	hadDMsmp	27066.7	-173.282
82	G10	13	hadDMsmp	27404.5	45.8339
82	G10	14	hadDMsmp	27463.4	-13.9236
82	G10	15	hadDMsmp	27760.9	164.981
82	G10	16	hadDMsmp	27815.7	101.19
82	G10	17	hadDMsmp	28187.5	354.302
82	G10	18	hadDMsmp	28354.9	403.152
82	G10	19	hadDMsmp	28268.7	198.316
82	G10	20	hadDMsmp	28269	79.91
82	G10	21	hadDMsmp	28215.6	-92.0643
82	G10	22	hadDMsmp	28108.2	-318.117
82	G10	23	hadDMsmp	28132.1	-412.884
82	G10	24	hadDMsmp	28500.5	-163.058
82	G10	25	hadDMsmp	28767.7	-14.4656
82	G10	26	hadDMsmp	29212.7	311.898
82	G10	27	hadDMsmp	29914.7	895.262
82	G10	28	hadDMsmp	31735.5	2597.37
82	G10	29	hadDMsmp	35045.8	5789.1
82	G10	30	hadDMsmp	41698.4	12323
82	G10	31	hadDMsmp	53780.3	24286.3
82	G10	32	hadDMsmp	76358.9	46746.3
82	G10	33	hadDMsmp	118929	89197.6
82	G10	34	hadDMsmp	190046	160196
82	G10	35	hadDMsmp	293811	263842
82	G10	36	hadDMsmp	413250	383163
82	G10	37	hadDMsmp	514340	484134
82	G10	38	hadDMsmp	580718	550394
82	G10	39	hadDMsmp	624573	594130
82	G10	40	hadDMsmp	652826	622265
83	G11	1	hadDMsmp	29036.1	-166.044
83	G11	2	hadDMsmp	29235.9	-51.4292
83	G11	3	hadDMsmp	29371.6	-0.827934
83	G11	4	hadDMsmp	29725.9	268.344
83	G11	5	hadDMsmp	29808.8	266.052
83	G11	6	hadDMsmp	30007.8	379.95
83	G11	7	hadDMsmp	29803.2	90.2098
83	G11	8	hadDMsmp	29698.5	-99.6168
83	G11	9	hadDMsmp	29799.8	-83.5038
83	G11	10	hadDMsmp	29681.4	-286.971
83	G11	11	hadDMsmp	29597.9	-455.604
83	G11	12	hadDMsmp	29667.5	-471.124
83	G11	13	hadDMsmp	29793.8	-429.97
83	G11	14	hadDMsmp	30479.9	170.952
83	G11	15	hadDMsmp	30576.2	182.084
83	G11	16	hadDMsmp	30543.8	64.5563
83	G11	17	hadDMsmp	30824.3	259.929
83	G11	18	hadDMsmp	30647.6	-1.93267
83	G11	19	hadDMsmp	30522.3	-212.331
83	G11	20	hadDMsmp	30708.5	-111.33
83	G11	21	hadDMsmp	30880.5	-24.4337
83	G11	22	hadDMsmp	30989.7	-0.369581
83	G11	23	hadDMsmp	31370.1	294.88
83	G11	24	hadDMsmp	31367.8	207.446
83	G11	25	hadDMsmp	31239.1	-6.38818
83	G11	26	hadDMsmp	31413.1	82.4923
83	G11	27	hadDMsmp	32236.3	820.498
83	G11	28	hadDMsmp	33804	2303.14
83	G11	29	hadDMsmp	35773.9	4187.87
83	G11	30	hadDMsmp	40485.6	8814.42
83	G11	31	hadDMsmp	48895.1	17138.8
83	G11	32	hadDMsmp	65254.7	33413.2
83	G11	33	hadDMsmp	96034.5	64107.9
83	G11	34	hadDMsmp	151048	119037
83	G11	35	hadDMsmp	239933	207836
83	G11	36	hadDMsmp	362112	329930
83	G11	37	hadDMsmp	490094	457827
83	G11	38	hadDMsmp	584454	552102
83	G11	39	hadDMsmp	643346	610908
83	G11	40	hadDMsmp	679036	646514
84	G12	1	hadDMsmp	32600	-303.439
84	G12	2	hadDMsmp	32844.5	-182.694
84	G12	3	hadDMsmp	33195.2	44.2178
84	G12	4	hadDMsmp	33862.5	587.77
84	G12	5	hadDMsmp	33492.5	94.0054
84	G12	6	hadDMsmp	33315.9	-206.337
84	G12	7	hadDMsmp	33520.5	-125.508
84	G12	8	hadDMsmp	33801.7	31.9466
84	G12	9	hadDMsmp	33950	56.5025
84	G12	10	hadDMsmp	33823.8	-193.457
84	G12	11	hadDMsmp	33744.3	-396.761
84	G12	12	hadDMsmp	34023	-241.81
84	G12	13	hadDMsmp	34433.2	44.6324
84	G12	14	hadDMsmp	34574.8	62.5243
84	G12	15	hadDMsmp	34513.9	-122.189
84	G12	16	hadDMsmp	34485.8	-274.04
84	G12	17	hadDMsmp	34875.7	-7.83138
84	G12	18	hadDMsmp	35040.7	33.4199
84	G12	19	hadDMsmp	35415.4	284.351
84	G12	20	hadDMsmp	35466.8	212.004
84	G12	21	hadDMsmp	35597.6	218.974
84	G12	22	hadDMsmp	35495.1	-7.20021
84	G12	23	hadDMsmp	35530.9	-95.2146
84	G12	24	hadDMsmp	35871.8	121.982
84	G12	25	hadDMsmp	36222.7	349.096
84	G12	26	hadDMsmp	36560.7	563.332
84	G12	27	hadDMsmp	37806.8	1685.64
84	G12	28	hadDMsmp	39103.7	2858.83
84	G12	29	hadDMsmp	42256	5887.39
84	G12	30	hadDMsmp	47742.3	11250
84	G12	31	hadDMsmp	59274	22657.8
84	G12	32	hadDMsmp	81172.9	44433
84	G12	33	hadDMsmp	120867	84002.9
84	G12	34	hadDMsmp	189475	152488
84	G12	35	hadDMsmp	293806	256695
84	G12	36	hadDMsmp	419780	382545
84	G12	37	hadDMsmp	527616	490257
84	G12	38	hadDMsmp	598659	561176
84	G12	39	hadDMsmp	645183	607577
84	G12	40	hadDMsmp	675618	637888
88	H4	1	hadDMsmp	30274.1	-785.027
88	H4	2	hadDMsmp	30583.5	-475.563
88	H4	3	hadDMsmp	30879.3	-179.706
88	H4	4	hadDMsmp	30744.7	-314.279
88	H4	5	hadDMsmp	30796	-262.932
88	H4	6	hadDMsmp	31426.4	367.553
88	H4	7	hadDMsmp	31510.8	452.042
88	H4	8	hadDMsmp	31474.1	415.391
88	H4	9	hadDMsmp	31019.6	-39.0432
88	H4	10	hadDMsmp	30876.9	-181.65
88	H4	11	hadDMsmp	31054.9	-3.52143
88	H4	12	hadDMsmp	31016	-42.3582
88	H4	13	hadDMsmp	30964.3	-94.0192
88	H4	14	hadDMsmp	30940.8	-117.477
88	H4	15	hadDMsmp	31281.4	223.161
88	H4	16	hadDMsmp	31726	667.847
88	H4	17	hadDMsmp	31855.3	797.198
88	H4	18	hadDMsmp	32569.8	1511.8
88	H4	19	hadDMsmp	33535.2	2477.3
88	H4	20	hadDMsmp	34817.8	3759.91
88	H4	21	hadDMsmp	37666.5	6608.7
88	H4	22	hadDMsmp	43496.6	12438.9
88	H4	23	hadDMsmp	55219.8	24162.1
88	H4	24	hadDMsmp	77634.5	46577
88	H4	25	hadDMsmp	117826	86768.3
88	H4	26	hadDMsmp	187063	156006
88	H4	27	hadDMsmp	293496	262438
88	H4	28	hadDMsmp	428493	397435
88	H4	29	hadDMsmp	560583	529526
88	H4	30	hadDMsmp	658494	627437
88	H4	31	hadDMsmp	717388	686331
88	H4	32	hadDMsmp	756450	725393
88	H4	33	hadDMsmp	785171	754114
88	H4	34	hadDMsmp	805662	774605
88	H4	35	hadDMsmp	820845	789788
88	H4	36	hadDMsmp	831740	800684
88	H4	37	hadDMsmp	839842	808786
88	H4	38	hadDMsmp	846943	815886
88	H4	39	hadDMsmp	852024	820967
88	H4	40	hadDMsmp	855311	824255
89	H5	1	hadDMsmp	26227	-382.071
89	H5	2	hadDMsmp	26341.3	-335.231
89	H5	3	hadDMsmp	26626.2	-117.749
89	H5	4	hadDMsmp	26676	-135.383
89	H5	5	hadDMsmp	26841.9	-36.8303
89	H5	6	hadDMsmp	26825.9	-120.24
89	H5	7	hadDMsmp	26955.2	-58.3924
89	H5	8	hadDMsmp	27409	328.049
89	H5	9	hadDMsmp	27442.9	294.547
89	H5	10	hadDMsmp	27453.5	237.764
89	H5	11	hadDMsmp	27330.1	46.9031
89	H5	12	hadDMsmp	27228.6	-121.976
89	H5	13	hadDMsmp	27311.6	-106.442
89	H5	14	hadDMsmp	27444	-41.448
89	H5	15	hadDMsmp	27384	-168.803
89	H5	16	hadDMsmp	27560.7	-59.5062
89	H5	17	hadDMsmp	28407.1	719.453
89	H5	18	hadDMsmp	28942.2	1187.1
89	H5	19	hadDMsmp	29649	1826.51
89	H5	20	hadDMsmp	31625.3	3735.41
89	H5	21	hadDMsmp	34109.1	6151.81
89	H5	22	hadDMsmp	39637.6	11612.9
89	H5	23	hadDMsmp	50452.6	22360.5
89	H5	24	hadDMsmp	72491	44331.5
89	H5	25	hadDMsmp	112910	84682.8
89	H5	26	hadDMsmp	181480	153185
89	H5	27	hadDMsmp	287230	258868
89	H5	28	hadDMsmp	421258	392829
89	H5	29	hadDMsmp	554765	526268
89	H5	30	hadDMsmp	653402	624838
89	H5	31	hadDMsmp	711687	683056
89	H5	32	hadDMsmp	751138	722439
89	H5	33	hadDMsmp	780515	751749
89	H5	34	hadDMsmp	801074	772240
89	H5	35	hadDMsmp	817076	788175
89	H5	36	hadDMsmp	828027	799058
89	H5	37	hadDMsmp	836273	807237
89	H5	38	hadDMsmp	843662	814559
89	H5	39	hadDMsmp	849008	819838
89	H5	40	hadDMsmp	852689	823451
90	H6	1	hadDMsmp	27573.7	-612.951
90	H6	2	hadDMsmp	27829.1	-376.064
90	H6	3	hadDMsmp	27969	-254.719
90	H6	4	hadDMsmp	28283.3	41.0343
90	H6	5	hadDMsmp	28366.1	105.289
90	H6	6	hadDMsmp	28325.9	46.5578
90	H6	7	hadDMsmp	28276.6	-21.3142
90	H6	8	hadDMsmp	28409.1	92.7044
90	H6	9	hadDMsmp	28406	71.0336
90	H6	10	hadDMsmp	28402.7	49.1518
90	H6	11	hadDMsmp	28389.5	17.4145
90	H6	12	hadDMsmp	28444.3	53.6851
90	H6	13	hadDMsmp	28362.3	-46.9174
90	H6	14	hadDMsmp	28273.8	-153.92
90	H6	15	hadDMsmp	28322.5	-123.74
90	H6	16	hadDMsmp	28816.5	351.685
90	H6	17	hadDMsmp	29084.7	601.327
90	H6	18	hadDMsmp	29442.2	940.32
90	H6	19	hadDMsmp	30287.5	1767.04
90	H6	20	hadDMsmp	31819.7	3280.68
90	H6	21	hadDMsmp	34768.7	6211.17
90	H6	22	hadDMsmp	40561.4	11985.3
90	H6	23	hadDMsmp	52253.7	23659.1
90	H6	24	hadDMsmp	74213.8	45600.6
90	H6	25	hadDMsmp	114057	85425.3
90	H6	26	hadDMsmp	182826	154176
90	H6	27	hadDMsmp	288370	259701
90	H6	28	hadDMsmp	422808	394120
90	H6	29	hadDMsmp	555408	526702
90	H6	30	hadDMsmp	654092	625368
90	H6	31	hadDMsmp	713224	684481
90	H6	32	hadDMsmp	753044	724282
90	H6	33	hadDMsmp	781872	753092
90	H6	34	hadDMsmp	803108	774309
90	H6	35	hadDMsmp	818225	789407
90	H6	36	hadDMsmp	828854	800019
90	H6	37	hadDMsmp	837051	808197
90	H6	38	hadDMsmp	843261	814388
90	H6	39	hadDMsmp	848449	819558
90	H6	40	hadDMsmp	851660	822750
91	H7	1	hadDMsmp	21420.5	-505.138
91	H7	2	hadDMsmp	21646	-338.735
91	H7	3	hadDMsmp	21844.1	-199.748
91	H7	4	hadDMsmp	21963.7	-139.25
91	H7	5	hadDMsmp	22029.6	-132.361
91	H7	6	hadDMsmp	22437.8	216.71
91	H7	7	hadDMsmp	22474.4	194.232
91	H7	8	hadDMsmp	22518.7	179.416
91	H7	9	hadDMsmp	22478.7	80.3032
91	H7	10	hadDMsmp	22568.2	110.759
91	H7	11	hadDMsmp	22472.4	-44.1022
91	H7	12	hadDMsmp	22430.3	-145.291
91	H7	13	hadDMsmp	22696.9	62.2091
91	H7	14	hadDMsmp	22638.2	-55.5795
91	H7	15	hadDMsmp	22625.6	-127.298
91	H7	16	hadDMsmp	23082.4	270.345
91	H7	17	hadDMsmp	23313.5	442.357
91	H7	18	hadDMsmp	23638.2	707.971
91	H7	19	hadDMsmp	24048.9	1059.6
91	H7	20	hadDMsmp	24118.6	1070.24
91	H7	21	hadDMsmp	24514.7	1407.26
91	H7	22	hadDMsmp	24869.9	1703.37
91	H7	23	hadDMsmp	26785.3	3559.61
91	H7	24	hadDMsmp	30359.7	7074.98
91	H7	25	hadDMsmp	36547.7	13203.8
91	H7	26	hadDMsmp	48452.8	25049.9
91	H7	27	hadDMsmp	71659.7	48197.7
91	H7	28	hadDMsmp	114482	90960.7
91	H7	29	hadDMsmp	187535	163954
91	H7	30	hadDMsmp	299111	275472
91	H7	31	hadDMsmp	440110	416411
91	H7	32	hadDMsmp	579574	555816
91	H7	33	hadDMsmp	680844	657028
91	H7	34	hadDMsmp	742903	719028
91	H7	35	hadDMsmp	785042	761107
91	H7	36	hadDMsmp	816229	792236
91	H7	37	hadDMsmp	838259	814206
91	H7	38	hadDMsmp	853736	829624
91	H7	39	hadDMsmp	866245	842074
91	H7	40	hadDMsmp	874541	850311
92	H8	1	hadDMsmp	20728.2	-1342.22
92	H8	2	hadDMsmp	21127.7	-965.078
92	H8	3	hadDMsmp	22091.3	-23.8509
92	H8	4	hadDMsmp	22170.4	32.9411
92	H8	5	hadDMsmp	22105.5	-54.3118
92	H8	6	hadDMsmp	22107.7	-74.4807
92	H8	7	hadDMsmp	22194.8	-9.7395
92	H8	8	hadDMsmp	22258.4	31.572
92	H8	9	hadDMsmp	22515.8	266.63
92	H8	10	hadDMsmp	22354.2	82.6404
92	H8	11	hadDMsmp	22225.3	-68.6105
92	H8	12	hadDMsmp	22321.7	5.48225
92	H8	13	hadDMsmp	22136	-202.607
92	H8	14	hadDMsmp	22102.1	-258.86
92	H8	15	hadDMsmp	22559.8	176.497
92	H8	16	hadDMsmp	22502.3	96.6972
92	H8	17	hadDMsmp	22520.3	92.3661
92	H8	18	hadDMsmp	23245	794.695
92	H8	19	hadDMsmp	23530.4	1057.77
92	H8	20	hadDMsmp	23673.1	1178.07
92	H8	21	hadDMsmp	23987.3	1469.93
92	H8	22	hadDMsmp	24628.1	2088.42
92	H8	23	hadDMsmp	26575.3	4013.29
92	H8	24	hadDMsmp	30806.1	8221.69
92	H8	25	hadDMsmp	37174.7	14568
92	H8	26	hadDMsmp	50027.1	27398
92	H8	27	hadDMsmp	75098.6	52447.2
92	H8	28	hadDMsmp	120886	98212.2
92	H8	29	hadDMsmp	196715	174019
92	H8	30	hadDMsmp	308506	285787
92	H8	31	hadDMsmp	442201	419460
92	H8	32	hadDMsmp	564393	541630
92	H8	33	hadDMsmp	645445	622660
92	H8	34	hadDMsmp	695583	672776
92	H8	35	hadDMsmp	730707	707877
92	H8	36	hadDMsmp	755982	733130
92	H8	37	hadDMsmp	773578	750703
92	H8	38	hadDMsmp	787145	764248
92	H8	39	hadDMsmp	796485	773566
92	H8	40	hadDMsmp	802947	780005
93	H9	1	hadDMsmp	26103.5	-188.995
93	H9	2	hadDMsmp	26342.6	-41.724
93	H9	3	hadDMsmp	26491	14.9147
93	H9	4	hadDMsmp	26842	274.147
93	H9	5	hadDMsmp	26837.3	177.663
93	H9	6	hadDMsmp	26716.4	-35.0619
93	H9	7	hadDMsmp	26718.4	-124.804
93	H9	8	hadDMsmp	27117.2	182.151
93	H9	9	hadDMsmp	27247	220.198
93	H9	10	hadDMsmp	27104.5	-14.0816
93	H9	11	hadDMsmp	26831.4	-378.982
93	H9	12	hadDMsmp	26788.8	-513.369
93	H9	13	hadDMsmp	27135.7	-258.265
93	H9	14	hadDMsmp	27229	-256.755
93	H9	15	hadDMsmp	27535.7	-41.8336
93	H9	16	hadDMsmp	27773.3	103.95
93	H9	17	hadDMsmp	27795.9	34.725
93	H9	18	hadDMsmp	28134.2	281.274
93	H9	19	hadDMsmp	28278.8	334.131
93	H9	20	hadDMsmp	28495.2	458.737
93	H9	21	hadDMsmp	28698	569.762
93	H9	22	hadDMsmp	29488.8	1268.73
93	H9	23	hadDMsmp	31175.3	2863.43
93	H9	24	hadDMsmp	34666.6	6262.99
93	H9	25	hadDMsmp	41341.4	12846
93	H9	26	hadDMsmp	53428.6	24841.3
93	H9	27	hadDMsmp	77589.8	48910.8
93	H9	28	hadDMsmp	121981	93210.1
93	H9	29	hadDMsmp	196654	167792
93	H9	30	hadDMsmp	307509	278554
93	H9	31	hadDMsmp	442852	413805
93	H9	32	hadDMsmp	570381	541243
93	H9	33	hadDMsmp	658074	628844
93	H9	34	hadDMsmp	710871	681549
93	H9	35	hadDMsmp	747724	718311
93	H9	36	hadDMsmp	775134	745629
93	H9	37	hadDMsmp	794445	764848
93	H9	38	hadDMsmp	807665	777976
93	H9	39	hadDMsmp	814772	784991
93	H9	40	hadDMsmp	813707	783834
94	H10	1	hadDMsmp	26084.9	-224.342
94	H10	2	hadDMsmp	26096.5	-329.768
94	H10	3	hadDMsmp	26276.8	-266.333
94	H10	4	hadDMsmp	26479.1	-181.021
94	H10	5	hadDMsmp	26623.9	-153.164
94	H10	6	hadDMsmp	27219.2	325.185
94	H10	7	hadDMsmp	27385.9	374.948
94	H10	8	hadDMsmp	27600	472.141
94	H10	9	hadDMsmp	27684.5	439.705
94	H10	10	hadDMsmp	27774.5	412.826
94	H10	11	hadDMsmp	27307.5	-171.128
94	H10	12	hadDMsmp	27102.4	-493.236
94	H10	13	hadDMsmp	27205	-507.526
94	H10	14	hadDMsmp	27638.8	-190.708
94	H10	15	hadDMsmp	27698.2	-248.251
94	H10	16	hadDMsmp	27698.5	-364.896
94	H10	17	hadDMsmp	28024.8	-155.516
94	H10	18	hadDMsmp	28119.9	-177.325
94	H10	19	hadDMsmp	28547.8	133.616
94	H10	20	hadDMsmp	28676.6	145.479
94	H10	21	hadDMsmp	29056.3	408.263
94	H10	22	hadDMsmp	28999.3	234.323
94	H10	23	hadDMsmp	28844.5	-37.3821
94	H10	24	hadDMsmp	28837.7	-161.178
94	H10	25	hadDMsmp	29434.6	318.812
94	H10	26	hadDMsmp	29849.9	617.175
94	H10	27	hadDMsmp	31150.1	1800.45
94	H10	28	hadDMsmp	34516.3	5049.72
94	H10	29	hadDMsmp	40248	10664.5
94	H10	30	hadDMsmp	50406.8	20706.4
94	H10	31	hadDMsmp	70140.8	40323.3
94	H10	32	hadDMsmp	107525	77591.1
94	H10	33	hadDMsmp	172875	142823
94	H10	34	hadDMsmp	274895	244727
94	H10	35	hadDMsmp	405834	375549
94	H10	36	hadDMsmp	526363	495961
94	H10	37	hadDMsmp	602226	571707
94	H10	38	hadDMsmp	643934	613298
94	H10	39	hadDMsmp	672639	641886
94	H10	40	hadDMsmp	694045	663175
95	H11	1	hadDMsmp	70607.5	-965.703
95	H11	2	hadDMsmp	70639.6	-1037.16
95	H11	3	hadDMsmp	71100.1	-680.243
95	H11	4	hadDMsmp	71612	-271.938
95	H11	5	hadDMsmp	71685.6	-301.978
95	H11	6	hadDMsmp	71869	-222.15
95	H11	7	hadDMsmp	72569.8	375.029
95	H11	8	hadDMsmp	72690.1	391.763
95	H11	9	hadDMsmp	72974.3	572.442
95	H11	10	hadDMsmp	73263.4	757.879
95	H11	11	hadDMsmp	73140.3	531.254
95	H11	12	hadDMsmp	72917.5	204.832
95	H11	13	hadDMsmp	72718.8	-97.45
95	H11	14	hadDMsmp	72515.8	-403.989
95	H11	15	hadDMsmp	72435.2	-588.185
95	H11	16	hadDMsmp	72760.4	-366.584
95	H11	17	hadDMsmp	73108.7	-121.913
95	H11	18	hadDMsmp	73158.6	-175.601
95	H11	19	hadDMsmp	73683.8	245.985
95	H11	20	hadDMsmp	74234.2	692.875
95	H11	21	hadDMsmp	73914.1	269.203
95	H11	22	hadDMsmp	73379	-369.555
95	H11	23	hadDMsmp	73325.2	-526.907
95	H11	24	hadDMsmp	73998.3	42.5921
95	H11	25	hadDMsmp	74101.9	42.6386
95	H11	26	hadDMsmp	74401.4	238.56
95	H11	27	hadDMsmp	74798.8	532.341
95	H11	28	hadDMsmp	76000.2	1630.18
95	H11	29	hadDMsmp	78234.3	3760.72
95	H11	30	hadDMsmp	81820	7242.8
95	H11	31	hadDMsmp	88448.1	13767.3
95	H11	32	hadDMsmp	102256	27471.4
95	H11	33	hadDMsmp	128033	53145
95	H11	34	hadDMsmp	175172	100180
95	H11	35	hadDMsmp	252742	177646
95	H11	36	hadDMsmp	363459	288260
95	H11	37	hadDMsmp	489207	413905
95	H11	38	hadDMsmp	595000	519594
95	H11	39	hadDMsmp	665090	589581
95	H11	40	hadDMsmp	707162	631549
96	H12	1	hadDMsmp	31045.2	-1017.04
96	H12	2	hadDMsmp	31648.1	-593.982
96	H12	3	hadDMsmp	32123.6	-298.395
96	H12	4	hadDMsmp	32158.6	-443.278
96	H12	5	hadDMsmp	32272.6	-509.134
96	H12	6	hadDMsmp	33137.3	175.738
96	H12	7	hadDMsmp	33354.6	213.16
96	H12	8	hadDMsmp	33539.7	218.398
96	H12	9	hadDMsmp	33574.9	73.7253
96	H12	10	hadDMsmp	34042.1	361.104
96	H12	11	hadDMsmp	34071.6	210.658
96	H12	12	hadDMsmp	34059.2	18.4153
96	H12	13	hadDMsmp	34641.3	420.634
96	H12	14	hadDMsmp	34637.5	237.055
96	H12	15	hadDMsmp	34634.6	54.2693
96	H12	16	hadDMsmp	34748.6	-11.5944
96	H12	17	hadDMsmp	35090.7	150.62
96	H12	18	hadDMsmp	35077.9	-42.0485
96	H12	19	hadDMsmp	35181.6	-118.182
96	H12	20	hadDMsmp	35144.1	-335.546
96	H12	21	hadDMsmp	35514.2	-145.37
96	H12	22	hadDMsmp	35648.2	-191.211
96	H12	23	hadDMsmp	35875.1	-144.133
96	H12	24	hadDMsmp	36407.9	208.804
96	H12	25	hadDMsmp	36275.3	-103.689
96	H12	26	hadDMsmp	36194.4	-364.478
96	H12	27	hadDMsmp	37063.4	324.654
96	H12	28	hadDMsmp	38206.2	1287.62
96	H12	29	hadDMsmp	39530.1	2431.69
96	H12	30	hadDMsmp	42415.6	5137.25
96	H12	31	hadDMsmp	47575.6	10117.4
96	H12	32	hadDMsmp	58052	20414
96	H12	33	hadDMsmp	77794.4	39976.5
96	H12	34	hadDMsmp	113935	75937.2
96	H12	35	hadDMsmp	176849	138672
96	H12	36	hadDMsmp	271489	233132
96	H12	37	hadDMsmp	389016	350478
96	H12	38	hadDMsmp	497437	458720
96	H12	39	hadDMsmp	573133	534236
96	H12	40	hadDMsmp	618710	579633

## Sheet: Results
Block Type	96-Well 0.2-mL Block
Calibration Background is expired	Yes
Calibration Background performed on	12-12-2019
Calibration Pure Dye ABY is expired	Yes
Calibration Pure Dye ABY performed on	12-12-2019
Calibration Pure Dye FAM is expired	Yes
Calibration Pure Dye FAM performed on	12-12-2019
Calibration Pure Dye JUN is expired	Yes
Calibration Pure Dye JUN performed on	12-12-2019
Calibration Pure Dye NED is expired	Yes
Calibration Pure Dye NED performed on	12-12-2019
Calibration Pure Dye ROX is expired	Yes
Calibration Pure Dye ROX performed on	12-12-2019
Calibration Pure Dye SYBR is expired	Yes
Calibration Pure Dye SYBR performed on	12-12-2019
Calibration Pure Dye TAMRA is expired	Yes
Calibration Pure Dye TAMRA performed on	12-12-2019
Calibration Pure Dye VIC is expired	Yes
Calibration Pure Dye VIC performed on	12-12-2019
Calibration ROI is expired	Yes
Calibration ROI performed on	12-12-2019
Calibration Uniformity is expired	Yes
Calibration Uniformity performed on	12-12-2019
Chemistry	SYBR_GREEN
Date Created	2022-11-30 07:23:35 AM PST
Experiment Barcode
Experiment Comment
Experiment File Name	D:\Users\Administrator\Desktop\LXC\22.11\221129 ChIP pks 2 6 11 mbtd eds.eds
Experiment Name	LXH-20220223
Experiment Run End Time	2022-11-29 06:20:24 AM PST
Experiment Type	Comparative Cт (ΔΔCт)
Instrument Name	272324170
Instrument Serial Number	272324170
Instrument Type	QuantStudio™ 3 System
Passive Reference
Post-read Stage/Step
Pre-read Stage/Step
Quantification Cycle Method	Ct
Signal Smoothing On	true
Stage where Melt Analysis is performed	Stage3
Stage/ Cycle where Ct Analysis is performed	Stage2, Step3
User Name
Well	Well Position	Omit	Sample Name	Target Name	Task	Reporter	Quencher	Quantity	Quantity Mean	Quantity SD	RQ	RQ Min	RQ Max	CT	Ct Mean	Ct SD	Delta Ct	Delta Ct Mean	Delta Ct SD	Delta Ct SE	Delta Delta Ct	Automatic Ct Threshold	Ct Threshold	Automatic Baseline	Baseline Start	Baseline End	Amp Status	Comments	Cq Conf	HIGHSD	MTP	OUTLIERRG	CQCONF	Tm1	Tm2	Tm3	Tm4
76	G4	FALSE	Msm ydeH(mut) Input	hadDMsmp	UNKNOWN	SYBR	None							22.8959	22.7903	0.210898						TRUE	26982.2	TRUE	3	16	Amp		0.995668	N	N	N	N	87.9704
77	G5	FALSE	Msm ydeH(mut) Input	hadDMsmp	UNKNOWN	SYBR	None							22.5475	22.7903	0.210898						TRUE	26982.2	TRUE	3	15	Amp		0.992965	N	N	N	N	87.9204
78	G6	FALSE	Msm ydeH(mut) Input	hadDMsmp	UNKNOWN	SYBR	None							22.9275	22.7903	0.210898						TRUE	26982.2	TRUE	3	16	Amp		0.994484	N	N	N	N	87.9204
79	G7	FALSE	Msm ydeH(mut) I	hadDMsmp	UNKNOWN	SYBR	None							26.3962	26.4029	0.149484						TRUE	26982.2	TRUE	3	17	Amp		0.992833	N	N	N	N	88.0391
80	G8	FALSE	Msm ydeH(mut) I	hadDMsmp	UNKNOWN	SYBR	None							26.5557	26.4029	0.149484						TRUE	26982.2	TRUE	3	15	Amp		0.99528	N	N	N	N	88.0391
81	G9	FALSE	Msm ydeH(mut) I	hadDMsmp	UNKNOWN	SYBR	None							26.2569	26.4029	0.149484						TRUE	26982.2	TRUE	3	19	Amp		0.981079	N	N	N	N	87.908
82	G10	FALSE	Msm ydeH(mut) P	hadDMsmp	UNKNOWN	SYBR	None							31.2214	31.4174	0.26282						TRUE	26982.2	TRUE	3	23	Amp		0.988942	N	Y	N	N	78.9503	91.513	81.4628
83	G11	FALSE	Msm ydeH(mut) P	hadDMsmp	UNKNOWN	SYBR	None							31.716	31.4174	0.26282						TRUE	26982.2	TRUE	3	25	Amp		0.992505	N	Y	N	N	87.3092	80.6437	84.8506	77.3109
84	G12	FALSE	Msm ydeH(mut) P	hadDMsmp	UNKNOWN	SYBR	None							31.3147	31.4174	0.26282						TRUE	26982.2	TRUE	3	23	Amp		0.988403	N	Y	N	N	88.4019	80.3159	83.0476	77.748
88	H4	FALSE	Msm ydeH Input	hadDMsmp	UNKNOWN	SYBR	None							23.2272	23.2685	0.0446544						TRUE	26982.2	TRUE	3	14	Amp		0.993211	N	N	N	N	87.9704
89	H5	FALSE	Msm ydeH Input	hadDMsmp	UNKNOWN	SYBR	None							23.3159	23.2685	0.0446544						TRUE	26982.2	TRUE	3	15	Amp		0.992132	N	N	N	N	87.9204
90	H6	FALSE	Msm ydeH Input	hadDMsmp	UNKNOWN	SYBR	None							23.2625	23.2685	0.0446544						TRUE	26982.2	TRUE	3	14	Amp		0.993187	N	N	N	N	87.975
91	H7	FALSE	Msm ydeH I	hadDMsmp	UNKNOWN	SYBR	None							26.1733	26.11	0.106991						TRUE	26982.2	TRUE	3	15	Amp		0.992484	N	N	N	N	88.0391
92	H8	FALSE	Msm ydeH I	hadDMsmp	UNKNOWN	SYBR	None							25.9865	26.11	0.106991						TRUE	26982.2	TRUE	3	16	Amp		0.991558	N	N	N	N	87.9844
93	H9	FALSE	Msm ydeH I	hadDMsmp	UNKNOWN	SYBR	None							26.1702	26.11	0.106991						TRUE	26982.2	TRUE	3	19	Amp		0.992809	N	Y	N	N	87.9626	70.8665
94	H10	FALSE	Msm ydeH P	hadDMsmp	UNKNOWN	SYBR	None							30.4498	31.6362	1.05393						TRUE	26982.2	TRUE	3	23	Amp		0.99149	Y	Y	N	N	83.9207	87.4711	79.7696
95	H11	FALSE	Msm ydeH P	hadDMsmp	UNKNOWN	SYBR	None							31.9945	31.6362	1.05393						TRUE	26982.2	TRUE	3	25	Amp		0.988357	Y	N	N	N	80.7529
96	H12	FALSE	Msm ydeH P	hadDMsmp	UNKNOWN	SYBR	None							32.4642	31.6362	1.05393						TRUE	26982.2	TRUE	3	25	Amp		0.981891	Y	Y	N	N	61.7398	78.6768	80.9715
Analysis Type	Singleplex
Endogenous Control	ms0948p
RQ Min/Max Confidence Level	95.0
Reference Sample	BCG Input b

## Sheet: Melt Curve Raw Data
Block Type	96-Well 0.2-mL Block
Calibration Background is expired	Yes
Calibration Background performed on	12-12-2019
Calibration Pure Dye ABY is expired	Yes
Calibration Pure Dye ABY performed on	12-12-2019
Calibration Pure Dye FAM is expired	Yes
Calibration Pure Dye FAM performed on	12-12-2019
Calibration Pure Dye JUN is expired	Yes
Calibration Pure Dye JUN performed on	12-12-2019
Calibration Pure Dye NED is expired	Yes
Calibration Pure Dye NED performed on	12-12-2019
Calibration Pure Dye ROX is expired	Yes
Calibration Pure Dye ROX performed on	12-12-2019
Calibration Pure Dye SYBR is expired	Yes
Calibration Pure Dye SYBR performed on	12-12-2019
Calibration Pure Dye TAMRA is expired	Yes
Calibration Pure Dye TAMRA performed on	12-12-2019
Calibration Pure Dye VIC is expired	Yes
Calibration Pure Dye VIC performed on	12-12-2019
Calibration ROI is expired	Yes
Calibration ROI performed on	12-12-2019
Calibration Uniformity is expired	Yes
Calibration Uniformity performed on	12-12-2019
Chemistry	SYBR_GREEN
Date Created	2022-11-30 07:23:35 AM PST
Experiment Barcode
Experiment Comment
Experiment File Name	D:\Users\Administrator\Desktop\LXC\22.11\221129 ChIP pks 2 6 11 mbtd eds.eds
Experiment Name	LXH-20220223
Experiment Run End Time	2022-11-29 06:20:24 AM PST
Experiment Type	Comparative Cт (ΔΔCт)
Instrument Name	272324170
Instrument Serial Number	272324170
Instrument Type	QuantStudio™ 3 System
Passive Reference
Post-read Stage/Step
Pre-read Stage/Step
Quantification Cycle Method	Ct
Signal Smoothing On	true
Stage where Melt Analysis is performed	Stage3
Stage/ Cycle where Ct Analysis is performed	Stage2, Step3
User Name
Well	Well Position	Reading	Temperature	Fluorescence	Derivative	Target Name
76	G4	1	55.0703	1.26433e+06	-84930.8	hadDMsmp
76	G4	2	55.1798	1.27027e+06	-76568.7	hadDMsmp
76	G4	3	55.2893	1.28511e+06	-66893.1	hadDMsmp
76	G4	4	55.3988	1.30141e+06	-55610.8	hadDMsmp
76	G4	5	55.5082	1.29791e+06	-43005.3	hadDMsmp
76	G4	6	55.6177	1.30316e+06	-29907.6	hadDMsmp
76	G4	7	55.7272	1.30711e+06	-17417.6	hadDMsmp
76	G4	8	55.8367	1.31729e+06	-6493.09	hadDMsmp
76	G4	9	55.9462	1.31449e+06	2408.65	hadDMsmp
76	G4	10	56.0557	1.31327e+06	9455.75	hadDMsmp
76	G4	11	56.1651	1.31129e+06	15237.3	hadDMsmp
76	G4	12	56.2746	1.30249e+06	20327.5	hadDMsmp
76	G4	13	56.3841	1.31092e+06	24894.9	hadDMsmp
76	G4	14	56.4936	1.30391e+06	28496.1	hadDMsmp
76	G4	15	56.6031	1.3046e+06	30456.2	hadDMsmp
76	G4	16	56.7126	1308763	31233.3	hadDMsmp
76	G4	17	56.8221	1.29734e+06	31131.7	hadDMsmp
76	G4	18	56.9315	1.27699e+06	30738	hadDMsmp
76	G4	19	57.041	1285280	30547.3	hadDMsmp
76	G4	20	57.1505	1.28356e+06	30682.4	hadDMsmp
76	G4	21	57.26	1286073	30900.7	hadDMsmp
76	G4	22	57.3695	1.28364e+06	30846.4	hadDMsmp
76	G4	23	57.479	1.26571e+06	30304.6	hadDMsmp
76	G4	24	57.5884	1270905	29290.4	hadDMsmp
76	G4	25	57.6979	1.26314e+06	27970.9	hadDMsmp
76	G4	26	57.8074	1.26518e+06	26212.4	hadDMsmp
76	G4	27	57.9169	1.25636e+06	24536.4	hadDMsmp
76	G4	28	58.0264	1.25525e+06	23156.7	hadDMsmp
76	G4	29	58.1359	1.25599e+06	22283	hadDMsmp
76	G4	30	58.2453	1.25e+06	22089.2	hadDMsmp
76	G4	31	58.3548	1.24334e+06	22622.7	hadDMsmp
76	G4	32	58.4643	1.25015e+06	23742.9	hadDMsmp
76	G4	33	58.5738	1.24612e+06	25163.3	hadDMsmp
76	G4	34	58.6833	1.24295e+06	26578.2	hadDMsmp
76	G4	35	58.7928	1.2375e+06	27790.1	hadDMsmp
76	G4	36	58.9023	1.23425e+06	28591	hadDMsmp
76	G4	37	59.0117	1.23244e+06	29195.6	hadDMsmp
76	G4	38	59.1212	1.22843e+06	29678.9	hadDMsmp
76	G4	39	59.2307	1.2254e+06	30058	hadDMsmp
76	G4	40	59.3402	1.22216e+06	30322	hadDMsmp
76	G4	41	59.4497	1.21723e+06	30457.1	hadDMsmp
76	G4	42	59.5592	1.21445e+06	30468.3	hadDMsmp
76	G4	43	59.6686	1.21081e+06	30382.7	hadDMsmp
76	G4	44	59.7781	1.20701e+06	30237.4	hadDMsmp
76	G4	45	59.8876	1.20346e+06	30072	hadDMsmp
76	G4	46	59.9971	1.20031e+06	29913.1	hadDMsmp
76	G4	47	60.1066	1.19711e+06	29772.8	hadDMsmp
76	G4	48	60.2161	1.19344e+06	29655	hadDMsmp
76	G4	49	60.3256	1.19021e+06	29566.1	hadDMsmp
76	G4	50	60.435	1.18724e+06	29526.7	hadDMsmp
76	G4	51	60.5445	1.18263e+06	29565.7	hadDMsmp
76	G4	52	60.654	1.17939e+06	29703.1	hadDMsmp
76	G4	53	60.7635	1.17704e+06	29929.3	hadDMsmp
76	G4	54	60.873	1.17375e+06	30199	hadDMsmp
76	G4	55	60.9825	1.16959e+06	30451.3	hadDMsmp
76	G4	56	61.0919	1.16499e+06	30639.6	hadDMsmp
76	G4	57	61.2014	1.16234e+06	30750.8	hadDMsmp
76	G4	58	61.3109	1.1585e+06	30801.1	hadDMsmp
76	G4	59	61.4204	1.15505e+06	30817	hadDMsmp
76	G4	60	61.5299	1.15197e+06	30814.2	hadDMsmp
76	G4	61	61.6394	1.14748e+06	30791.6	hadDMsmp
76	G4	62	61.7489	1.14509e+06	30736.3	hadDMsmp
76	G4	63	61.8583	1140128	30639	hadDMsmp
76	G4	64	61.9678	1.13734e+06	30499.2	hadDMsmp
76	G4	65	62.0773	1.13279e+06	30329.6	hadDMsmp
76	G4	66	62.1868	1.13022e+06	30151.4	hadDMsmp
76	G4	67	62.2963	1.12614e+06	29984.4	hadDMsmp
76	G4	68	62.4058	1.12294e+06	29844.5	hadDMsmp
76	G4	69	62.5152	1.11952e+06	29743	hadDMsmp
76	G4	70	62.6247	1.11586e+06	29690.5	hadDMsmp
76	G4	71	62.7342	1.11232e+06	29698.6	hadDMsmp
76	G4	72	62.8437	1.10967e+06	29774.9	hadDMsmp
76	G4	73	62.9532	1.1053e+06	29917.4	hadDMsmp
76	G4	74	63.0627	1.10248e+06	30107.5	hadDMsmp
76	G4	75	63.1722	1.09931e+06	30312.2	hadDMsmp
76	G4	76	63.2816	1.09488e+06	30493.2	hadDMsmp
76	G4	77	63.3911	1.0917e+06	30619.3	hadDMsmp
76	G4	78	63.5006	1.08761e+06	30674.1	hadDMsmp
76	G4	79	63.6101	1.08492e+06	30653.5	hadDMsmp
76	G4	80	63.7196	1.08083e+06	30561.6	hadDMsmp
76	G4	81	63.8291	1.07739e+06	30407.3	hadDMsmp
76	G4	82	63.9385	1.07346e+06	30209.8	hadDMsmp
76	G4	83	64.048	1.07013e+06	30001.6	hadDMsmp
76	G4	84	64.1575	1.06776e+06	29826.8	hadDMsmp
76	G4	85	64.267	1.06339e+06	29725.8	hadDMsmp
76	G4	86	64.3765	1.06104e+06	29718.8	hadDMsmp
76	G4	87	64.486	1.05732e+06	29795.9	hadDMsmp
76	G4	88	64.5955	1.05435e+06	29919.8	hadDMsmp
76	G4	89	64.7049	1.05028e+06	30042.1	hadDMsmp
76	G4	90	64.8144	1.04643e+06	30121.5	hadDMsmp
76	G4	91	64.9239	1.04434e+06	30138.7	hadDMsmp
76	G4	92	65.0334	1.04017e+06	30098.7	hadDMsmp
76	G4	93	65.1429	1.03658e+06	30021.3	hadDMsmp
76	G4	94	65.2524	1.03387e+06	29931.5	hadDMsmp
76	G4	95	65.3618	1.03054e+06	29850.3	hadDMsmp
76	G4	96	65.4713	1026522	29790.4	hadDMsmp
76	G4	97	65.5808	1.02316e+06	29757.6	hadDMsmp
76	G4	98	65.6903	1.01998e+06	29748.5	hadDMsmp
76	G4	99	65.7998	1.01679e+06	29751.7	hadDMsmp
76	G4	100	65.9093	1.01355e+06	29749.4	hadDMsmp
76	G4	101	66.0188	1.00889e+06	29725.9	hadDMsmp
76	G4	102	66.1282	1.00615e+06	29677.7	hadDMsmp
76	G4	103	66.2377	1.00356e+06	29614	hadDMsmp
76	G4	104	66.3472	999762	29548.1	hadDMsmp
76	G4	105	66.4567	996701	29486.2	hadDMsmp
76	G4	106	66.5662	993068	29425.8	hadDMsmp
76	G4	107	66.6757	988974	29365.7	hadDMsmp
76	G4	108	66.7851	987248	29313.4	hadDMsmp
76	G4	109	66.8946	983735	29283.7	hadDMsmp
76	G4	110	67.0041	980498	29286.9	hadDMsmp
76	G4	111	67.1136	977264	29320.2	hadDMsmp
76	G4	112	67.2231	973710	29369	hadDMsmp
76	G4	113	67.3326	970792	29417.6	hadDMsmp
76	G4	114	67.442	967080	29459.4	hadDMsmp
76	G4	115	67.5515	963381	29501	hadDMsmp
76	G4	116	67.661	961078	29551.6	hadDMsmp
76	G4	117	67.7705	957362	29614.4	hadDMsmp
76	G4	118	67.88	953624	29682	hadDMsmp
76	G4	119	67.9895	949914	29741.1	hadDMsmp
76	G4	120	68.099	947410	29779.6	hadDMsmp
76	G4	121	68.2084	943313	29792.3	hadDMsmp
76	G4	122	68.3179	940381	29775.8	hadDMsmp
76	G4	123	68.4274	937248	29728.6	hadDMsmp
76	G4	124	68.5369	933108	29653.5	hadDMsmp
76	G4	125	68.6464	930182	29563.1	hadDMsmp
76	G4	126	68.7559	927186	29482.4	hadDMsmp
76	G4	127	68.8653	924215	29439.6	hadDMsmp
76	G4	128	68.9748	920280	29450.8	hadDMsmp
76	G4	129	69.0843	917734	29504.3	hadDMsmp
76	G4	130	69.1938	914023	29562.7	hadDMsmp
76	G4	131	69.3033	910138	29581.6	hadDMsmp
76	G4	132	69.4128	906262	29535.1	hadDMsmp
76	G4	133	69.5223	903612	29431	hadDMsmp
76	G4	134	69.6317	900729	29306.2	hadDMsmp
76	G4	135	69.7412	897125	29199.7	hadDMsmp
76	G4	136	69.8507	893895	29127	hadDMsmp
76	G4	137	69.9602	890503	29071.3	hadDMsmp
76	G4	138	70.0697	886683	28999.9	hadDMsmp
76	G4	139	70.1792	883212	28890.2	hadDMsmp
76	G4	140	70.2886	880290	28751.9	hadDMsmp
76	G4	141	70.3981	877385	28621.7	hadDMsmp
76	G4	142	70.5076	874306	28540.6	hadDMsmp
76	G4	143	70.6171	871000	28526.3	hadDMsmp
76	G4	144	70.7266	867563	28561.6	hadDMsmp
76	G4	145	70.8361	864492	28605.3	hadDMsmp
76	G4	146	70.9456	860086	28620.5	hadDMsmp
76	G4	147	71.055	858154	28594.7	hadDMsmp
76	G4	148	71.1645	854966	28543.2	hadDMsmp
76	G4	149	71.274	852074	28489.6	hadDMsmp
76	G4	150	71.3835	848022	28447.7	hadDMsmp
76	G4	151	71.493	845098	28413.6	hadDMsmp
76	G4	152	71.6025	841852	28373.6	hadDMsmp
76	G4	153	71.7119	839676	28319.1	hadDMsmp
76	G4	154	71.8214	835857	28252	hadDMsmp
76	G4	155	71.9309	832887	28181.7	hadDMsmp
76	G4	156	72.0404	830164	28120.7	hadDMsmp
76	G4	157	72.1499	826603	28082.3	hadDMsmp
76	G4	158	72.2594	823942	28084	hadDMsmp
76	G4	159	72.3689	821134	28142.4	hadDMsmp
76	G4	160	72.4783	817625	28266.5	hadDMsmp
76	G4	161	72.5878	815060	28444.8	hadDMsmp
76	G4	162	72.6973	810829	28639.6	hadDMsmp
76	G4	163	72.8068	808281	28791.7	hadDMsmp
76	G4	164	72.9163	805017	28838.6	hadDMsmp
76	G4	165	73.0258	800614	28737.7	hadDMsmp
76	G4	166	73.1352	797681	28489.8	hadDMsmp
76	G4	167	73.2447	795144	28148.9	hadDMsmp
76	G4	168	73.3542	792426	27774.4	hadDMsmp
76	G4	169	73.4637	790338	27462.9	hadDMsmp
76	G4	170	73.5732	786569	27332.2	hadDMsmp
76	G4	171	73.6827	783382	27376.8	hadDMsmp
76	G4	172	73.7921	781127	27527.3	hadDMsmp
76	G4	173	73.9016	776808	27688.9	hadDMsmp
76	G4	174	74.0111	773824	27783.1	hadDMsmp
76	G4	175	74.1206	771620	27774.8	hadDMsmp
76	G4	176	74.2301	767217	27677.8	hadDMsmp
76	G4	177	74.3396	764451	27545.2	hadDMsmp
76	G4	178	74.4491	762278	27448.4	hadDMsmp
76	G4	179	74.5585	759198	27451.4	hadDMsmp
76	G4	180	74.668	756535	27585.2	hadDMsmp
76	G4	181	74.7775	752255	27833	hadDMsmp
76	G4	182	74.887	749424	28096.7	hadDMsmp
76	G4	183	74.9965	746640	28318.4	hadDMsmp
76	G4	184	75.106	742980	28460.6	hadDMsmp
76	G4	185	75.2154	739183	28491.4	hadDMsmp
76	G4	186	75.3249	736067	28414.1	hadDMsmp
76	G4	187	75.4344	734252	28263.1	hadDMsmp
76	G4	188	75.5439	730766	28090	hadDMsmp
76	G4	189	75.6534	727797	27944.5	hadDMsmp
76	G4	190	75.7629	724281	27836.7	hadDMsmp
76	G4	191	75.8724	721727	27807.1	hadDMsmp
76	G4	192	75.9818	719391	27836.7	hadDMsmp
76	G4	193	76.0913	714947	27890.5	hadDMsmp
76	G4	194	76.2008	712170	27929	hadDMsmp
76	G4	195	76.3103	709331	27922.1	hadDMsmp
76	G4	196	76.4198	705922	27855.3	hadDMsmp
76	G4	197	76.5293	702879	27733.2	hadDMsmp
76	G4	198	76.6387	700549	27572.6	hadDMsmp
76	G4	199	76.7482	696846	27394.1	hadDMsmp
76	G4	200	76.8577	693478	27218.2	hadDMsmp
76	G4	201	76.9672	691108	27067	hadDMsmp
76	G4	202	77.0767	688736	26963.7	hadDMsmp
76	G4	203	77.1862	685094	26928.5	hadDMsmp
76	G4	204	77.2957	682429	26966.6	hadDMsmp
76	G4	205	77.4051	679396	27063.1	hadDMsmp
76	G4	206	77.5146	675657	27190.4	hadDMsmp
76	G4	207	77.6241	674065	27322	hadDMsmp
76	G4	208	77.7336	669962	27443.5	hadDMsmp
76	G4	209	77.8431	667169	27553.8	hadDMsmp
76	G4	210	77.9526	665331	27653.7	hadDMsmp
76	G4	211	78.062	661012	27737.2	hadDMsmp
76	G4	212	78.1715	658265	27789	hadDMsmp
76	G4	213	78.281	655768	27791.6	hadDMsmp
76	G4	214	78.3905	651775	27734.9	hadDMsmp
76	G4	215	78.5	649253	27623.1	hadDMsmp
76	G4	216	78.6095	646188	27469	hadDMsmp
76	G4	217	78.7189	643907	27285.9	hadDMsmp
76	G4	218	78.8284	639676	27080.2	hadDMsmp
76	G4	219	78.9379	637026	26854.6	hadDMsmp
76	G4	220	79.0474	634229	26620.3	hadDMsmp
76	G4	221	79.1569	632157	26402.1	hadDMsmp
76	G4	222	79.2664	628860	26233.8	hadDMsmp
76	G4	223	79.3759	625854	26142.2	hadDMsmp
76	G4	224	79.4853	623239	26132.9	hadDMsmp
76	G4	225	79.5948	620437	26187.9	hadDMsmp
76	G4	226	79.7043	617642	26270.9	hadDMsmp
76	G4	227	79.8138	614308	26334.4	hadDMsmp
76	G4	228	79.9233	612108	26330.4	hadDMsmp
76	G4	229	80.0328	608136	26218	hadDMsmp
76	G4	230	80.1423	605750	25980.1	hadDMsmp
76	G4	231	80.2517	603050	25634	hadDMsmp
76	G4	232	80.3612	600219	25234.3	hadDMsmp
76	G4	233	80.4707	597724	24857.9	hadDMsmp
76	G4	234	80.5802	595810	24575.9	hadDMsmp
76	G4	235	80.6897	592264	24420.9	hadDMsmp
76	G4	236	80.7992	590599	24373.6	hadDMsmp
76	G4	237	80.9086	586900	24368.5	hadDMsmp
76	G4	238	81.0181	583571	24326.3	hadDMsmp
76	G4	239	81.1276	581810	24190.2	hadDMsmp
76	G4	240	81.2371	578794	23950.9	hadDMsmp
76	G4	241	81.3466	576572	23643.4	hadDMsmp
76	G4	242	81.4561	573825	23324.1	hadDMsmp
76	G4	243	81.5656	571271	23043.6	hadDMsmp
76	G4	244	81.675	569362	22829.4	hadDMsmp
76	G4	245	81.7845	566384	22684.4	hadDMsmp
76	G4	246	81.894	563676	22596.3	hadDMsmp
76	G4	247	82.0035	562115	22548.2	hadDMsmp
76	G4	248	82.113	559269	22521.6	hadDMsmp
76	G4	249	82.2225	556975	22501.2	hadDMsmp
76	G4	250	82.3319	554211	22474.6	hadDMsmp
76	G4	251	82.4414	551411	22438.2	hadDMsmp
76	G4	252	82.5509	550012	22402.1	hadDMsmp
76	G4	253	82.6604	547026	22383.8	hadDMsmp
76	G4	254	82.7699	544550	22398.3	hadDMsmp
76	G4	255	82.8794	542015	22442.6	hadDMsmp
76	G4	256	82.9888	540425	22491.6	hadDMsmp
76	G4	257	83.0983	536558	22509.1	hadDMsmp
76	G4	258	83.2078	534377	22467.2	hadDMsmp
76	G4	259	83.3173	531788	22362.4	hadDMsmp
76	G4	260	83.4268	530663	22217.4	hadDMsmp
76	G4	261	83.5363	527084	22065.4	hadDMsmp
76	G4	262	83.6458	525126	21930.6	hadDMsmp
76	G4	263	83.7552	522058	21819.5	hadDMsmp
76	G4	264	83.8647	520134	21728.4	hadDMsmp
76	G4	265	83.9742	518086	21655.7	hadDMsmp
76	G4	266	84.0837	515214	21608.2	hadDMsmp
76	G4	267	84.1932	512726	21594.8	hadDMsmp
76	G4	268	84.3027	511269	21617.1	hadDMsmp
76	G4	269	84.4121	508111	21661.6	hadDMsmp
76	G4	270	84.5216	506107	21705.3	hadDMsmp
76	G4	271	84.6311	502851	21731	hadDMsmp
76	G4	272	84.7406	501165	21741.8	hadDMsmp
76	G4	273	84.8501	499125	21765	hadDMsmp
76	G4	274	84.9596	496790	21838.6	hadDMsmp
76	G4	275	85.0691	494102	21989.8	hadDMsmp
76	G4	276	85.1785	491695	22219.3	hadDMsmp
76	G4	277	85.288	489050	22505.4	hadDMsmp
76	G4	278	85.3975	486310	22824.2	hadDMsmp
76	G4	279	85.507	483652	23174.4	hadDMsmp
76	G4	280	85.6165	481686	23594.3	hadDMsmp
76	G4	281	85.726	478491	24164.9	hadDMsmp
76	G4	282	85.8354	475796	25004.2	hadDMsmp
76	G4	283	85.9449	473452	26260	hadDMsmp
76	G4	284	86.0544	470581	28069.6	hadDMsmp
76	G4	285	86.1639	466449	30173.7	hadDMsmp
76	G4	286	86.2734	463964	33054.6	hadDMsmp
76	G4	287	86.3829	459144	36870.5	hadDMsmp
76	G4	288	86.4924	454697	41784.3	hadDMsmp
76	G4	289	86.6018	447859	47974.7	hadDMsmp
76	G4	290	86.7113	440754	55652.4	hadDMsmp
76	G4	291	86.8208	432857	65063.8	hadDMsmp
76	G4	292	86.9303	422473	76453.7	hadDMsmp
76	G4	293	87.0398	410294	89975.2	hadDMsmp
76	G4	294	87.1493	395891	105556	hadDMsmp
76	G4	295	87.2587	376791	122769	hadDMsmp
76	G4	296	87.3682	354048	140781	hadDMsmp
76	G4	297	87.4777	326383	158411	hadDMsmp
76	G4	298	87.5872	299464	174326	hadDMsmp
76	G4	299	87.6967	269741	187289	hadDMsmp
76	G4	300	87.8062	239499	196382	hadDMsmp
76	G4	301	87.9156	210274	201136	hadDMsmp
76	G4	302	88.0251	182224	201525	hadDMsmp
76	G4	303	88.1346	157015	197846	hadDMsmp
76	G4	304	88.2441	132435	190556	hadDMsmp
76	G4	305	88.3536	107730	180124	hadDMsmp
76	G4	306	88.4631	86900.9	166974	hadDMsmp
76	G4	307	88.5726	68985.4	151508	hadDMsmp
76	G4	308	88.682	52275.7	134205	hadDMsmp
76	G4	309	88.7915	41101.9	115703	hadDMsmp
76	G4	310	88.901	32177.4	96824.5	hadDMsmp
76	G4	311	89.0105	27069	78508.3	hadDMsmp
76	G4	312	89.12	25289	61673	hadDMsmp
76	G4	313	89.2295	23494.2	47056.2	hadDMsmp
76	G4	314	89.3389	21968.5	35092.5	hadDMsmp
76	G4	315	89.4484	22104.3	25373.4	hadDMsmp
76	G4	316	89.5579	20954.9	17077.9	hadDMsmp
76	G4	317	89.6674	21360	11443.9	hadDMsmp
76	G4	318	89.7769	20731.6	7899.43	hadDMsmp
76	G4	319	89.8864	20891.8	5902.51	hadDMsmp
76	G4	320	89.9958	19876	5000.5	hadDMsmp
76	G4	321	90.1053	20081.4	4843.87	hadDMsmp
76	G4	322	90.2148	18737.9	5172.55	hadDMsmp
76	G4	323	90.3243	18370.3	5789.98	hadDMsmp
76	G4	324	90.4338	17936.4	6533.98	hadDMsmp
76	G4	325	90.5433	16575.5	7254.1	hadDMsmp
76	G4	326	90.6528	15134.4	7807.02	hadDMsmp
76	G4	327	90.7622	13878	8075.11	hadDMsmp
76	G4	328	90.8717	12315.1	7998.95	hadDMsmp
76	G4	329	90.9812	12621.7	7599.91	hadDMsmp
76	G4	330	91.0907	12105.9	6971.65	hadDMsmp
76	G4	331	91.2002	11404.1	6239.87	hadDMsmp
76	G4	332	91.3097	10650.4	5511.97	hadDMsmp
76	G4	333	91.4192	10668.7	4845.32	hadDMsmp
76	G4	334	91.5286	9763.2	4247.11	hadDMsmp
76	G4	335	91.6381	9450.2	3697.85	hadDMsmp
76	G4	336	91.7476	9273.67	3178.33	hadDMsmp
76	G4	337	91.8571	9054.55	2684.55	hadDMsmp
76	G4	338	91.9666	9110.65	2226.63	hadDMsmp
76	G4	339	92.0761	8791.84	1818.23	hadDMsmp
76	G4	340	92.1855	9066.61	1466.61	hadDMsmp
76	G4	341	92.295	8224.88	1170.58	hadDMsmp
76	G4	342	92.4045	8610.63	926.549	hadDMsmp
76	G4	343	92.514	9080.64	736.404	hadDMsmp
76	G4	344	92.6235	8458.61	609.506	hadDMsmp
76	G4	345	92.733	8691.83	556.365	hadDMsmp
76	G4	346	92.8425	8427.66	578.725	hadDMsmp
76	G4	347	92.9519	8512.26	663.021	hadDMsmp
76	G4	348	93.0614	8353.87	780.871	hadDMsmp
76	G4	349	93.1709	7971.67	895.859	hadDMsmp
76	G4	350	93.2804	7678.8	974.373	hadDMsmp
76	G4	351	93.3899	7830.09	997.383	hadDMsmp
76	G4	352	93.4994	7900.59	967.76	hadDMsmp
76	G4	353	93.6088	8009.54	907.15	hadDMsmp
76	G4	354	93.7183	7683	842.363	hadDMsmp
76	G4	355	93.8278	6981.8	789.943	hadDMsmp
76	G4	356	93.9373	7745.2	750.633	hadDMsmp
76	G4	357	94.0468	7524.83	716.82	hadDMsmp
76	G4	358	94.1563	7153.49	684.609	hadDMsmp
76	G4	359	94.2657	7455.32	659.004	hadDMsmp
76	G4	360	94.3752	7339.45	648.861	hadDMsmp
76	G4	361	94.4847	6869.98	657.867	hadDMsmp
76	G4	362	94.5942	7340.57	679.975	hadDMsmp
76	G4	363	94.7037	6948.4	702.16	hadDMsmp
76	G4	364	94.8132	6703.15	711.32	hadDMsmp
76	G4	365	94.9227	6895.53	700.342	hadDMsmp
77	G5	1	55.0835	1.27998e+06	-79457.6	hadDMsmp
77	G5	2	55.1928	1.28745e+06	-71219.5	hadDMsmp
77	G5	3	55.302	1.30621e+06	-61676.5	hadDMsmp
77	G5	4	55.4113	1.31979e+06	-50855.4	hadDMsmp
77	G5	5	55.5206	1317703	-39288.5	hadDMsmp
77	G5	6	55.6299	1.31804e+06	-27771.8	hadDMsmp
77	G5	7	55.7391	1.32608e+06	-17018.3	hadDMsmp
77	G5	8	55.8484	1.32719e+06	-7419.97	hadDMsmp
77	G5	9	55.9577	1.32652e+06	971.854	hadDMsmp
77	G5	10	56.067	1.3242e+06	8305.65	hadDMsmp
77	G5	11	56.1762	1.33308e+06	14741.1	hadDMsmp
77	G5	12	56.2855	1.32041e+06	20313.8	hadDMsmp
77	G5	13	56.3948	1331561	24927.1	hadDMsmp
77	G5	14	56.5041	1.31762e+06	28381.4	hadDMsmp
77	G5	15	56.6133	1.32165e+06	30402.2	hadDMsmp
77	G5	16	56.7226	1.32189e+06	31533.5	hadDMsmp
77	G5	17	56.8319	1.30509e+06	32000.3	hadDMsmp
77	G5	18	56.9412	1.3069e+06	32069.6	hadDMsmp
77	G5	19	57.0504	1.30661e+06	31959.9	hadDMsmp
77	G5	20	57.1597	1.30037e+06	31798.4	hadDMsmp
77	G5	21	57.269	1.29572e+06	31633.3	hadDMsmp
77	G5	22	57.3783	1.293e+06	31471.2	hadDMsmp
77	G5	23	57.4875	1.29039e+06	31309.6	hadDMsmp
77	G5	24	57.5968	1.28614e+06	31157.9	hadDMsmp
77	G5	25	57.7061	1.28149e+06	31035.2	hadDMsmp
77	G5	26	57.8154	1278880	30968.3	hadDMsmp
77	G5	27	57.9246	1.27585e+06	30978.3	hadDMsmp
77	G5	28	58.0339	1.27161e+06	31070.9	hadDMsmp
77	G5	29	58.1432	1.26781e+06	31231	hadDMsmp
77	G5	30	58.2524	1265259	31422.3	hadDMsmp
77	G5	31	58.3617	1.26186e+06	31597.5	hadDMsmp
77	G5	32	58.471	1.25754e+06	31714.8	hadDMsmp
77	G5	33	58.5803	1.25393e+06	31747.3	hadDMsmp
77	G5	34	58.6895	1.25048e+06	31691.8	hadDMsmp
77	G5	35	58.7988	1.24618e+06	31561.1	hadDMsmp
77	G5	36	58.9081	1.24239e+06	31379.3	hadDMsmp
77	G5	37	59.0174	1.23937e+06	31176.7	hadDMsmp
77	G5	38	59.1266	1.2345e+06	30987.5	hadDMsmp
77	G5	39	59.2359	1.23284e+06	30849.5	hadDMsmp
77	G5	40	59.3452	1.22736e+06	30796.8	hadDMsmp
77	G5	41	59.4545	1.22467e+06	30850	hadDMsmp
77	G5	42	59.5637	1221228	30997.5	hadDMsmp
77	G5	43	59.673	1.21762e+06	31191.6	hadDMsmp
77	G5	44	59.7823	1.21443e+06	31363.1	hadDMsmp
77	G5	45	59.8916	1.21146e+06	31444.1	hadDMsmp
77	G5	46	60.0008	1.20615e+06	31393	hadDMsmp
77	G5	47	60.1101	1.20341e+06	31206.9	hadDMsmp
77	G5	48	60.2194	1.2001e+06	30919.6	hadDMsmp
77	G5	49	60.3287	1.19572e+06	30593.6	hadDMsmp
77	G5	50	60.4379	1.1926e+06	30308.1	hadDMsmp
77	G5	51	60.5472	1.18915e+06	30140.2	hadDMsmp
77	G5	52	60.6565	1.18489e+06	30141.9	hadDMsmp
77	G5	53	60.7658	1.18256e+06	30319.8	hadDMsmp
77	G5	54	60.875	1.17909e+06	30626.4	hadDMsmp
77	G5	55	60.9843	1.17561e+06	30976	hadDMsmp
77	G5	56	61.0936	1.17195e+06	31281.1	hadDMsmp
77	G5	57	61.2029	1.16771e+06	31483.4	hadDMsmp
77	G5	58	61.3121	1.16423e+06	31570	hadDMsmp
77	G5	59	61.4214	1.16045e+06	31563.3	hadDMsmp
77	G5	60	61.5307	1.15737e+06	31496.7	hadDMsmp
77	G5	61	61.6399	1153475	31393.6	hadDMsmp
77	G5	62	61.7492	1.14987e+06	31263.4	hadDMsmp
77	G5	63	61.8585	1.14658e+06	31108.7	hadDMsmp
77	G5	64	61.9678	1.14219e+06	30941.1	hadDMsmp
77	G5	65	62.077	1.13839e+06	30787	hadDMsmp
77	G5	66	62.1863	1135669	30678.8	hadDMsmp
77	G5	67	62.2956	1.13173e+06	30640.2	hadDMsmp
77	G5	68	62.4049	1.12807e+06	30674.8	hadDMsmp
77	G5	69	62.5141	1.1254e+06	30758.8	hadDMsmp
77	G5	70	62.6234	1.12125e+06	30854.6	hadDMsmp
77	G5	71	62.7327	1.11695e+06	30923.2	hadDMsmp
77	G5	72	62.842	1.11451e+06	30939.4	hadDMsmp
77	G5	73	62.9512	1.11055e+06	30903	hadDMsmp
77	G5	74	63.0605	1.10615e+06	30836.7	hadDMsmp
77	G5	75	63.1698	1.10325e+06	30778.6	hadDMsmp
77	G5	76	63.2791	1.10015e+06	30763.6	hadDMsmp
77	G5	77	63.3883	1.0963e+06	30804.4	hadDMsmp
77	G5	78	63.4976	1.09307e+06	30883.2	hadDMsmp
77	G5	79	63.6069	1.08958e+06	30958.4	hadDMsmp
77	G5	80	63.7162	1.08556e+06	30982.4	hadDMsmp
77	G5	81	63.8254	1.08213e+06	30924.8	hadDMsmp
77	G5	82	63.9347	1.07815e+06	30784.5	hadDMsmp
77	G5	83	64.044	1075061	30584.1	hadDMsmp
77	G5	84	64.1533	1.07207e+06	30359.6	hadDMsmp
77	G5	85	64.2625	1.06824e+06	30148.7	hadDMsmp
77	G5	86	64.3718	1.06507e+06	29982.9	hadDMsmp
77	G5	87	64.4811	1.06138e+06	29884.6	hadDMsmp
77	G5	88	64.5903	1.05862e+06	29860.6	hadDMsmp
77	G5	89	64.6996	1.05586e+06	29898.2	hadDMsmp
77	G5	90	64.8089	1051447	29968.2	hadDMsmp
77	G5	91	64.9182	1048697	30036.6	hadDMsmp
77	G5	92	65.0274	1.04548e+06	30080	hadDMsmp
77	G5	93	65.1367	1.04107e+06	30093.7	hadDMsmp
77	G5	94	65.246	1.03933e+06	30087.4	hadDMsmp
77	G5	95	65.3553	1.03506e+06	30074.6	hadDMsmp
77	G5	96	65.4645	1.03169e+06	30062.1	hadDMsmp
77	G5	97	65.5738	1.02796e+06	30044	hadDMsmp
77	G5	98	65.6831	1.02528e+06	30002.1	hadDMsmp
77	G5	99	65.7924	1.02137e+06	29916.5	hadDMsmp
77	G5	100	65.9016	1.01801e+06	29778.9	hadDMsmp
77	G5	101	66.0109	1.01413e+06	29605.5	hadDMsmp
77	G5	102	66.1202	1011210	29440.3	hadDMsmp
77	G5	103	66.2295	1.0083e+06	29337.4	hadDMsmp
77	G5	104	66.3387	1.00528e+06	29333.3	hadDMsmp
77	G5	105	66.448	1.00203e+06	29425.3	hadDMsmp
77	G5	106	66.5573	998751	29568.5	hadDMsmp
77	G5	107	66.6665	995031	29697.1	hadDMsmp
77	G5	108	66.7758	991936	29752.9	hadDMsmp
77	G5	109	66.8851	988908	29710.9	hadDMsmp
77	G5	110	66.9944	985000	29586.2	hadDMsmp
77	G5	111	67.1037	981881	29421.8	hadDMsmp
77	G5	112	67.2129	979423	29267.3	hadDMsmp
77	G5	113	67.3222	976312	29159.6	hadDMsmp
77	G5	114	67.4315	972178	29115.1	hadDMsmp
77	G5	115	67.5407	968967	29134.5	hadDMsmp
77	G5	116	67.65	966775	29208.5	hadDMsmp
77	G5	117	67.7593	962559	29322.7	hadDMsmp
77	G5	118	67.8686	959660	29460.1	hadDMsmp
77	G5	119	67.9778	956097	29597.1	hadDMsmp
77	G5	120	68.0871	952784	29707.1	hadDMsmp
77	G5	121	68.1964	949706	29761.6	hadDMsmp
77	G5	122	68.3057	945820	29739.7	hadDMsmp
77	G5	123	68.4149	942863	29636	hadDMsmp
77	G5	124	68.5242	939416	29469.8	hadDMsmp
77	G5	125	68.6335	935772	29285.7	hadDMsmp
77	G5	126	68.7428	933082	29139.2	hadDMsmp
77	G5	127	68.852	930643	29075.5	hadDMsmp
77	G5	128	68.9613	926622	29107.1	hadDMsmp
77	G5	129	69.0706	923858	29209.3	hadDMsmp
77	G5	130	69.1799	920200	29330.4	hadDMsmp
77	G5	131	69.2891	916879	29414.8	hadDMsmp
77	G5	132	69.3984	912996	29424.8	hadDMsmp
77	G5	133	69.5077	910588	29350.4	hadDMsmp
77	G5	134	69.617	906662	29212.2	hadDMsmp
77	G5	135	69.7262	903270	29054.1	hadDMsmp
77	G5	136	69.8355	900200	28928.4	hadDMsmp
77	G5	137	69.9448	897003	28874.8	hadDMsmp
77	G5	138	70.054	894600	28900.9	hadDMsmp
77	G5	139	70.1633	890535	28972.1	hadDMsmp
77	G5	140	70.2726	887074	29024.7	hadDMsmp
77	G5	141	70.3819	883843	28998.3	hadDMsmp
77	G5	142	70.4911	879505	28867.9	hadDMsmp
77	G5	143	70.6004	877661	28655.3	hadDMsmp
77	G5	144	70.7097	874234	28416.1	hadDMsmp
77	G5	145	70.819	871054	28211.1	hadDMsmp
77	G5	146	70.9282	868042	28080.8	hadDMsmp
77	G5	147	71.0375	865394	28038	hadDMsmp
77	G5	148	71.1468	861065	28077.8	hadDMsmp
77	G5	149	71.2561	859316	28186.4	hadDMsmp
77	G5	150	71.3653	855751	28346	hadDMsmp
77	G5	151	71.4746	852335	28532.1	hadDMsmp
77	G5	152	71.5839	849787	28705.8	hadDMsmp
77	G5	153	71.6932	845967	28820.3	hadDMsmp
77	G5	154	71.8024	843417	28834.9	hadDMsmp
77	G5	155	71.9117	839060	28737.3	hadDMsmp
77	G5	156	72.021	836391	28558.3	hadDMsmp
77	G5	157	72.1303	833656	28365.3	hadDMsmp
77	G5	158	72.2395	830994	28235.6	hadDMsmp
77	G5	159	72.3488	827900	28218.1	hadDMsmp
77	G5	160	72.4581	825056	28306.6	hadDMsmp
77	G5	161	72.5674	821087	28443.2	hadDMsmp
77	G5	162	72.6766	818763	28542.2	hadDMsmp
77	G5	163	72.7859	814340	28534.6	hadDMsmp
77	G5	164	72.8952	811785	28396.2	hadDMsmp
77	G5	165	73.0044	807867	28158.5	hadDMsmp
77	G5	166	73.1137	806155	27868.2	hadDMsmp
77	G5	167	73.223	802476	27607.6	hadDMsmp
77	G5	168	73.3323	800275	27454.7	hadDMsmp
77	G5	169	73.4415	796877	27417.4	hadDMsmp
77	G5	170	73.5508	793487	27465.8	hadDMsmp
77	G5	171	73.6601	791236	27553.3	hadDMsmp
77	G5	172	73.7694	788118	27639.2	hadDMsmp
77	G5	173	73.8786	784112	27699.2	hadDMsmp
77	G5	174	73.9879	781639	27723.3	hadDMsmp
77	G5	175	74.0972	778823	27710.2	hadDMsmp
77	G5	176	74.2065	775550	27666.6	hadDMsmp
77	G5	177	74.3157	771365	27608.1	hadDMsmp
77	G5	178	74.425	769381	27564.6	hadDMsmp
77	G5	179	74.5343	766296	27567	hadDMsmp
77	G5	180	74.6436	763769	27628	hadDMsmp
77	G5	181	74.7528	760808	27725.8	hadDMsmp
77	G5	182	74.8621	756460	27811.1	hadDMsmp
77	G5	183	74.9714	753519	27840.1	hadDMsmp
77	G5	184	75.0807	750391	27805.1	hadDMsmp
77	G5	185	75.1899	748058	27744.4	hadDMsmp
77	G5	186	75.2992	745134	27713.6	hadDMsmp
77	G5	187	75.4085	741710	27750.1	hadDMsmp
77	G5	188	75.5178	739080	27846.9	hadDMsmp
77	G5	189	75.627	735930	27960.7	hadDMsmp
77	G5	190	75.7363	732489	28039	hadDMsmp
77	G5	191	75.8456	729410	28054.5	hadDMsmp
77	G5	192	75.9548	726581	28023.1	hadDMsmp
77	G5	193	76.0641	723182	27968.6	hadDMsmp
77	G5	194	76.1734	720884	27931.9	hadDMsmp
77	G5	195	76.2827	717518	27926.8	hadDMsmp
77	G5	196	76.3919	713992	27933.7	hadDMsmp
77	G5	197	76.5012	711428	27910.2	hadDMsmp
77	G5	198	76.6105	707884	27815.2	hadDMsmp
77	G5	199	76.7198	704460	27634.3	hadDMsmp
77	G5	200	76.829	701830	27390.8	hadDMsmp
77	G5	201	76.9383	699071	27140.7	hadDMsmp
77	G5	202	77.0476	696037	26948.9	hadDMsmp
77	G5	203	77.1569	693582	26865.4	hadDMsmp
77	G5	204	77.2661	690337	26907.5	hadDMsmp
77	G5	205	77.3754	687212	27055	hadDMsmp
77	G5	206	77.4847	684727	27259.4	hadDMsmp
77	G5	207	77.594	681986	27458.9	hadDMsmp
77	G5	208	77.7032	677695	27598.4	hadDMsmp
77	G5	209	77.8125	675259	27644.6	hadDMsmp
77	G5	210	77.9218	672772	27595.3	hadDMsmp
77	G5	211	78.0311	669556	27475.9	hadDMsmp
77	G5	212	78.1403	666405	27326	hadDMsmp
77	G5	213	78.2496	663543	27182.1	hadDMsmp
77	G5	214	78.3589	661280	27065.4	hadDMsmp
77	G5	215	78.4682	657623	26979	hadDMsmp
77	G5	216	78.5774	654650	26915.9	hadDMsmp
77	G5	217	78.6867	652026	26867.6	hadDMsmp
77	G5	218	78.796	648329	26829.2	hadDMsmp
77	G5	219	78.9053	646819	26797.4	hadDMsmp
77	G5	220	79.0145	642718	26761.3	hadDMsmp
77	G5	221	79.1238	640473	26702	hadDMsmp
77	G5	222	79.2331	636895	26600.4	hadDMsmp
77	G5	223	79.3423	634102	26453.2	hadDMsmp
77	G5	224	79.4516	631448	26276.4	hadDMsmp
77	G5	225	79.5609	628477	26097.7	hadDMsmp
77	G5	226	79.6702	626633	25935.5	hadDMsmp
77	G5	227	79.7794	623160	25785.3	hadDMsmp
77	G5	228	79.8887	620134	25624.8	hadDMsmp
77	G5	229	79.998	617356	25430.6	hadDMsmp
77	G5	230	80.1073	614754	25197	hadDMsmp
77	G5	231	80.2165	611853	24939.7	hadDMsmp
77	G5	232	80.3258	610026	24686.5	hadDMsmp
77	G5	233	80.4351	606474	24464.7	hadDMsmp
77	G5	234	80.5444	603756	24296.8	hadDMsmp
77	G5	235	80.6536	601455	24195	hadDMsmp
77	G5	236	80.7629	599154	24156.7	hadDMsmp
77	G5	237	80.8722	596877	24157.4	hadDMsmp
77	G5	238	80.9815	592866	24153.6	hadDMsmp
77	G5	239	81.0907	590812	24097.2	hadDMsmp
77	G5	240	81.2	588029	23956.5	hadDMsmp
77	G5	241	81.3093	585360	23731.2	hadDMsmp
77	G5	242	81.4186	582552	23450.7	hadDMsmp
77	G5	243	81.5278	580119	23159.2	hadDMsmp
77	G5	244	81.6371	578271	22896.6	hadDMsmp
77	G5	245	81.7464	575243	22686.2	hadDMsmp
77	G5	246	81.8557	572942	22532.5	hadDMsmp
77	G5	247	81.9649	570606	22427.3	hadDMsmp
77	G5	248	82.0742	568071	22358.5	hadDMsmp
77	G5	249	82.1835	566116	22313.6	hadDMsmp
77	G5	250	82.2927	563428	22279.7	hadDMsmp
77	G5	251	82.402	560710	22246.1	hadDMsmp
77	G5	252	82.5113	558839	22207.7	hadDMsmp
77	G5	253	82.6206	555831	22169.3	hadDMsmp
77	G5	254	82.7298	553353	22143.4	hadDMsmp
77	G5	255	82.8391	551518	22140	hadDMsmp
77	G5	256	82.9484	549314	22154.6	hadDMsmp
77	G5	257	83.0577	546350	22164.9	hadDMsmp
77	G5	258	83.1669	543673	22140.1	hadDMsmp
77	G5	259	83.2762	541483	22059.2	hadDMsmp
77	G5	260	83.3855	539223	21925.4	hadDMsmp
77	G5	261	83.4948	536176	21765.8	hadDMsmp
77	G5	262	83.604	534203	21619	hadDMsmp
77	G5	263	83.7133	532360	21514	hadDMsmp
77	G5	264	83.8226	529758	21457.5	hadDMsmp
77	G5	265	83.9319	526806	21431	hadDMsmp
77	G5	266	84.0411	524728	21403.9	hadDMsmp
77	G5	267	84.1504	523138	21351.9	hadDMsmp
77	G5	268	84.2597	519624	21273.1	hadDMsmp
77	G5	269	84.369	517355	21192.1	hadDMsmp
77	G5	270	84.4782	515841	21153.3	hadDMsmp
77	G5	271	84.5875	513422	21199.3	hadDMsmp
77	G5	272	84.6968	511439	21348.8	hadDMsmp
77	G5	273	84.8061	508696	21586.8	hadDMsmp
77	G5	274	84.9153	506570	21867.8	hadDMsmp
77	G5	275	85.0246	503709	22136.9	hadDMsmp
77	G5	276	85.1339	501596	22352.9	hadDMsmp
77	G5	277	85.2431	498615	22508.6	hadDMsmp
77	G5	278	85.3524	496208	22638.5	hadDMsmp
77	G5	279	85.4617	493738	22817.6	hadDMsmp
77	G5	280	85.571	491168	23145.2	hadDMsmp
77	G5	281	85.6802	489109	23727.3	hadDMsmp
77	G5	282	85.7895	486835	24663.3	hadDMsmp
77	G5	283	85.8988	483782	26048.6	hadDMsmp
77	G5	284	86.0081	480730	27994.4	hadDMsmp
77	G5	285	86.1173	477672	30273.3	hadDMsmp
77	G5	286	86.2266	474816	33324.4	hadDMsmp
77	G5	287	86.3359	471530	37356.7	hadDMsmp
77	G5	288	86.4452	467419	42597	hadDMsmp
77	G5	289	86.5544	462145	49293.3	hadDMsmp
77	G5	290	86.6637	456412	57719.4	hadDMsmp
77	G5	291	86.773	449555	68168	hadDMsmp
77	G5	292	86.8823	440916	80906.9	hadDMsmp
77	G5	293	86.9915	431098	96078	hadDMsmp
77	G5	294	87.1008	419175	113562	hadDMsmp
77	G5	295	87.2101	403912	132849	hadDMsmp
77	G5	296	87.3194	385055	152989	hadDMsmp
77	G5	297	87.4286	362443	172654	hadDMsmp
77	G5	298	87.5379	335621	190346	hadDMsmp
77	G5	299	87.6472	307109	204672	hadDMsmp
77	G5	300	87.7565	275735	214620	hadDMsmp
77	G5	301	87.8657	244587	219717	hadDMsmp
77	G5	302	87.975	215112	220027	hadDMsmp
77	G5	303	88.0843	188730	215988	hadDMsmp
77	G5	304	88.1935	161517	208177	hadDMsmp
77	G5	305	88.3028	135341	197117	hadDMsmp
77	G5	306	88.4121	111738	183205	hadDMsmp
77	G5	307	88.5214	89569.4	166767	hadDMsmp
77	G5	308	88.6306	68739.2	148200	hadDMsmp
77	G5	309	88.7399	52722.9	128099	hadDMsmp
77	G5	310	88.8492	38627.1	107314	hadDMsmp
77	G5	311	88.9585	29208.9	86884.2	hadDMsmp
77	G5	312	89.0677	23805.6	67889.1	hadDMsmp
77	G5	313	89.177	21603.3	51243.2	hadDMsmp
77	G5	314	89.2863	19059.8	37530.4	hadDMsmp
77	G5	315	89.3956	18689.9	26746.3	hadDMsmp
77	G5	316	89.5048	17506.2	17784.4	hadDMsmp
77	G5	317	89.6141	17905.5	11736.1	hadDMsmp
77	G5	318	89.7234	16644.8	7975.83	hadDMsmp
77	G5	319	89.8327	17127.4	5894.15	hadDMsmp
77	G5	320	89.9419	16825.7	4975.77	hadDMsmp
77	G5	321	90.0512	16067.8	4823.91	hadDMsmp
77	G5	322	90.1605	15375.7	5147.67	hadDMsmp
77	G5	323	90.2698	14835	5730.86	hadDMsmp
77	G5	324	90.379	15077.9	6398.56	hadDMsmp
77	G5	325	90.4883	13140.5	6995.88	hadDMsmp
77	G5	326	90.5976	12289.2	7388.56	hadDMsmp
77	G5	327	90.7068	11333.6	7482.21	hadDMsmp
77	G5	328	90.8161	9725.77	7244.29	hadDMsmp
77	G5	329	90.9254	8925.75	6710.64	hadDMsmp
77	G5	330	91.0347	9077.69	5969.59	hadDMsmp
77	G5	331	91.144	7909.71	5131.28	hadDMsmp
77	G5	332	91.2532	7251.1	4296.62	hadDMsmp
77	G5	333	91.3625	7394.09	3536.42	hadDMsmp
77	G5	334	91.4718	7148.81	2883.89	hadDMsmp
77	G5	335	91.581	6598.24	2339.55	hadDMsmp
77	G5	336	91.6903	6460.71	1884.85	hadDMsmp
77	G5	337	91.7996	6014.82	1498.47	hadDMsmp
77	G5	338	91.9089	6025.59	1166.67	hadDMsmp
77	G5	339	92.0181	6423.54	883.449	hadDMsmp
77	G5	340	92.1274	5956.1	644.5	hadDMsmp
77	G5	341	92.2367	5597.7	444.043	hadDMsmp
77	G5	342	92.346	5801.94	278.66	hadDMsmp
77	G5	343	92.4552	5895.77	153.156	hadDMsmp
77	G5	344	92.5645	5681.06	79.957	hadDMsmp
77	G5	345	92.6738	6051.88	69.8262	hadDMsmp
77	G5	346	92.7831	5713.1	120.209	hadDMsmp
77	G5	347	92.8923	5613.05	210.35	hadDMsmp
77	G5	348	93.0016	5721.21	307.416	hadDMsmp
77	G5	349	93.1109	5357.57	380.355	hadDMsmp
77	G5	350	93.2202	5122.24	413.475	hadDMsmp
77	G5	351	93.3294	5155.62	411.635	hadDMsmp
77	G5	352	93.4387	5578.51	393.797	hadDMsmp
77	G5	353	93.548	4922.12	378.922	hadDMsmp
77	G5	354	93.6573	5139.93	373.641	hadDMsmp
77	G5	355	93.7665	5109.55	370.086	hadDMsmp
77	G5	356	93.8758	4492.41	354.713	hadDMsmp
77	G5	357	93.9851	4990.12	320.914	hadDMsmp
77	G5	358	94.0943	4449.28	275.883	hadDMsmp
77	G5	359	94.2036	5016.28	237.086	hadDMsmp
77	G5	360	94.3129	4587.92	221.588	hadDMsmp
77	G5	361	94.4222	4458.52	235.814	hadDMsmp
77	G5	362	94.5314	4738.02	272.1	hadDMsmp
77	G5	363	94.6407	4354.16	313.164	hadDMsmp
77	G5	364	94.75	4145.58	341.191	hadDMsmp
77	G5	365	94.8593	4258.85	346.127	hadDMsmp
78	G6	1	55.0835	1.2956e+06	-60539.2	hadDMsmp
78	G6	2	55.1928	1.30873e+06	-54437.3	hadDMsmp
78	G6	3	55.302	1.31884e+06	-47355.6	hadDMsmp
78	G6	4	55.4113	1.32808e+06	-39222.7	hadDMsmp
78	G6	5	55.5206	1.32604e+06	-30326.3	hadDMsmp
78	G6	6	55.6299	1.33097e+06	-21205	hadDMsmp
78	G6	7	55.7391	1.33571e+06	-12469.6	hadDMsmp
78	G6	8	55.8484	1.32647e+06	-4650.1	hadDMsmp
78	G6	9	55.9577	1.34216e+06	1925.55	hadDMsmp
78	G6	10	56.067	1336873	7200.43	hadDMsmp
78	G6	11	56.1762	1.33575e+06	11391.2	hadDMsmp
78	G6	12	56.2855	1.33326e+06	14877.6	hadDMsmp
78	G6	13	56.3948	1.32994e+06	18027.9	hadDMsmp
78	G6	14	56.5041	1.32953e+06	21041.6	hadDMsmp
78	G6	15	56.6133	1.33182e+06	23907.4	hadDMsmp
78	G6	16	56.7226	1.32719e+06	26466.1	hadDMsmp
78	G6	17	56.8319	1.32409e+06	28517.9	hadDMsmp
78	G6	18	56.9412	1.32094e+06	29811.6	hadDMsmp
78	G6	19	57.0504	1318425	30622.5	hadDMsmp
78	G6	20	57.1597	1.31332e+06	31056.6	hadDMsmp
78	G6	21	57.269	1310543	31256.2	hadDMsmp
78	G6	22	57.3783	1.30499e+06	31343.9	hadDMsmp
78	G6	23	57.4875	1303175	31396.3	hadDMsmp
78	G6	24	57.5968	1.30059e+06	31440	hadDMsmp
78	G6	25	57.7061	1.295e+06	31479.4	hadDMsmp
78	G6	26	57.8154	1.29213e+06	31513.3	hadDMsmp
78	G6	27	57.9246	1.28829e+06	31544.7	hadDMsmp
78	G6	28	58.0339	1.28524e+06	31577.6	hadDMsmp
78	G6	29	58.1432	1.28041e+06	31609.7	hadDMsmp
78	G6	30	58.2524	1.27837e+06	31634.2	hadDMsmp
78	G6	31	58.3617	1.27364e+06	31644.1	hadDMsmp
78	G6	32	58.471	1.27041e+06	31640	hadDMsmp
78	G6	33	58.5803	1.26613e+06	31628.8	hadDMsmp
78	G6	34	58.6895	1.26296e+06	31622.1	hadDMsmp
78	G6	35	58.7988	1258770	31625.5	hadDMsmp
78	G6	36	58.9081	1.25545e+06	31632.8	hadDMsmp
78	G6	37	59.0174	1.25093e+06	31624.6	hadDMsmp
78	G6	38	59.1266	1.24792e+06	31576.3	hadDMsmp
78	G6	39	59.2359	1.24535e+06	31478.6	hadDMsmp
78	G6	40	59.3452	1.23958e+06	31346	hadDMsmp
78	G6	41	59.4545	1.23617e+06	31214.6	hadDMsmp
78	G6	42	59.5637	1.23306e+06	31119.1	hadDMsmp
78	G6	43	59.673	1.22923e+06	31073.7	hadDMsmp
78	G6	44	59.7823	1.22651e+06	31063.3	hadDMsmp
78	G6	45	59.8916	1.222e+06	31055.3	hadDMsmp
78	G6	46	60.0008	1.21854e+06	31020.5	hadDMsmp
78	G6	47	60.1101	1.21611e+06	30947.3	hadDMsmp
78	G6	48	60.2194	1.21134e+06	30846.6	hadDMsmp
78	G6	49	60.3287	1.20713e+06	30746.7	hadDMsmp
78	G6	50	60.4379	1.20557e+06	30682.7	hadDMsmp
78	G6	51	60.5472	1.20091e+06	30683.3	hadDMsmp
78	G6	52	60.6565	1.19658e+06	30759.4	hadDMsmp
78	G6	53	60.7658	1.19379e+06	30895.5	hadDMsmp
78	G6	54	60.875	1.19087e+06	31051	hadDMsmp
78	G6	55	60.9843	1.18669e+06	31180.5	hadDMsmp
78	G6	56	61.0936	1.18232e+06	31252.8	hadDMsmp
78	G6	57	61.2029	1.17893e+06	31272.3	hadDMsmp
78	G6	58	61.3121	1.17561e+06	31270.9	hadDMsmp
78	G6	59	61.4214	1.17146e+06	31285.9	hadDMsmp
78	G6	60	61.5307	1.16835e+06	31331.7	hadDMsmp
78	G6	61	61.6399	1.1654e+06	31392.3	hadDMsmp
78	G6	62	61.7492	1.16151e+06	31434.9	hadDMsmp
78	G6	63	61.8585	1.15697e+06	31433.2	hadDMsmp
78	G6	64	61.9678	1.15337e+06	31388	hadDMsmp
78	G6	65	62.077	1149642	31323.4	hadDMsmp
78	G6	66	62.1863	1146371	31267.4	hadDMsmp
78	G6	67	62.2956	1.14255e+06	31230.1	hadDMsmp
78	G6	68	62.4049	1.13861e+06	31196.9	hadDMsmp
78	G6	69	62.5141	1.13598e+06	31136.5	hadDMsmp
78	G6	70	62.6234	1.13085e+06	31021.8	hadDMsmp
78	G6	71	62.7327	1.12804e+06	30850.8	hadDMsmp
78	G6	72	62.842	1.12368e+06	30653.1	hadDMsmp
78	G6	73	62.9512	1.12074e+06	30483.6	hadDMsmp
78	G6	74	63.0605	1.11729e+06	30400.5	hadDMsmp
78	G6	75	63.1698	1.11351e+06	30436.1	hadDMsmp
78	G6	76	63.2791	1.11045e+06	30576	hadDMsmp
78	G6	77	63.3883	1107636	30754.1	hadDMsmp
78	G6	78	63.4976	1.1035e+06	30877.4	hadDMsmp
78	G6	79	63.6069	1.09942e+06	30866.3	hadDMsmp
78	G6	80	63.7162	1.0951e+06	30697.6	hadDMsmp
78	G6	81	63.8254	1.09224e+06	30419.6	hadDMsmp
78	G6	82	63.9347	1.08848e+06	30126.9	hadDMsmp
78	G6	83	64.044	1.08553e+06	29913.1	hadDMsmp
78	G6	84	64.1533	1.08333e+06	29825.8	hadDMsmp
78	G6	85	64.2625	1.07887e+06	29854.9	hadDMsmp
78	G6	86	64.3718	1.07565e+06	29949.2	hadDMsmp
78	G6	87	64.4811	1.07233e+06	30051.1	hadDMsmp
78	G6	88	64.5903	1.06878e+06	30124.6	hadDMsmp
78	G6	89	64.6996	1.06513e+06	30161.7	hadDMsmp
78	G6	90	64.8089	1.06211e+06	30171.5	hadDMsmp
78	G6	91	64.9182	1.05892e+06	30164.1	hadDMsmp
78	G6	92	65.0274	1.05536e+06	30142.3	hadDMsmp
78	G6	93	65.1367	1052029	30102.6	hadDMsmp
78	G6	94	65.246	1048442	30044.5	hadDMsmp
78	G6	95	65.3553	1045248	29975.9	hadDMsmp
78	G6	96	65.4645	1.04141e+06	29909.8	hadDMsmp
78	G6	97	65.5738	1.0388e+06	29856.7	hadDMsmp
78	G6	98	65.6831	1.03455e+06	29819.4	hadDMsmp
78	G6	99	65.7924	1.03153e+06	29793.9	hadDMsmp
78	G6	100	65.9016	1.02792e+06	29776.5	hadDMsmp
78	G6	101	66.0109	1.0245e+06	29771.8	hadDMsmp
78	G6	102	66.1202	1021536	29795.4	hadDMsmp
78	G6	103	66.2295	1.01813e+06	29868.7	hadDMsmp
78	G6	104	66.3387	1.01412e+06	30008.5	hadDMsmp
78	G6	105	66.448	1.01185e+06	30215.1	hadDMsmp
78	G6	106	66.5573	1.008e+06	30460.4	hadDMsmp
78	G6	107	66.6665	1.00471e+06	30690.6	hadDMsmp
78	G6	108	66.7758	1.00089e+06	30835.8	hadDMsmp
78	G6	109	66.8851	997612	30833.6	hadDMsmp
78	G6	110	66.9944	994017	30656.1	hadDMsmp
78	G6	111	67.1037	990494	30326	hadDMsmp
78	G6	112	67.2129	986730	29917	hadDMsmp
78	G6	113	67.3222	983497	29529.6	hadDMsmp
78	G6	114	67.4315	981294	29255.7	hadDMsmp
78	G6	115	67.5407	977849	29144	hadDMsmp
78	G6	116	67.65	974534	29187.3	hadDMsmp
78	G6	117	67.7593	970827	29334.2	hadDMsmp
78	G6	118	67.8686	967569	29518.4	hadDMsmp
78	G6	119	67.9778	964571	29684.8	hadDMsmp
78	G6	120	68.0871	960702	29805.3	hadDMsmp
78	G6	121	68.1964	957174	29879.3	hadDMsmp
78	G6	122	68.3057	953976	29925.3	hadDMsmp
78	G6	123	68.4149	950583	29962.8	hadDMsmp
78	G6	124	68.5242	947623	29996.1	hadDMsmp
78	G6	125	68.6335	944770	30011.1	hadDMsmp
78	G6	126	68.7428	940179	29986.9	hadDMsmp
78	G6	127	68.852	937031	29915.9	hadDMsmp
78	G6	128	68.9613	933460	29819.6	hadDMsmp
78	G6	129	69.0706	930624	29738.4	hadDMsmp
78	G6	130	69.1799	927908	29708.7	hadDMsmp
78	G6	131	69.2891	923499	29738.7	hadDMsmp
78	G6	132	69.3984	920496	29805.2	hadDMsmp
78	G6	133	69.5077	917324	29867.2	hadDMsmp
78	G6	134	69.617	913233	29887.7	hadDMsmp
78	G6	135	69.7262	909848	29847	hadDMsmp
78	G6	136	69.8355	906953	29745.2	hadDMsmp
78	G6	137	69.9448	903156	29592.6	hadDMsmp
78	G6	138	70.054	899787	29406.8	hadDMsmp
78	G6	139	70.1633	896180	29208.5	hadDMsmp
78	G6	140	70.2726	893105	29023.4	hadDMsmp
78	G6	141	70.3819	889701	28875.9	hadDMsmp
78	G6	142	70.4911	887136	28781.8	hadDMsmp
78	G6	143	70.6004	883539	28741.3	hadDMsmp
78	G6	144	70.7097	879626	28740.4	hadDMsmp
78	G6	145	70.819	877504	28758.7	hadDMsmp
78	G6	146	70.9282	873112	28782.9	hadDMsmp
78	G6	147	71.0375	870687	28808.3	hadDMsmp
78	G6	148	71.1468	867057	28835	hadDMsmp
78	G6	149	71.2561	864364	28863.3	hadDMsmp
78	G6	150	71.3653	860821	28890.3	hadDMsmp
78	G6	151	71.4746	856566	28913.3	hadDMsmp
78	G6	152	71.5839	854539	28928	hadDMsmp
78	G6	153	71.6932	852181	28923.9	hadDMsmp
78	G6	154	71.8024	847740	28880.7	hadDMsmp
78	G6	155	71.9117	844461	28772.6	hadDMsmp
78	G6	156	72.021	840999	28587.2	hadDMsmp
78	G6	157	72.1303	839106	28339.2	hadDMsmp
78	G6	158	72.2395	835005	28047.1	hadDMsmp
78	G6	159	72.3488	832223	27825.7	hadDMsmp
78	G6	160	72.4581	829715	27743.1	hadDMsmp
78	G6	161	72.5674	826962	27823.1	hadDMsmp
78	G6	162	72.6766	823224	28034.3	hadDMsmp
78	G6	163	72.7859	820439	28298.5	hadDMsmp
78	G6	164	72.8952	816828	28500.1	hadDMsmp
78	G6	165	73.0044	813165	28595.5	hadDMsmp
78	G6	166	73.1137	810453	28574.5	hadDMsmp
78	G6	167	73.223	806073	28463.7	hadDMsmp
78	G6	168	73.3323	805016	28309.5	hadDMsmp
78	G6	169	73.4415	801444	28158.8	hadDMsmp
78	G6	170	73.5508	797421	28064.3	hadDMsmp
78	G6	171	73.6601	794962	28034.6	hadDMsmp
78	G6	172	73.7694	792057	28054.6	hadDMsmp
78	G6	173	73.8786	788789	28093.2	hadDMsmp
78	G6	174	73.9879	785498	28109.2	hadDMsmp
78	G6	175	74.0972	782499	28064.4	hadDMsmp
78	G6	176	74.2065	778187	27939.1	hadDMsmp
78	G6	177	74.3157	775286	27751	hadDMsmp
78	G6	178	74.425	773632	27552	hadDMsmp
78	G6	179	74.5343	770005	27409.9	hadDMsmp
78	G6	180	74.6436	766099	27373.1	hadDMsmp
78	G6	181	74.7528	764713	27451.2	hadDMsmp
78	G6	182	74.8621	761079	27612.7	hadDMsmp
78	G6	183	74.9714	757288	27809.7	hadDMsmp
78	G6	184	75.0807	753339	28005.6	hadDMsmp
78	G6	185	75.1899	751937	28192.7	hadDMsmp
78	G6	186	75.2992	747800	28382.7	hadDMsmp
78	G6	187	75.4085	745963	28564.7	hadDMsmp
78	G6	188	75.5178	741241	28749.5	hadDMsmp
78	G6	189	75.627	738569	28900	hadDMsmp
78	G6	190	75.7363	735526	28969.2	hadDMsmp
78	G6	191	75.8456	732255	28922.7	hadDMsmp
78	G6	192	75.9548	728162	28758.6	hadDMsmp
78	G6	193	76.0641	725468	28508.2	hadDMsmp
78	G6	194	76.1734	722602	28206.9	hadDMsmp
78	G6	195	76.2827	719873	27916.8	hadDMsmp
78	G6	196	76.3919	716065	27704.5	hadDMsmp
78	G6	197	76.5012	713807	27576.6	hadDMsmp
78	G6	198	76.6105	710525	27502.4	hadDMsmp
78	G6	199	76.7198	706821	27436.2	hadDMsmp
78	G6	200	76.829	704197	27341.9	hadDMsmp
78	G6	201	76.9383	700788	27210.8	hadDMsmp
78	G6	202	77.0476	698146	27063.9	hadDMsmp
78	G6	203	77.1569	695424	26935.2	hadDMsmp
78	G6	204	77.2661	692235	26850.1	hadDMsmp
78	G6	205	77.3754	689477	26809.5	hadDMsmp
78	G6	206	77.4847	686123	26787.8	hadDMsmp
78	G6	207	77.594	683955	26745.4	hadDMsmp
78	G6	208	77.7032	679924	26652.7	hadDMsmp
78	G6	209	77.8125	677697	26505.7	hadDMsmp
78	G6	210	77.9218	674536	26333.2	hadDMsmp
78	G6	211	78.0311	671806	26181.7	hadDMsmp
78	G6	212	78.1403	670004	26090.9	hadDMsmp
78	G6	213	78.2496	666430	26070.8	hadDMsmp
78	G6	214	78.3589	663477	26095	hadDMsmp
78	G6	215	78.4682	660453	26117.4	hadDMsmp
78	G6	216	78.5774	657397	26093.6	hadDMsmp
78	G6	217	78.6867	654696	25999.5	hadDMsmp
78	G6	218	78.796	652151	25837.5	hadDMsmp
78	G6	219	78.9053	648207	25628.9	hadDMsmp
78	G6	220	79.0145	646113	25403.4	hadDMsmp
78	G6	221	79.1238	644046	25189.1	hadDMsmp
78	G6	222	79.2331	640381	25006	hadDMsmp
78	G6	223	79.3423	637606	24863.8	hadDMsmp
78	G6	224	79.4516	635548	24762.4	hadDMsmp
78	G6	225	79.5609	632639	24696.6	hadDMsmp
78	G6	226	79.6702	629658	24656.5	hadDMsmp
78	G6	227	79.7794	627827	24630.8	hadDMsmp
78	G6	228	79.8887	623766	24608.5	hadDMsmp
78	G6	229	79.998	621695	24579	hadDMsmp
78	G6	230	80.1073	619684	24530.7	hadDMsmp
78	G6	231	80.2165	616364	24451.4	hadDMsmp
78	G6	232	80.3258	613153	24333.1	hadDMsmp
78	G6	233	80.4351	610802	24181	hadDMsmp
78	G6	234	80.5444	608254	24018.8	hadDMsmp
78	G6	235	80.6536	605450	23881.3	hadDMsmp
78	G6	236	80.7629	603533	23796	hadDMsmp
78	G6	237	80.8722	600394	23767.1	hadDMsmp
78	G6	238	80.9815	597286	23768.5	hadDMsmp
78	G6	239	81.0907	595493	23756	hadDMsmp
78	G6	240	81.2	592393	23685	hadDMsmp
78	G6	241	81.3093	589289	23529.9	hadDMsmp
78	G6	242	81.4186	586522	23300.6	hadDMsmp
78	G6	243	81.5278	584542	23039	hadDMsmp
78	G6	244	81.6371	581921	22804.2	hadDMsmp
78	G6	245	81.7464	579661	22645.4	hadDMsmp
78	G6	246	81.8557	577410	22581.1	hadDMsmp
78	G6	247	81.9649	574380	22593.4	hadDMsmp
78	G6	248	82.0742	572490	22638.6	hadDMsmp
78	G6	249	82.1835	569727	22665.7	hadDMsmp
78	G6	250	82.2927	567157	22637.1	hadDMsmp
78	G6	251	82.402	564423	22539.9	hadDMsmp
78	G6	252	82.5113	562053	22390.1	hadDMsmp
78	G6	253	82.6206	559837	22222.8	hadDMsmp
78	G6	254	82.7298	556979	22076.7	hadDMsmp
78	G6	255	82.8391	554934	21976.9	hadDMsmp
78	G6	256	82.9484	553202	21923.9	hadDMsmp
78	G6	257	83.0577	549576	21900	hadDMsmp
78	G6	258	83.1669	547806	21884.6	hadDMsmp
78	G6	259	83.2762	544658	21870.9	hadDMsmp
78	G6	260	83.3855	542912	21868.9	hadDMsmp
78	G6	261	83.4948	540460	21893.6	hadDMsmp
78	G6	262	83.604	538026	21946	hadDMsmp
78	G6	263	83.7133	535119	22003.8	hadDMsmp
78	G6	264	83.8226	533366	22027.9	hadDMsmp
78	G6	265	83.9319	530052	21982.5	hadDMsmp
78	G6	266	84.0411	527547	21856.2	hadDMsmp
78	G6	267	84.1504	525220	21668.2	hadDMsmp
78	G6	268	84.2597	523356	21458.9	hadDMsmp
78	G6	269	84.369	521061	21271.6	hadDMsmp
78	G6	270	84.4782	518629	21142	hadDMsmp
78	G6	271	84.5875	515476	21093.3	hadDMsmp
78	G6	272	84.6968	514396	21139.7	hadDMsmp
78	G6	273	84.8061	511918	21285.3	hadDMsmp
78	G6	274	84.9153	509411	21516.7	hadDMsmp
78	G6	275	85.0246	507030	21801.8	hadDMsmp
78	G6	276	85.1339	504402	22099.2	hadDMsmp
78	G6	277	85.2431	501951	22377.1	hadDMsmp
78	G6	278	85.3524	498964	22628.2	hadDMsmp
78	G6	279	85.4617	496695	22877	hadDMsmp
78	G6	280	85.571	494497	23173.3	hadDMsmp
78	G6	281	85.6802	491314	23583.5	hadDMsmp
78	G6	282	85.7895	489360	24190.8	hadDMsmp
78	G6	283	85.8988	486122	25105.9	hadDMsmp
78	G6	284	86.0081	483819	26486.4	hadDMsmp
78	G6	285	86.1173	480694	28526.2	hadDMsmp
78	G6	286	86.2266	477803	31147.7	hadDMsmp
78	G6	287	86.3359	474701	34869.4	hadDMsmp
78	G6	288	86.4452	472251	39956.5	hadDMsmp
78	G6	289	86.5544	466707	46651.9	hadDMsmp
78	G6	290	86.6637	461830	55175.2	hadDMsmp
78	G6	291	86.773	454237	65734.3	hadDMsmp
78	G6	292	86.8823	446151	78514	hadDMsmp
78	G6	293	86.9915	436147	93612.2	hadDMsmp
78	G6	294	87.1008	424434	110919	hadDMsmp
78	G6	295	87.2101	410051	129980	hadDMsmp
78	G6	296	87.3194	391248	149917	hadDMsmp
78	G6	297	87.4286	369229	169470	hadDMsmp
78	G6	298	87.5379	342972	187181	hadDMsmp
78	G6	299	87.6472	314175	201665	hadDMsmp
78	G6	300	87.7565	284159	211895	hadDMsmp
78	G6	301	87.8657	252670	217370	hadDMsmp
78	G6	302	87.975	223068	218133	hadDMsmp
78	G6	303	88.0843	196736	214611	hadDMsmp
78	G6	304	88.1935	170400	207389	hadDMsmp
78	G6	305	88.3028	143450	197004	hadDMsmp
78	G6	306	88.4121	119899	183852	hadDMsmp
78	G6	307	88.5214	98283.6	168231	hadDMsmp
78	G6	308	88.6306	76469.4	150468	hadDMsmp
78	G6	309	88.7399	59505.3	131062	hadDMsmp
78	G6	310	88.8492	45514	110761	hadDMsmp
78	G6	311	88.9585	34933.6	90534.2	hadDMsmp
78	G6	312	89.0677	28197.7	71440.5	hadDMsmp
78	G6	313	89.177	25447.8	54441.5	hadDMsmp
78	G6	314	89.2863	23184.3	40215.4	hadDMsmp
78	G6	315	89.3956	22611.7	29049.5	hadDMsmp
78	G6	316	89.5048	21588.2	19681.8	hadDMsmp
78	G6	317	89.6141	21159.5	13178.4	hadDMsmp
78	G6	318	89.7234	20015.7	9038.31	hadDMsmp
78	G6	319	89.8327	20655.7	6646.92	hadDMsmp
78	G6	320	89.9419	20264.7	5477.77	hadDMsmp
78	G6	321	90.0512	19312.7	5126.61	hadDMsmp
78	G6	322	90.1605	19085.5	5304.1	hadDMsmp
78	G6	323	90.2698	17898.3	5807.38	hadDMsmp
78	G6	324	90.379	18127	6483.79	hadDMsmp
78	G6	325	90.4883	16977.1	7197.95	hadDMsmp
78	G6	326	90.5976	16121	7814.42	hadDMsmp
78	G6	327	90.7068	14586.8	8204.19	hadDMsmp
78	G6	328	90.8161	13103.6	8269.65	hadDMsmp
78	G6	329	90.9254	12511.3	7971.49	hadDMsmp
78	G6	330	91.0347	11126.8	7339.9	hadDMsmp
78	G6	331	91.144	10312.9	6463.44	hadDMsmp
78	G6	332	91.2532	9839.01	5461.28	hadDMsmp
78	G6	333	91.3625	9598.84	4452.05	hadDMsmp
78	G6	334	91.4718	9317.18	3530.89	hadDMsmp
78	G6	335	91.581	8623.05	2758.85	hadDMsmp
78	G6	336	91.6903	8643.41	2161.05	hadDMsmp
78	G6	337	91.7996	8683.18	1727.94	hadDMsmp
78	G6	338	91.9089	8789.43	1419.23	hadDMsmp
78	G6	339	92.0181	8007.84	1175.81	hadDMsmp
78	G6	340	92.1274	7925.42	942.424	hadDMsmp
78	G6	341	92.2367	7547.89	693.17	hadDMsmp
78	G6	342	92.346	8031.15	443.66	hadDMsmp
78	G6	343	92.4552	7935.53	238.93	hadDMsmp
78	G6	344	92.5645	7897.84	122.574	hadDMsmp
78	G6	345	92.6738	8502.96	107.307	hadDMsmp
78	G6	346	92.7831	7750.03	167.096	hadDMsmp
78	G6	347	92.8923	7447.06	255.643	hadDMsmp
78	G6	348	93.0016	7397.59	335.887	hadDMsmp
78	G6	349	93.1109	7514.86	397.543	hadDMsmp
78	G6	350	93.2202	8115.37	450.904	hadDMsmp
78	G6	351	93.3294	7406.24	506.498	hadDMsmp
78	G6	352	93.4387	6871.83	560.994	hadDMsmp
78	G6	353	93.548	7179.85	600.32	hadDMsmp
78	G6	354	93.6573	6919.15	612.143	hadDMsmp
78	G6	355	93.7665	7264.45	592.697	hadDMsmp
78	G6	356	93.8758	6902.51	543.182	hadDMsmp
78	G6	357	93.9851	6532.28	464.402	hadDMsmp
78	G6	358	94.0943	6469.04	358.771	hadDMsmp
78	G6	359	94.2036	6653.3	237.271	hadDMsmp
78	G6	360	94.3129	6755.48	121.473	hadDMsmp
78	G6	361	94.4222	6643.45	35.2539	hadDMsmp
78	G6	362	94.5314	6623.24	-7.97656	hadDMsmp
78	G6	363	94.6407	6522.2	-12.2344	hadDMsmp
78	G6	364	94.75	6652.93	4.67188	hadDMsmp
78	G6	365	94.8593	6324.41	21.5801	hadDMsmp
79	G7	1	55.0817	1.18976e+06	-63618.4	hadDMsmp
79	G7	2	55.191	1.20226e+06	-57298.9	hadDMsmp
79	G7	3	55.3003	1.21182e+06	-49729.4	hadDMsmp
79	G7	4	55.4096	1.2176e+06	-40745.8	hadDMsmp
79	G7	5	55.5189	1224333	-30708.2	hadDMsmp
79	G7	6	55.6283	1.22656e+06	-20363.8	hadDMsmp
79	G7	7	55.7376	1.22891e+06	-10543.3	hadDMsmp
79	G7	8	55.8469	1.23069e+06	-1884.79	hadDMsmp
79	G7	9	55.9562	1.23085e+06	5305.46	hadDMsmp
79	G7	10	56.0655	1.23053e+06	11026.2	hadDMsmp
79	G7	11	56.1748	1.22965e+06	15470.2	hadDMsmp
79	G7	12	56.2841	1.22734e+06	18893.9	hadDMsmp
79	G7	13	56.3934	1.2256e+06	21533.5	hadDMsmp
79	G7	14	56.5027	1.22385e+06	23572.1	hadDMsmp
79	G7	15	56.6121	1.22106e+06	25143.7	hadDMsmp
79	G7	16	56.7214	1.21828e+06	26357.8	hadDMsmp
79	G7	17	56.8307	1.21538e+06	27251.9	hadDMsmp
79	G7	18	56.94	1211624	27856.5	hadDMsmp
79	G7	19	57.0493	1.20921e+06	28341.4	hadDMsmp
79	G7	20	57.1586	1206140	28718.2	hadDMsmp
79	G7	21	57.2679	1.20298e+06	28986.3	hadDMsmp
79	G7	22	57.3772	1.19965e+06	29147	hadDMsmp
79	G7	23	57.4865	1.19579e+06	29216.1	hadDMsmp
79	G7	24	57.5959	1.19324e+06	29227.4	hadDMsmp
79	G7	25	57.7052	1.18917e+06	29226.3	hadDMsmp
79	G7	26	57.8145	1.18541e+06	29257	hadDMsmp
79	G7	27	57.9238	1.18296e+06	29348	hadDMsmp
79	G7	28	58.0331	1.17966e+06	29501.5	hadDMsmp
79	G7	29	58.1424	1.17547e+06	29691.1	hadDMsmp
79	G7	30	58.2517	1172946	29869.9	hadDMsmp
79	G7	31	58.361	1.17006e+06	29986.8	hadDMsmp
79	G7	32	58.4704	1.16549e+06	30010.2	hadDMsmp
79	G7	33	58.5797	1.16246e+06	29941.9	hadDMsmp
79	G7	34	58.689	1.15885e+06	29815.9	hadDMsmp
79	G7	35	58.7983	1.15387e+06	29680.9	hadDMsmp
79	G7	36	58.9076	1.15191e+06	29578.9	hadDMsmp
79	G7	37	59.0169	1.14819e+06	29530.2	hadDMsmp
79	G7	38	59.1262	1.14414e+06	29535.8	hadDMsmp
79	G7	39	59.2355	1.14172e+06	29588	hadDMsmp
79	G7	40	59.3448	1.13833e+06	29680.1	hadDMsmp
79	G7	41	59.4542	1.13353e+06	29801.9	hadDMsmp
79	G7	42	59.5635	1.13095e+06	29929.9	hadDMsmp
79	G7	43	59.6728	1.12769e+06	30022.6	hadDMsmp
79	G7	44	59.7821	1.125e+06	30036.1	hadDMsmp
79	G7	45	59.8914	1.12061e+06	29947.3	hadDMsmp
79	G7	46	60.0007	1.11599e+06	29767.2	hadDMsmp
79	G7	47	60.11	1114195	29535.7	hadDMsmp
79	G7	48	60.2193	1.10964e+06	29298	hadDMsmp
79	G7	49	60.3286	1.10687e+06	29087.9	hadDMsmp
79	G7	50	60.438	1.10422e+06	28923.1	hadDMsmp
79	G7	51	60.5473	1.09983e+06	28811.5	hadDMsmp
79	G7	52	60.6566	1.09599e+06	28755.3	hadDMsmp
79	G7	53	60.7659	1093918	28749.6	hadDMsmp
79	G7	54	60.8752	1.0904e+06	28782.5	hadDMsmp
79	G7	55	60.9845	1.08662e+06	28838	hadDMsmp
79	G7	56	61.0938	1.08322e+06	28904.8	hadDMsmp
79	G7	57	61.2031	1.07974e+06	28982.3	hadDMsmp
79	G7	58	61.3124	1.07725e+06	29076.3	hadDMsmp
79	G7	59	61.4218	1.07314e+06	29189.1	hadDMsmp
79	G7	60	61.5311	1.07009e+06	29312.4	hadDMsmp
79	G7	61	61.6404	1.06709e+06	29424.2	hadDMsmp
79	G7	62	61.7497	1.06385e+06	29497.2	hadDMsmp
79	G7	63	61.859	1.05927e+06	29510.8	hadDMsmp
79	G7	64	61.9683	1.05661e+06	29460.5	hadDMsmp
79	G7	65	62.0776	1.05221e+06	29360.8	hadDMsmp
79	G7	66	62.1869	1.04987e+06	29238.3	hadDMsmp
79	G7	67	62.2962	1045655	29125.6	hadDMsmp
79	G7	68	62.4056	1.04239e+06	29049.3	hadDMsmp
79	G7	69	62.5149	1.03917e+06	29019.8	hadDMsmp
79	G7	70	62.6242	1.0361e+06	29025.7	hadDMsmp
79	G7	71	62.7335	1.03298e+06	29038.3	hadDMsmp
79	G7	72	62.8428	1028698	29025.5	hadDMsmp
79	G7	73	62.9521	1.02587e+06	28969.9	hadDMsmp
79	G7	74	63.0614	1021674	28877.7	hadDMsmp
79	G7	75	63.1707	1.01943e+06	28773.3	hadDMsmp
79	G7	76	63.2801	1.01596e+06	28688	hadDMsmp
79	G7	77	63.3894	1.01227e+06	28645	hadDMsmp
79	G7	78	63.4987	1.00933e+06	28655.3	hadDMsmp
79	G7	79	63.608	1.00632e+06	28713.9	hadDMsmp
79	G7	80	63.7173	1.00262e+06	28798.8	hadDMsmp
79	G7	81	63.8266	999564	28871	hadDMsmp
79	G7	82	63.9359	996440	28879.9	hadDMsmp
79	G7	83	64.0452	992872	28780	hadDMsmp
79	G7	84	64.1545	989452	28551.4	hadDMsmp
79	G7	85	64.2639	985744	28219.7	hadDMsmp
79	G7	86	64.3732	982858	27852	hadDMsmp
79	G7	87	64.4825	979839	27536.3	hadDMsmp
79	G7	88	64.5918	977943	27344.2	hadDMsmp
79	G7	89	64.7011	974241	27306.1	hadDMsmp
79	G7	90	64.8104	971276	27404.2	hadDMsmp
79	G7	91	64.9197	969011	27590.2	hadDMsmp
79	G7	92	65.029	964924	27806.9	hadDMsmp
79	G7	93	65.1383	962046	28004.7	hadDMsmp
79	G7	94	65.2477	959613	28145.2	hadDMsmp
79	G7	95	65.357	955943	28201	hadDMsmp
79	G7	96	65.4663	952190	28158.5	hadDMsmp
79	G7	97	65.5756	949214	28021.9	hadDMsmp
79	G7	98	65.6849	945721	27814.5	hadDMsmp
79	G7	99	65.7942	942784	27575.3	hadDMsmp
79	G7	100	65.9035	940494	27345.2	hadDMsmp
79	G7	101	66.0128	936125	27156.7	hadDMsmp
79	G7	102	66.1221	934320	27027.1	hadDMsmp
79	G7	103	66.2315	931245	26949.4	hadDMsmp
79	G7	104	66.3408	927720	26948.8	hadDMsmp
79	G7	105	66.4501	925433	27013.5	hadDMsmp
79	G7	106	66.5594	921755	27111.7	hadDMsmp
79	G7	107	66.6687	919293	27234.5	hadDMsmp
79	G7	108	66.778	916486	27369.2	hadDMsmp
79	G7	109	66.8873	912977	27492.3	hadDMsmp
79	G7	110	66.9966	910758	27577.6	hadDMsmp
79	G7	111	67.1059	906957	27601	hadDMsmp
79	G7	112	67.2153	903717	27549.6	hadDMsmp
79	G7	113	67.3246	901428	27427.3	hadDMsmp
79	G7	114	67.4339	897725	27254.4	hadDMsmp
79	G7	115	67.5432	894722	27066.8	hadDMsmp
79	G7	116	67.6525	891719	26876.2	hadDMsmp
79	G7	117	67.7618	889138	26760.9	hadDMsmp
79	G7	118	67.8711	885933	26754.8	hadDMsmp
79	G7	119	67.9804	883623	26850.9	hadDMsmp
79	G7	120	68.0898	880375	27015.6	hadDMsmp
79	G7	121	68.1991	876266	27170.2	hadDMsmp
79	G7	122	68.3084	874461	27312.3	hadDMsmp
79	G7	123	68.4177	870941	27432.6	hadDMsmp
79	G7	124	68.527	867915	27528.7	hadDMsmp
79	G7	125	68.6363	864886	27594.7	hadDMsmp
79	G7	126	68.7456	862107	27617.1	hadDMsmp
79	G7	127	68.8549	859156	27578.6	hadDMsmp
79	G7	128	68.9642	855112	27475.5	hadDMsmp
79	G7	129	69.0736	852243	27332	hadDMsmp
79	G7	130	69.1829	849244	27196.2	hadDMsmp
79	G7	131	69.2922	846668	27117.1	hadDMsmp
79	G7	132	69.4015	844348	27115.1	hadDMsmp
79	G7	133	69.5108	841198	27168.2	hadDMsmp
79	G7	134	69.6201	836354	27226.7	hadDMsmp
79	G7	135	69.7294	834492	27245.8	hadDMsmp
79	G7	136	69.8387	830976	27210	hadDMsmp
79	G7	137	69.948	828482	27137.8	hadDMsmp
79	G7	138	70.0574	824838	27062.3	hadDMsmp
79	G7	139	70.1667	822158	27004	hadDMsmp
79	G7	140	70.276	819175	26975.3	hadDMsmp
79	G7	141	70.3853	815846	26962.1	hadDMsmp
79	G7	142	70.4946	813122	26929.2	hadDMsmp
79	G7	143	70.6039	809946	26847	hadDMsmp
79	G7	144	70.7132	806002	26707.3	hadDMsmp
79	G7	145	70.8225	804378	26532.4	hadDMsmp
79	G7	146	70.9318	801054	26367.3	hadDMsmp
79	G7	147	71.0412	797919	26264.9	hadDMsmp
79	G7	148	71.1505	795544	26263.7	hadDMsmp
79	G7	149	71.2598	792723	26372.9	hadDMsmp
79	G7	150	71.3691	789210	26569.1	hadDMsmp
79	G7	151	71.4784	787284	26802.2	hadDMsmp
79	G7	152	71.5877	783067	27010.2	hadDMsmp
79	G7	153	71.697	780472	27117.7	hadDMsmp
79	G7	154	71.8063	777827	27130.1	hadDMsmp
79	G7	155	71.9156	774528	27055.1	hadDMsmp
79	G7	156	72.025	771089	26896.5	hadDMsmp
79	G7	157	72.1343	769266	26726.4	hadDMsmp
79	G7	158	72.2436	765732	26612.4	hadDMsmp
79	G7	159	72.3529	763562	26590	hadDMsmp
79	G7	160	72.4622	761006	26650.2	hadDMsmp
79	G7	161	72.5715	756589	26741.1	hadDMsmp
79	G7	162	72.6808	754329	26792.5	hadDMsmp
79	G7	163	72.7901	751188	26744.8	hadDMsmp
79	G7	164	72.8995	748543	26570.1	hadDMsmp
79	G7	165	73.0088	744696	26283.6	hadDMsmp
79	G7	166	73.1181	742629	25938.4	hadDMsmp
79	G7	167	73.2274	739394	25614.8	hadDMsmp
79	G7	168	73.3367	737243	25401	hadDMsmp
79	G7	169	73.446	734226	25365.9	hadDMsmp
79	G7	170	73.5553	732726	25530.3	hadDMsmp
79	G7	171	73.6646	728870	25855.6	hadDMsmp
79	G7	172	73.7739	726369	26253	hadDMsmp
79	G7	173	73.8833	723003	26619	hadDMsmp
79	G7	174	73.9926	719257	26874.2	hadDMsmp
79	G7	175	74.1019	716725	26990.3	hadDMsmp
79	G7	176	74.2112	713708	26987.4	hadDMsmp
79	G7	177	74.3205	711132	26913.8	hadDMsmp
79	G7	178	74.4298	707188	26820.7	hadDMsmp
79	G7	179	74.5391	705164	26745.4	hadDMsmp
79	G7	180	74.6484	701736	26711.6	hadDMsmp
79	G7	181	74.7578	699451	26730.8	hadDMsmp
79	G7	182	74.8671	695806	26809.4	hadDMsmp
79	G7	183	74.9764	692788	26950.4	hadDMsmp
79	G7	184	75.0857	690321	27126.6	hadDMsmp
79	G7	185	75.195	687299	27319.9	hadDMsmp
79	G7	186	75.3043	683689	27523.1	hadDMsmp
79	G7	187	75.4136	681335	27704.5	hadDMsmp
79	G7	188	75.5229	677217	27835.8	hadDMsmp
79	G7	189	75.6322	675215	27908.2	hadDMsmp
79	G7	190	75.7415	670958	27937.4	hadDMsmp
79	G7	191	75.8509	668666	27958.2	hadDMsmp
79	G7	192	75.9602	666211	28004.9	hadDMsmp
79	G7	193	76.0695	662371	28090.3	hadDMsmp
79	G7	194	76.1788	659611	28195.2	hadDMsmp
79	G7	195	76.2881	655816	28280.5	hadDMsmp
79	G7	196	76.3974	652674	28307.2	hadDMsmp
79	G7	197	76.5067	649589	28260.4	hadDMsmp
79	G7	198	76.616	646580	28157.7	hadDMsmp
79	G7	199	76.7253	643490	28043.2	hadDMsmp
79	G7	200	76.8347	639897	27972.6	hadDMsmp
79	G7	201	76.944	637716	27992.1	hadDMsmp
79	G7	202	77.0533	634738	28122.6	hadDMsmp
79	G7	203	77.1626	631241	28350.4	hadDMsmp
79	G7	204	77.2719	627946	28629.7	hadDMsmp
79	G7	205	77.3812	624560	28896.7	hadDMsmp
79	G7	206	77.4905	621631	29087.6	hadDMsmp
79	G7	207	77.5998	617591	29157.8	hadDMsmp
79	G7	208	77.7092	615205	29089.4	hadDMsmp
79	G7	209	77.8185	611537	28899	hadDMsmp
79	G7	210	77.9278	608311	28634.6	hadDMsmp
79	G7	211	78.0371	605009	28366	hadDMsmp
79	G7	212	78.1464	603368	28163	hadDMsmp
79	G7	213	78.2557	600046	28067.5	hadDMsmp
79	G7	214	78.365	596864	28073.9	hadDMsmp
79	G7	215	78.4743	593249	28129.4	hadDMsmp
79	G7	216	78.5836	590112	28157.7	hadDMsmp
79	G7	217	78.693	587473	28092.5	hadDMsmp
79	G7	218	78.8023	583139	27903.3	hadDMsmp
79	G7	219	78.9116	580446	27602.4	hadDMsmp
79	G7	220	79.0209	578151	27231.8	hadDMsmp
79	G7	221	79.1302	575391	26791.4	hadDMsmp
79	G7	222	79.2395	571882	26318.2	hadDMsmp
79	G7	223	79.3488	569068	25874.2	hadDMsmp
79	G7	224	79.4581	566827	25452.4	hadDMsmp
79	G7	225	79.5674	564493	25043.3	hadDMsmp
79	G7	226	79.6768	560728	24651.2	hadDMsmp
79	G7	227	79.7861	558080	24299.6	hadDMsmp
79	G7	228	79.8954	556546	24019.3	hadDMsmp
79	G7	229	80.0047	554413	23826.7	hadDMsmp
79	G7	230	80.114	550883	23706.4	hadDMsmp
79	G7	231	80.2233	548298	23613.3	hadDMsmp
79	G7	232	80.3326	545790	23495.8	hadDMsmp
79	G7	233	80.4419	543239	23324.3	hadDMsmp
79	G7	234	80.5513	540510	23104.8	hadDMsmp
79	G7	235	80.6606	538152	22870.5	hadDMsmp
79	G7	236	80.7699	535944	22658	hadDMsmp
79	G7	237	80.8792	533703	22483.7	hadDMsmp
79	G7	238	80.9885	530682	22335.2	hadDMsmp
79	G7	239	81.0978	528405	22182.6	hadDMsmp
79	G7	240	81.2071	525525	21996.8	hadDMsmp
79	G7	241	81.3164	523724	21769.1	hadDMsmp
79	G7	242	81.4257	520957	21516.7	hadDMsmp
79	G7	243	81.535	518764	21278.9	hadDMsmp
79	G7	244	81.6444	516267	21102.1	hadDMsmp
79	G7	245	81.7537	514161	21018.6	hadDMsmp
79	G7	246	81.863	513044	21027.9	hadDMsmp
79	G7	247	81.9723	509777	21090.2	hadDMsmp
79	G7	248	82.0816	507465	21139.2	hadDMsmp
79	G7	249	82.1909	505003	21114.2	hadDMsmp
79	G7	250	82.3002	502434	20991	hadDMsmp
79	G7	251	82.4095	500727	20794	hadDMsmp
79	G7	252	82.5189	497913	20579.1	hadDMsmp
79	G7	253	82.6282	496677	20402.6	hadDMsmp
79	G7	254	82.7375	494350	20297.1	hadDMsmp
79	G7	255	82.8468	491124	20266.4	hadDMsmp
79	G7	256	82.9561	490061	20299.2	hadDMsmp
79	G7	257	83.0654	486723	20384	hadDMsmp
79	G7	258	83.1747	485759	20512.1	hadDMsmp
79	G7	259	83.284	482918	20670	hadDMsmp
79	G7	260	83.3933	480374	20829.7	hadDMsmp
79	G7	261	83.5027	478364	20950.5	hadDMsmp
79	G7	262	83.612	476052	20992.5	hadDMsmp
79	G7	263	83.7213	472695	20934.7	hadDMsmp
79	G7	264	83.8306	470981	20786.7	hadDMsmp
79	G7	265	83.9399	469360	20585.9	hadDMsmp
79	G7	266	84.0492	465835	20382.8	hadDMsmp
79	G7	267	84.1585	464745	20222.1	hadDMsmp
79	G7	268	84.2678	462573	20129.2	hadDMsmp
79	G7	269	84.3772	459905	20106.9	hadDMsmp
79	G7	270	84.4865	457988	20142.8	hadDMsmp
79	G7	271	84.5958	455622	20218.8	hadDMsmp
79	G7	272	84.7051	453563	20318.9	hadDMsmp
79	G7	273	84.8144	451554	20430.8	hadDMsmp
79	G7	274	84.9237	449121	20546.3	hadDMsmp
79	G7	275	85.033	446651	20661.3	hadDMsmp
79	G7	276	85.1423	444581	20780.9	hadDMsmp
79	G7	277	85.2516	442122	20923	hadDMsmp
79	G7	278	85.3609	440068	21118.7	hadDMsmp
79	G7	279	85.4703	437367	21409.4	hadDMsmp
79	G7	280	85.5796	435269	21840.7	hadDMsmp
79	G7	281	85.6889	432908	22457.2	hadDMsmp
79	G7	282	85.7982	430452	23302.8	hadDMsmp
79	G7	283	85.9075	428250	24432.6	hadDMsmp
79	G7	284	86.0168	424432	25932.8	hadDMsmp
79	G7	285	86.1261	422380	27760	hadDMsmp
79	G7	286	86.2354	419205	29927.7	hadDMsmp
79	G7	287	86.3448	416192	32840.3	hadDMsmp
79	G7	288	86.4541	412664	36687.3	hadDMsmp
79	G7	289	86.5634	409057	41638.9	hadDMsmp
79	G7	290	86.6727	403081	47842.6	hadDMsmp
79	G7	291	86.782	397306	55436.5	hadDMsmp
79	G7	292	86.8913	389318	64565.2	hadDMsmp
79	G7	293	87.0006	380956	75370	hadDMsmp
79	G7	294	87.1099	370781	87935.7	hadDMsmp
79	G7	295	87.2192	358690	102195	hadDMsmp
79	G7	296	87.3286	343870	117818	hadDMsmp
79	G7	297	87.4379	326614	134137	hadDMsmp
79	G7	298	87.5472	306515	150148	hadDMsmp
79	G7	299	87.6565	282610	164620	hadDMsmp
79	G7	300	87.7658	254661	176312	hadDMsmp
79	G7	301	87.8751	225148	184207	hadDMsmp
79	G7	302	87.9844	197100	187695	hadDMsmp
79	G7	303	88.0937	171991	186623	hadDMsmp
79	G7	304	88.203	146014	181218	hadDMsmp
79	G7	305	88.3124	120522	171942	hadDMsmp
79	G7	306	88.4217	98624.1	159382	hadDMsmp
79	G7	307	88.531	79485.2	144198	hadDMsmp
79	G7	308	88.6403	60900.7	127135	hadDMsmp
79	G7	309	88.7496	47065.1	109043	hadDMsmp
79	G7	310	88.8589	36355.8	90858.9	hadDMsmp
79	G7	311	88.9682	28560.4	73534.6	hadDMsmp
79	G7	312	89.0775	24894.9	57908.3	hadDMsmp
79	G7	313	89.1868	22245.5	44578.2	hadDMsmp
79	G7	314	89.2962	20491	33820.9	hadDMsmp
79	G7	315	89.4055	18986.4	25233.3	hadDMsmp
79	G7	316	89.5148	18025.7	17758.5	hadDMsmp
79	G7	317	89.6241	17499.9	12574.7	hadDMsmp
79	G7	318	89.7334	16495.9	9158.7	hadDMsmp
79	G7	319	89.8427	16598.9	7059.42	hadDMsmp
79	G7	320	89.952	16331.4	5923.97	hadDMsmp
79	G7	321	90.0613	15839.4	5484.84	hadDMsmp
79	G7	322	90.1707	14920.4	5533.67	hadDMsmp
79	G7	323	90.28	14625.5	5896.46	hadDMsmp
79	G7	324	90.3893	13965.3	6414.32	hadDMsmp
79	G7	325	90.4986	13206.3	6931.64	hadDMsmp
79	G7	326	90.6079	12141.2	7296.75	hadDMsmp
79	G7	327	90.7172	11131.9	7379.36	hadDMsmp
79	G7	328	90.8265	9324.24	7099.54	hadDMsmp
79	G7	329	90.9358	8696.69	6452.28	hadDMsmp
79	G7	330	91.0451	8420.08	5511.74	hadDMsmp
79	G7	331	91.1544	7533.06	4410.04	hadDMsmp
79	G7	332	91.2638	7683.65	3299.81	hadDMsmp
79	G7	333	91.3731	7281.23	2315.35	hadDMsmp
79	G7	334	91.4824	7566.64	1544.19	hadDMsmp
79	G7	335	91.5917	7637.39	1014.57	hadDMsmp
79	G7	336	91.701	7520.75	699.402	hadDMsmp
79	G7	337	91.8103	7420.95	534.787	hadDMsmp
79	G7	338	91.9196	7042.03	446.896	hadDMsmp
79	G7	339	92.0289	7193.51	377.369	hadDMsmp
79	G7	340	92.1383	7231.96	297.588	hadDMsmp
79	G7	341	92.2476	6930.5	207.863	hadDMsmp
79	G7	342	92.3569	7214.01	124.84	hadDMsmp
79	G7	343	92.4662	7024.96	64.9141	hadDMsmp
79	G7	344	92.5755	7280.74	32.0938	hadDMsmp
79	G7	345	92.6848	7282.39	16.2988	hadDMsmp
79	G7	346	92.7941	6553.98	2.87305	hadDMsmp
79	G7	347	92.9034	6987.23	-13.373	hadDMsmp
79	G7	348	93.0127	7082.27	-21.1074	hadDMsmp
79	G7	349	93.1221	7102.8	-0.171875	hadDMsmp
79	G7	350	93.2314	7354.25	60.373	hadDMsmp
79	G7	351	93.3407	6767.15	148.641	hadDMsmp
79	G7	352	93.45	6977.78	233.709	hadDMsmp
79	G7	353	93.5593	6380.45	285.439	hadDMsmp
79	G7	354	93.6686	6594.33	295.047	hadDMsmp
79	G7	355	93.7779	6903.79	279.947	hadDMsmp
79	G7	356	93.8872	6936.99	269.619	hadDMsmp
79	G7	357	93.9966	6481.05	284.533	hadDMsmp
79	G7	358	94.1059	6568.98	324.889	hadDMsmp
79	G7	359	94.2152	6330.77	375.805	hadDMsmp
79	G7	360	94.3245	6634.7	421.977	hadDMsmp
79	G7	361	94.4338	5946.72	458.826	hadDMsmp
79	G7	362	94.5431	6728.3	492.893	hadDMsmp
79	G7	363	94.6524	5920.31	534.168	hadDMsmp
79	G7	364	94.7617	6258.47	588.021	hadDMsmp
79	G7	365	94.871	6064.59	652.455	hadDMsmp
80	G8	1	55.0817	1.20106e+06	-60764.4	hadDMsmp
80	G8	2	55.191	1.21272e+06	-54589.1	hadDMsmp
80	G8	3	55.3003	1.2218e+06	-47176.2	hadDMsmp
80	G8	4	55.4096	1.22878e+06	-38378.3	hadDMsmp
80	G8	5	55.5189	1.2335e+06	-28569.6	hadDMsmp
80	G8	6	55.6283	1.23625e+06	-18498.1	hadDMsmp
80	G8	7	55.7376	1239749	-8974.71	hadDMsmp
80	G8	8	55.8469	1.23999e+06	-598.846	hadDMsmp
80	G8	9	55.9562	1.23971e+06	6364.88	hadDMsmp
80	G8	10	56.0655	1.23921e+06	11938.6	hadDMsmp
80	G8	11	56.1748	1.23853e+06	16310.9	hadDMsmp
80	G8	12	56.2841	1.23732e+06	19724	hadDMsmp
80	G8	13	56.3934	1.23405e+06	22403.1	hadDMsmp
80	G8	14	56.5027	1.23325e+06	24535.3	hadDMsmp
80	G8	15	56.6121	1.22933e+06	26250.1	hadDMsmp
80	G8	16	56.7214	1.22633e+06	27488.2	hadDMsmp
80	G8	17	56.8307	1.22429e+06	28401.5	hadDMsmp
80	G8	18	56.94	1.22043e+06	29063.3	hadDMsmp
80	G8	19	57.0493	1.21801e+06	29508	hadDMsmp
80	G8	20	57.1586	1.21394e+06	29798	hadDMsmp
80	G8	21	57.2679	1.21011e+06	30005.8	hadDMsmp
80	G8	22	57.3772	1.20623e+06	30182	hadDMsmp
80	G8	23	57.4865	1.20361e+06	30334.5	hadDMsmp
80	G8	24	57.5959	1.20114e+06	30442.6	hadDMsmp
80	G8	25	57.7052	1.19672e+06	30488.6	hadDMsmp
80	G8	26	57.8145	1.19285e+06	30480.7	hadDMsmp
80	G8	27	57.9238	1189427	30451.1	hadDMsmp
80	G8	28	58.0331	1.1857e+06	30427.1	hadDMsmp
80	G8	29	58.1424	1.18189e+06	30414	hadDMsmp
80	G8	30	58.2517	1.17995e+06	30393.2	hadDMsmp
80	G8	31	58.361	1.17559e+06	30347	hadDMsmp
80	G8	32	58.4704	1.17227e+06	30280.4	hadDMsmp
80	G8	33	58.5797	1.16754e+06	30225.1	hadDMsmp
80	G8	34	58.689	1.16471e+06	30214.1	hadDMsmp
80	G8	35	58.7983	1.1613e+06	30259.5	hadDMsmp
80	G8	36	58.9076	1.15717e+06	30338.5	hadDMsmp
80	G8	37	59.0169	1.15509e+06	30407.4	hadDMsmp
80	G8	38	59.1262	1.14993e+06	30431	hadDMsmp
80	G8	39	59.2355	1.14756e+06	30403.8	hadDMsmp
80	G8	40	59.3448	1.14312e+06	30357.1	hadDMsmp
80	G8	41	59.4542	1.1392e+06	30332.8	hadDMsmp
80	G8	42	59.5635	1.13616e+06	30355.2	hadDMsmp
80	G8	43	59.6728	1.13317e+06	30410.8	hadDMsmp
80	G8	44	59.7821	1.12945e+06	30457.9	hadDMsmp
80	G8	45	59.8914	1.12631e+06	30451.9	hadDMsmp
80	G8	46	60.0007	1.12217e+06	30369.5	hadDMsmp
80	G8	47	60.11	1118202	30214.3	hadDMsmp
80	G8	48	60.2193	1.11521e+06	30005.1	hadDMsmp
80	G8	49	60.3286	1.11183e+06	29768.6	hadDMsmp
80	G8	50	60.438	1.10915e+06	29539.1	hadDMsmp
80	G8	51	60.5473	1104060	29360.1	hadDMsmp
80	G8	52	60.6566	1.10067e+06	29273.2	hadDMsmp
80	G8	53	60.7659	1097810	29299.1	hadDMsmp
80	G8	54	60.8752	1.09558e+06	29421.6	hadDMsmp
80	G8	55	60.9845	1.09147e+06	29597.7	hadDMsmp
80	G8	56	61.0938	1.08689e+06	29779.1	hadDMsmp
80	G8	57	61.2031	1.08443e+06	29932.8	hadDMsmp
80	G8	58	61.3124	1.08069e+06	30043.4	hadDMsmp
80	G8	59	61.4218	1077308	30102.4	hadDMsmp
80	G8	60	61.5311	1.07403e+06	30097.3	hadDMsmp
80	G8	61	61.6404	1.07018e+06	30015.8	hadDMsmp
80	G8	62	61.7497	1067264	29858.9	hadDMsmp
80	G8	63	61.859	1062788	29651.4	hadDMsmp
80	G8	64	61.9683	1.05908e+06	29439.9	hadDMsmp
80	G8	65	62.0776	1.05602e+06	29271.6	hadDMsmp
80	G8	66	62.1869	1.05371e+06	29175.4	hadDMsmp
80	G8	67	62.2962	1049045	29149.8	hadDMsmp
80	G8	68	62.4056	1.04604e+06	29169.8	hadDMsmp
80	G8	69	62.5149	1.04305e+06	29201.9	hadDMsmp
80	G8	70	62.6242	1.0388e+06	29218.1	hadDMsmp
80	G8	71	62.7335	1.03621e+06	29204.5	hadDMsmp
80	G8	72	62.8428	1.03195e+06	29161.5	hadDMsmp
80	G8	73	62.9521	1029251	29103.5	hadDMsmp
80	G8	74	63.0614	1.02544e+06	29049.6	hadDMsmp
80	G8	75	63.1707	1.02201e+06	29014.2	hadDMsmp
80	G8	76	63.2801	1.01936e+06	28994.3	hadDMsmp
80	G8	77	63.3894	1.01598e+06	28966.9	hadDMsmp
80	G8	78	63.4987	1.01218e+06	28895.3	hadDMsmp
80	G8	79	63.608	1.00898e+06	28750.2	hadDMsmp
80	G8	80	63.7173	1.00531e+06	28526.2	hadDMsmp
80	G8	81	63.8266	1.00215e+06	28249.5	hadDMsmp
80	G8	82	63.9359	999261	27971.3	hadDMsmp
80	G8	83	64.0452	995937	27745.4	hadDMsmp
80	G8	84	64.1545	992974	27610	hadDMsmp
80	G8	85	64.2639	990392	27573.7	hadDMsmp
80	G8	86	64.3732	987238	27617.9	hadDMsmp
80	G8	87	64.4825	983582	27706.4	hadDMsmp
80	G8	88	64.5918	980935	27804.4	hadDMsmp
80	G8	89	64.7011	977599	27892.5	hadDMsmp
80	G8	90	64.8104	974108	27969.6	hadDMsmp
80	G8	91	64.9197	971663	28043.2	hadDMsmp
80	G8	92	65.029	968321	28114.6	hadDMsmp
80	G8	93	65.1383	965071	28167.5	hadDMsmp
80	G8	94	65.2477	962999	28173.2	hadDMsmp
80	G8	95	65.357	958366	28108.1	hadDMsmp
80	G8	96	65.4663	954828	27974.1	hadDMsmp
80	G8	97	65.5756	951876	27802.2	hadDMsmp
80	G8	98	65.6849	949659	27630.9	hadDMsmp
80	G8	99	65.7942	946376	27482.6	hadDMsmp
80	G8	100	65.9035	942828	27351	hadDMsmp
80	G8	101	66.0128	939656	27217.7	hadDMsmp
80	G8	102	66.1221	936907	27077.1	hadDMsmp
80	G8	103	66.2315	933478	26954.1	hadDMsmp
80	G8	104	66.3408	930432	26891.2	hadDMsmp
80	G8	105	66.4501	928828	26920.4	hadDMsmp
80	G8	106	66.5594	924777	27035.2	hadDMsmp
80	G8	107	66.6687	922651	27187.6	hadDMsmp
80	G8	108	66.778	919024	27310.6	hadDMsmp
80	G8	109	66.8873	915143	27355.5	hadDMsmp
80	G8	110	66.9966	912967	27311.9	hadDMsmp
80	G8	111	67.1059	909949	27206.8	hadDMsmp
80	G8	112	67.2153	907280	27079.4	hadDMsmp
80	G8	113	67.3246	903780	26959.8	hadDMsmp
80	G8	114	67.4339	901167	26860.3	hadDMsmp
80	G8	115	67.5432	897685	26785.2	hadDMsmp
80	G8	116	67.6525	894845	26742.3	hadDMsmp
80	G8	117	67.7618	892094	26748.3	hadDMsmp
80	G8	118	67.8711	888630	26820.4	hadDMsmp
80	G8	119	67.9804	886362	26960.3	hadDMsmp
80	G8	120	68.0898	883120	27141.8	hadDMsmp
80	G8	121	68.1991	880071	27315.8	hadDMsmp
80	G8	122	68.3084	876575	27426.7	hadDMsmp
80	G8	123	68.4177	873514	27439.9	hadDMsmp
80	G8	124	68.527	869932	27358.4	hadDMsmp
80	G8	125	68.6363	867742	27216.2	hadDMsmp
80	G8	126	68.7456	864509	27058.6	hadDMsmp
80	G8	127	68.8549	862149	26918.4	hadDMsmp
80	G8	128	68.9642	858382	26805.9	hadDMsmp
80	G8	129	69.0736	855449	26719.2	hadDMsmp
80	G8	130	69.1829	852486	26655.3	hadDMsmp
80	G8	131	69.2922	849706	26612.7	hadDMsmp
80	G8	132	69.4015	846454	26606.4	hadDMsmp
80	G8	133	69.5108	844099	26628	hadDMsmp
80	G8	134	69.6201	841106	26656.3	hadDMsmp
80	G8	135	69.7294	836837	26668.2	hadDMsmp
80	G8	136	69.8387	834076	26663.6	hadDMsmp
80	G8	137	69.948	832174	26655.9	hadDMsmp
80	G8	138	70.0574	828341	26664.1	hadDMsmp
80	G8	139	70.1667	825590	26692.8	hadDMsmp
80	G8	140	70.276	822534	26725.6	hadDMsmp
80	G8	141	70.3853	819061	26731.7	hadDMsmp
80	G8	142	70.4946	816282	26689.3	hadDMsmp
80	G8	143	70.6039	812907	26590.5	hadDMsmp
80	G8	144	70.7132	810043	26463.7	hadDMsmp
80	G8	145	70.8225	807889	26361.4	hadDMsmp
80	G8	146	70.9318	804006	26319.9	hadDMsmp
80	G8	147	71.0412	802344	26346.2	hadDMsmp
80	G8	148	71.1505	798168	26417.6	hadDMsmp
80	G8	149	71.2598	795640	26497.6	hadDMsmp
80	G8	150	71.3691	792384	26556.6	hadDMsmp
80	G8	151	71.4784	789944	26587	hadDMsmp
80	G8	152	71.5877	786876	26599.6	hadDMsmp
80	G8	153	71.697	783376	26614.7	hadDMsmp
80	G8	154	71.8063	781359	26647.3	hadDMsmp
80	G8	155	71.9156	778629	26692.8	hadDMsmp
80	G8	156	72.025	775056	26747.1	hadDMsmp
80	G8	157	72.1343	771724	26802.4	hadDMsmp
80	G8	158	72.2436	769326	26855.2	hadDMsmp
80	G8	159	72.3529	766769	26900.4	hadDMsmp
80	G8	160	72.4622	763637	26922.9	hadDMsmp
80	G8	161	72.5715	760107	26895.1	hadDMsmp
80	G8	162	72.6808	757190	26787.9	hadDMsmp
80	G8	163	72.7901	754014	26581.3	hadDMsmp
80	G8	164	72.8995	750759	26277.6	hadDMsmp
80	G8	165	73.0088	749185	25962.3	hadDMsmp
80	G8	166	73.1181	745539	25707.6	hadDMsmp
80	G8	167	73.2274	742772	25566.5	hadDMsmp
80	G8	168	73.3367	740981	25554.9	hadDMsmp
80	G8	169	73.446	737094	25654.1	hadDMsmp
80	G8	170	73.5553	734825	25824.5	hadDMsmp
80	G8	171	73.6646	731434	26022.6	hadDMsmp
80	G8	172	73.7739	729691	26211.3	hadDMsmp
80	G8	173	73.8833	725430	26367.9	hadDMsmp
80	G8	174	73.9926	722680	26483.6	hadDMsmp
80	G8	175	74.1019	719750	26562.5	hadDMsmp
80	G8	176	74.2112	716883	26613.1	hadDMsmp
80	G8	177	74.3205	714028	26638.9	hadDMsmp
80	G8	178	74.4298	710926	26636	hadDMsmp
80	G8	179	74.5391	707391	26600.2	hadDMsmp
80	G8	180	74.6484	704972	26542.9	hadDMsmp
80	G8	181	74.7578	701802	26498.9	hadDMsmp
80	G8	182	74.8671	698993	26518.7	hadDMsmp
80	G8	183	74.9764	696669	26643.3	hadDMsmp
80	G8	184	75.0857	693456	26850.8	hadDMsmp
80	G8	185	75.195	689614	27129.8	hadDMsmp
80	G8	186	75.3043	687360	27430.6	hadDMsmp
80	G8	187	75.4136	683962	27696.1	hadDMsmp
80	G8	188	75.5229	680893	27881.1	hadDMsmp
80	G8	189	75.6322	677305	27966.8	hadDMsmp
80	G8	190	75.7415	674629	27961.8	hadDMsmp
80	G8	191	75.8509	671325	27898.3	hadDMsmp
80	G8	192	75.9602	668504	27816	hadDMsmp
80	G8	193	76.0695	665397	27745.1	hadDMsmp
80	G8	194	76.1788	662964	27692	hadDMsmp
80	G8	195	76.2881	658615	27640.7	hadDMsmp
80	G8	196	76.3974	655881	27566.3	hadDMsmp
80	G8	197	76.5067	653151	27452.6	hadDMsmp
80	G8	198	76.616	649995	27303.5	hadDMsmp
80	G8	199	76.7253	646433	27140.8	hadDMsmp
80	G8	200	76.8347	644308	26991	hadDMsmp
80	G8	201	76.944	640965	26872.6	hadDMsmp
80	G8	202	77.0533	638417	26787.7	hadDMsmp
80	G8	203	77.1626	634842	26723.4	hadDMsmp
80	G8	204	77.2719	632052	26662	hadDMsmp
80	G8	205	77.3812	629216	26578.2	hadDMsmp
80	G8	206	77.4905	626309	26471.5	hadDMsmp
80	G8	207	77.5998	623896	26342.7	hadDMsmp
80	G8	208	77.7092	620551	26192.6	hadDMsmp
80	G8	209	77.8185	617427	26026.3	hadDMsmp
80	G8	210	77.9278	615257	25854.4	hadDMsmp
80	G8	211	78.0371	612484	25691.3	hadDMsmp
80	G8	212	78.1464	609846	25545.7	hadDMsmp
80	G8	213	78.2557	607170	25416.1	hadDMsmp
80	G8	214	78.365	603549	25294.1	hadDMsmp
80	G8	215	78.4743	601448	25173.2	hadDMsmp
80	G8	216	78.5836	598029	25058.7	hadDMsmp
80	G8	217	78.693	596378	24965.5	hadDMsmp
80	G8	218	78.8023	592884	24905.9	hadDMsmp
80	G8	219	78.9116	590233	24882.3	hadDMsmp
80	G8	220	79.0209	587636	24889.9	hadDMsmp
80	G8	221	79.1302	584871	24926.3	hadDMsmp
80	G8	222	79.2395	581891	25002.2	hadDMsmp
80	G8	223	79.3488	579128	25139.8	hadDMsmp
80	G8	224	79.4581	577056	25357.3	hadDMsmp
80	G8	225	79.5674	574042	25649.2	hadDMsmp
80	G8	226	79.6768	571437	25974.2	hadDMsmp
80	G8	227	79.7861	568128	26263.5	hadDMsmp
80	G8	228	79.8954	564627	26447.5	hadDMsmp
80	G8	229	80.0047	562252	26484.5	hadDMsmp
80	G8	230	80.114	558878	26374.3	hadDMsmp
80	G8	231	80.2233	556360	26150.5	hadDMsmp
80	G8	232	80.3326	553622	25863	hadDMsmp
80	G8	233	80.4419	550453	25556.2	hadDMsmp
80	G8	234	80.5513	547852	25259	hadDMsmp
80	G8	235	80.6606	545061	24978.5	hadDMsmp
80	G8	236	80.7699	542735	24698	hadDMsmp
80	G8	237	80.8792	539971	24381.2	hadDMsmp
80	G8	238	80.9885	536537	23984.7	hadDMsmp
80	G8	239	81.0978	534135	23480.4	hadDMsmp
80	G8	240	81.2071	531674	22877.8	hadDMsmp
80	G8	241	81.3164	528682	22229.4	hadDMsmp
80	G8	242	81.4257	527053	21617.8	hadDMsmp
80	G8	243	81.535	525146	21125.1	hadDMsmp
80	G8	244	81.6444	522340	20805.5	hadDMsmp
80	G8	245	81.7537	520278	20667.7	hadDMsmp
80	G8	246	81.863	518606	20678.2	hadDMsmp
80	G8	247	81.9723	515874	20774.6	hadDMsmp
80	G8	248	82.0816	513664	20887.2	hadDMsmp
80	G8	249	82.1909	511080	20959.4	hadDMsmp
80	G8	250	82.3002	508979	20961.2	hadDMsmp
80	G8	251	82.4095	506770	20893	hadDMsmp
80	G8	252	82.5189	503754	20779.5	hadDMsmp
80	G8	253	82.6282	502365	20653	hadDMsmp
80	G8	254	82.7375	499932	20536.3	hadDMsmp
80	G8	255	82.8468	497722	20435.4	hadDMsmp
80	G8	256	82.9561	495320	20340.6	hadDMsmp
80	G8	257	83.0654	492799	20241.4	hadDMsmp
80	G8	258	83.1747	490984	20139	hadDMsmp
80	G8	259	83.284	488615	20048.6	hadDMsmp
80	G8	260	83.3933	486407	19990.4	hadDMsmp
80	G8	261	83.5027	484470	19973.1	hadDMsmp
80	G8	262	83.612	482024	19985	hadDMsmp
80	G8	263	83.7213	480287	19998.3	hadDMsmp
80	G8	264	83.8306	476814	19985.5	hadDMsmp
80	G8	265	83.9399	475255	19937.3	hadDMsmp
80	G8	266	84.0492	473054	19867.6	hadDMsmp
80	G8	267	84.1585	470849	19802.4	hadDMsmp
80	G8	268	84.2678	469265	19761.8	hadDMsmp
80	G8	269	84.3772	466444	19747.5	hadDMsmp
80	G8	270	84.4865	464264	19748.3	hadDMsmp
80	G8	271	84.5958	462413	19754	hadDMsmp
80	G8	272	84.7051	459588	19767.6	hadDMsmp
80	G8	273	84.8144	458575	19803	hadDMsmp
80	G8	274	84.9237	455736	19876.6	hadDMsmp
80	G8	275	85.033	453658	19995.7	hadDMsmp
80	G8	276	85.1423	451476	20157.9	hadDMsmp
80	G8	277	85.2516	448997	20357.9	hadDMsmp
80	G8	278	85.3609	447245	20600	hadDMsmp
80	G8	279	85.4703	444106	20905.4	hadDMsmp
80	G8	280	85.5796	442095	21313	hadDMsmp
80	G8	281	85.6889	439879	21870.8	hadDMsmp
80	G8	282	85.7982	438060	22628.7	hadDMsmp
80	G8	283	85.9075	434818	23643.9	hadDMsmp
80	G8	284	86.0168	432258	25002.9	hadDMsmp
80	G8	285	86.1261	429104	26823.9	hadDMsmp
80	G8	286	86.2354	426453	29021.5	hadDMsmp
80	G8	287	86.3448	423821	32058.8	hadDMsmp
80	G8	288	86.4541	420909	36166.3	hadDMsmp
80	G8	289	86.5634	416850	41532.2	hadDMsmp
80	G8	290	86.6727	411530	48288.4	hadDMsmp
80	G8	291	86.782	405056	56530.1	hadDMsmp
80	G8	292	86.8913	397807	66349.9	hadDMsmp
80	G8	293	87.0006	388756	77850.5	hadDMsmp
80	G8	294	87.1099	378950	91105.9	hadDMsmp
80	G8	295	87.2192	366290	106071	hadDMsmp
80	G8	296	87.3286	352362	122467	hadDMsmp
80	G8	297	87.4379	335132	139684	hadDMsmp
80	G8	298	87.5472	315723	156766	hadDMsmp
80	G8	299	87.6565	291740	172504	hadDMsmp
80	G8	300	87.7658	264387	185637	hadDMsmp
80	G8	301	87.8751	235949	195093	hadDMsmp
80	G8	302	87.9844	206740	200177	hadDMsmp
80	G8	303	88.0937	181465	200636	hadDMsmp
80	G8	304	88.203	154622	196594	hadDMsmp
80	G8	305	88.3124	128418	188416	hadDMsmp
80	G8	306	88.4217	105448	176592	hadDMsmp
80	G8	307	88.531	84611.8	161690	hadDMsmp
80	G8	308	88.6403	64079.6	144386	hadDMsmp
80	G8	309	88.7496	48469.2	125505	hadDMsmp
80	G8	310	88.8589	35586.9	106030	hadDMsmp
80	G8	311	88.9682	26685.5	87026.4	hadDMsmp
80	G8	312	89.0775	21398.7	69503.6	hadDMsmp
80	G8	313	89.1868	17759.4	54240	hadDMsmp
80	G8	314	89.2962	15443	41656.6	hadDMsmp
80	G8	315	89.4055	13361.3	31783.1	hadDMsmp
80	G8	316	89.5148	11817.5	23948.7	hadDMsmp
80	G8	317	89.6241	10261.9	17544.6	hadDMsmp
80	G8	318	89.7334	8831.91	12832.5	hadDMsmp
80	G8	319	89.8427	8515.92	9333.28	hadDMsmp
80	G8	320	89.952	7963.54	6713.69	hadDMsmp
80	G8	321	90.0613	7740.55	4767.21	hadDMsmp
80	G8	322	90.1707	7996.63	3361.61	hadDMsmp
80	G8	323	90.28	7424.18	2389.78	hadDMsmp
80	G8	324	90.3893	7776.03	1744.51	hadDMsmp
80	G8	325	90.4986	7000.1	1318.61	hadDMsmp
80	G8	326	90.6079	7351.29	1018.52	hadDMsmp
80	G8	327	90.7172	6855.16	777.752	hadDMsmp
80	G8	328	90.8265	7065.62	562.24	hadDMsmp
80	G8	329	90.9358	6847.97	367.059	hadDMsmp
80	G8	330	91.0451	6967.47	207.617	hadDMsmp
80	G8	331	91.1544	6612.7	108.09	hadDMsmp
80	G8	332	91.2638	7211.53	88.666	hadDMsmp
80	G8	333	91.3731	6902.08	154.021	hadDMsmp
80	G8	334	91.4824	7241.76	286.93	hadDMsmp
80	G8	335	91.5917	6600.46	450.467	hadDMsmp
80	G8	336	91.701	6663.06	598.748	hadDMsmp
80	G8	337	91.8103	6574.05	691.711	hadDMsmp
80	G8	338	91.9196	6071.94	707.688	hadDMsmp
80	G8	339	92.0289	6279.53	648.912	hadDMsmp
80	G8	340	92.1383	6125.35	538.215	hadDMsmp
80	G8	341	92.2476	6057.82	408.939	hadDMsmp
80	G8	342	92.3569	6237.63	292.85	hadDMsmp
80	G8	343	92.4662	6164.73	211.383	hadDMsmp
80	G8	344	92.5755	5847.15	172.98	hadDMsmp
80	G8	345	92.6848	6089.32	175.08	hadDMsmp
80	G8	346	92.7941	6189.65	207.477	hadDMsmp
80	G8	347	92.9034	5897.12	255.203	hadDMsmp
80	G8	348	93.0127	5716.21	301.678	hadDMsmp
80	G8	349	93.1221	5530.82	332.645	hadDMsmp
80	G8	350	93.2314	6202.81	339.607	hadDMsmp
80	G8	351	93.3407	5288.99	321.043	hadDMsmp
80	G8	352	93.45	5505.88	281.506	hadDMsmp
80	G8	353	93.5593	5736.66	230.068	hadDMsmp
80	G8	354	93.6686	5421.94	178.717	hadDMsmp
80	G8	355	93.7779	5464.33	140.145	hadDMsmp
80	G8	356	93.8872	5656.26	124.781	hadDMsmp
80	G8	357	93.9966	5216.39	137.711	hadDMsmp
80	G8	358	94.1059	5483.79	176.061	hadDMsmp
80	G8	359	94.2152	5483.59	227.324	hadDMsmp
80	G8	360	94.3245	5261.63	270.248	hadDMsmp
80	G8	361	94.4338	5207.84	280.816	hadDMsmp
80	G8	362	94.5431	4716.32	243.246	hadDMsmp
80	G8	363	94.6524	4997.67	160.287	hadDMsmp
80	G8	364	94.7617	5420.56	54.3809	hadDMsmp
80	G8	365	94.871	5214.66	-43.375	hadDMsmp
81	G9	1	55.0813	1.15446e+06	-57795	hadDMsmp
81	G9	2	55.1905	1.16576e+06	-51970.5	hadDMsmp
81	G9	3	55.2998	1.17403e+06	-44914.8	hadDMsmp
81	G9	4	55.409	1180720	-36480.7	hadDMsmp
81	G9	5	55.5183	1.18521e+06	-27038.7	hadDMsmp
81	G9	6	55.6275	1.18982e+06	-17325	hadDMsmp
81	G9	7	55.7367	1.191e+06	-8140.97	hadDMsmp
81	G9	8	55.846	1.19135e+06	-82.3496	hadDMsmp
81	G9	9	55.9552	1.19175e+06	6575.48	hadDMsmp
81	G9	10	56.0645	1.19112e+06	11838.9	hadDMsmp
81	G9	11	56.1737	1.19092e+06	15885	hadDMsmp
81	G9	12	56.2829	1.18813e+06	18961.1	hadDMsmp
81	G9	13	56.3922	1186322	21319.4	hadDMsmp
81	G9	14	56.5014	1184601	23181.3	hadDMsmp
81	G9	15	56.6107	1.18146e+06	24715.7	hadDMsmp
81	G9	16	56.7199	1.17802e+06	25943.3	hadDMsmp
81	G9	17	56.8291	1176602	26849.6	hadDMsmp
81	G9	18	56.9384	1173154	27568.7	hadDMsmp
81	G9	19	57.0476	1170212	28073.4	hadDMsmp
81	G9	20	57.1569	1.16743e+06	28355.3	hadDMsmp
81	G9	21	57.2661	1.16282e+06	28434.9	hadDMsmp
81	G9	22	57.3753	1.1605e+06	28352.6	hadDMsmp
81	G9	23	57.4846	1.15605e+06	28160.4	hadDMsmp
81	G9	24	57.5938	1.15383e+06	27914.8	hadDMsmp
81	G9	25	57.7031	1.15029e+06	27684.9	hadDMsmp
81	G9	26	57.8123	1.1467e+06	27549.8	hadDMsmp
81	G9	27	57.9216	1.14326e+06	27580.6	hadDMsmp
81	G9	28	58.0308	1.14042e+06	27807.5	hadDMsmp
81	G9	29	58.14	1.1373e+06	28196	hadDMsmp
81	G9	30	58.2493	1.13516e+06	28646.5	hadDMsmp
81	G9	31	58.3585	1.13169e+06	29030.4	hadDMsmp
81	G9	32	58.4678	1.12846e+06	29243.2	hadDMsmp
81	G9	33	58.577	1.12461e+06	29247.4	hadDMsmp
81	G9	34	58.6862	1120774	29078.1	hadDMsmp
81	G9	35	58.7955	1.11648e+06	28817.4	hadDMsmp
81	G9	36	58.9047	1.11292e+06	28546.6	hadDMsmp
81	G9	37	59.014	1.11098e+06	28315.7	hadDMsmp
81	G9	38	59.1232	1106870	28139.6	hadDMsmp
81	G9	39	59.2324	1.10392e+06	28018.2	hadDMsmp
81	G9	40	59.3417	1100533	27956.6	hadDMsmp
81	G9	41	59.4509	1.09665e+06	27966.7	hadDMsmp
81	G9	42	59.5602	1.09393e+06	28053.3	hadDMsmp
81	G9	43	59.6694	1.09077e+06	28200.2	hadDMsmp
81	G9	44	59.7786	1.08813e+06	28371.2	hadDMsmp
81	G9	45	59.8879	1.08442e+06	28527.1	hadDMsmp
81	G9	46	59.9971	1081074	28642.8	hadDMsmp
81	G9	47	60.1064	1.07757e+06	28710	hadDMsmp
81	G9	48	60.2156	1.0741e+06	28729.6	hadDMsmp
81	G9	49	60.3248	1.07154e+06	28703.9	hadDMsmp
81	G9	50	60.4341	1.06795e+06	28637.4	hadDMsmp
81	G9	51	60.5433	1.06448e+06	28543.6	hadDMsmp
81	G9	52	60.6526	1.05999e+06	28447.2	hadDMsmp
81	G9	53	60.7618	1.05751e+06	28374.4	hadDMsmp
81	G9	54	60.871	1.05447e+06	28340	hadDMsmp
81	G9	55	60.9803	1.05114e+06	28345.9	hadDMsmp
81	G9	56	61.0895	1047310	28386.3	hadDMsmp
81	G9	57	61.1988	1.04355e+06	28457.8	hadDMsmp
81	G9	58	61.308	1.04116e+06	28556.7	hadDMsmp
81	G9	59	61.4172	1.03839e+06	28677	hadDMsmp
81	G9	60	61.5265	1.03389e+06	28805.8	hadDMsmp
81	G9	61	61.6357	1.03114e+06	28923.7	hadDMsmp
81	G9	62	61.745	1.02804e+06	29010.6	hadDMsmp
81	G9	63	61.8542	1.02384e+06	29051	hadDMsmp
81	G9	64	61.9634	1.02086e+06	29037	hadDMsmp
81	G9	65	62.0727	1.01711e+06	28972.9	hadDMsmp
81	G9	66	62.1819	1.01382e+06	28876.4	hadDMsmp
81	G9	67	62.2912	1.00992e+06	28771.2	hadDMsmp
81	G9	68	62.4004	1.00676e+06	28674.9	hadDMsmp
81	G9	69	62.5096	1003765	28588.8	hadDMsmp
81	G9	70	62.6189	1.00101e+06	28496.8	hadDMsmp
81	G9	71	62.7281	996455	28380.1	hadDMsmp
81	G9	72	62.8374	992545	28233.1	hadDMsmp
81	G9	73	62.9466	991005	28074.8	hadDMsmp
81	G9	74	63.0558	986940	27942.8	hadDMsmp
81	G9	75	63.1651	983070	27879.6	hadDMsmp
81	G9	76	63.2743	981106	27911	hadDMsmp
81	G9	77	63.3836	977346	28031.1	hadDMsmp
81	G9	78	63.4928	974778	28196.5	hadDMsmp
81	G9	79	63.602	971021	28337.9	hadDMsmp
81	G9	80	63.7113	967753	28385.8	hadDMsmp
81	G9	81	63.8205	963860	28299.3	hadDMsmp
81	G9	82	63.9298	960379	28082.4	hadDMsmp
81	G9	83	64.039	957564	27777.6	hadDMsmp
81	G9	84	64.1482	954874	27444.1	hadDMsmp
81	G9	85	64.2575	951480	27134.8	hadDMsmp
81	G9	86	64.3667	948580	26885.1	hadDMsmp
81	G9	87	64.476	945257	26713.3	hadDMsmp
81	G9	88	64.5852	942905	26628.1	hadDMsmp
81	G9	89	64.6945	939762	26631.3	hadDMsmp
81	G9	90	64.8037	936774	26723.4	hadDMsmp
81	G9	91	64.9129	933602	26899.4	hadDMsmp
81	G9	92	65.0222	931257	27144.1	hadDMsmp
81	G9	93	65.1314	927680	27425.5	hadDMsmp
81	G9	94	65.2407	925354	27691	hadDMsmp
81	G9	95	65.3499	921541	27876.5	hadDMsmp
81	G9	96	65.4591	918132	27926.8	hadDMsmp
81	G9	97	65.5684	914393	27820.1	hadDMsmp
81	G9	98	65.6776	911413	27582.1	hadDMsmp
81	G9	99	65.7868	908281	27280.2	hadDMsmp
81	G9	100	65.8961	904543	26997	hadDMsmp
81	G9	101	66.0053	902944	26800.1	hadDMsmp
81	G9	102	66.1146	900463	26716.9	hadDMsmp
81	G9	103	66.2238	895817	26734.1	hadDMsmp
81	G9	104	66.3331	893284	26808.9	hadDMsmp
81	G9	105	66.4423	890891	26889.1	hadDMsmp
81	G9	106	66.5515	887334	26928.4	hadDMsmp
81	G9	107	66.6608	884698	26897	hadDMsmp
81	G9	108	66.77	880765	26791	hadDMsmp
81	G9	109	66.8793	878506	26635.2	hadDMsmp
81	G9	110	66.9885	875297	26476.7	hadDMsmp
81	G9	111	67.0977	873045	26364.3	hadDMsmp
81	G9	112	67.207	869899	26324.4	hadDMsmp
81	G9	113	67.3162	867204	26347.4	hadDMsmp
81	G9	114	67.4255	864530	26394.8	hadDMsmp
81	G9	115	67.5347	860387	26421.5	hadDMsmp
81	G9	116	67.6439	857562	26399	hadDMsmp
81	G9	117	67.7532	855222	26327.4	hadDMsmp
81	G9	118	67.8624	851475	26226.6	hadDMsmp
81	G9	119	67.9717	849277	26121.2	hadDMsmp
81	G9	120	68.0809	846088	26029	hadDMsmp
81	G9	121	68.1901	843078	25959.5	hadDMsmp
81	G9	122	68.2994	840072	25922.1	hadDMsmp
81	G9	123	68.4086	837552	25931.2	hadDMsmp
81	G9	124	68.5179	834495	26002.8	hadDMsmp
81	G9	125	68.6271	831709	26144.4	hadDMsmp
81	G9	126	68.7363	829193	26340.8	hadDMsmp
81	G9	127	68.8456	826406	26553.1	hadDMsmp
81	G9	128	68.9548	822344	26729.9	hadDMsmp
81	G9	129	69.0641	819956	26827.9	hadDMsmp
81	G9	130	69.1733	816213	26829.5	hadDMsmp
81	G9	131	69.2825	813514	26744.2	hadDMsmp
81	G9	132	69.3918	810042	26598.8	hadDMsmp
[truncated: 4,613 more rows]

## Sheet: Melt Curve Result
Block Type	96-Well 0.2-mL Block
Calibration Background is expired	Yes
Calibration Background performed on	12-12-2019
Calibration Pure Dye ABY is expired	Yes
Calibration Pure Dye ABY performed on	12-12-2019
Calibration Pure Dye FAM is expired	Yes
Calibration Pure Dye FAM performed on	12-12-2019
Calibration Pure Dye JUN is expired	Yes
Calibration Pure Dye JUN performed on	12-12-2019
Calibration Pure Dye NED is expired	Yes
Calibration Pure Dye NED performed on	12-12-2019
Calibration Pure Dye ROX is expired	Yes
Calibration Pure Dye ROX performed on	12-12-2019
Calibration Pure Dye SYBR is expired	Yes
Calibration Pure Dye SYBR performed on	12-12-2019
Calibration Pure Dye TAMRA is expired	Yes
Calibration Pure Dye TAMRA performed on	12-12-2019
Calibration Pure Dye VIC is expired	Yes
Calibration Pure Dye VIC performed on	12-12-2019
Calibration ROI is expired	Yes
Calibration ROI performed on	12-12-2019
Calibration Uniformity is expired	Yes
Calibration Uniformity performed on	12-12-2019
Chemistry	SYBR_GREEN
Date Created	2022-11-30 07:23:37 AM PST
Experiment Barcode
Experiment Comment
Experiment File Name	D:\Users\Administrator\Desktop\LXC\22.11\221129 ChIP pks 2 6 11 mbtd eds.eds
Experiment Name	LXH-20220223
Experiment Run End Time	2022-11-29 06:20:24 AM PST
Experiment Type	Comparative Cт (ΔΔCт)
Instrument Name	272324170
Instrument Serial Number	272324170
Instrument Type	QuantStudio™ 3 System
Passive Reference
Post-read Stage/Step
Pre-read Stage/Step
Quantification Cycle Method	Ct
Signal Smoothing On	true
Stage where Melt Analysis is performed	Stage3
Stage/ Cycle where Ct Analysis is performed	Stage2, Step3
User Name
Well	Well Position	Sample	Target Name	Tm	Melt Peak Height
76	G4	Msm ydeH(mut) Input	hadDMsmp	87.9704	201863
77	G5	Msm ydeH(mut) Input	hadDMsmp	87.9204	220449
78	G6	Msm ydeH(mut) Input	hadDMsmp	87.9204	218320
79	G7	Msm ydeH(mut) I	hadDMsmp	88.0391	187722
80	G8	Msm ydeH(mut) I	hadDMsmp	88.0391	200984
81	G9	Msm ydeH(mut) I	hadDMsmp	87.908	193438
82	G10	Msm ydeH(mut) P	hadDMsmp	78.9503	86080.8
82	G10	Msm ydeH(mut) P	hadDMsmp	91.513	23636.3
82	G10	Msm ydeH(mut) P	hadDMsmp	81.4628	63183.6
83	G11	Msm ydeH(mut) P	hadDMsmp	87.3092	78888.1
83	G11	Msm ydeH(mut) P	hadDMsmp	80.6437	77812.1
83	G11	Msm ydeH(mut) P	hadDMsmp	84.8506	49079.6
83	G11	Msm ydeH(mut) P	hadDMsmp	77.3109	63007.3
84	G12	Msm ydeH(mut) P	hadDMsmp	88.4019	72403.5
84	G12	Msm ydeH(mut) P	hadDMsmp	80.3159	81011
84	G12	Msm ydeH(mut) P	hadDMsmp	83.0476	55500.9
84	G12	Msm ydeH(mut) P	hadDMsmp	77.748	62853
88	H4	Msm ydeH Input	hadDMsmp	87.9704	194194
89	H5	Msm ydeH Input	hadDMsmp	87.9204	194664
90	H6	Msm ydeH Input	hadDMsmp	87.975	202530
91	H7	Msm ydeH I	hadDMsmp	88.0391	210041
92	H8	Msm ydeH I	hadDMsmp	87.9844	200584
93	H9	Msm ydeH I	hadDMsmp	87.9626	277953
93	H9	Msm ydeH I	hadDMsmp	70.8665	98463
94	H10	Msm ydeH P	hadDMsmp	83.9207	96385.6
94	H10	Msm ydeH P	hadDMsmp	87.4711	46483.1
94	H10	Msm ydeH P	hadDMsmp	79.7696	64479.1
95	H11	Msm ydeH P	hadDMsmp	80.7529	120141
96	H12	Msm ydeH P	hadDMsmp	61.7398	59056.1
96	H12	Msm ydeH P	hadDMsmp	78.6768	95275.8
96	H12	Msm ydeH P	hadDMsmp	80.9715	84973.7
