# Supplementary material for: Lsr2 acts as a cyclic di-GMP receptor that promotes keto-mycolic acid synthesis and biofilm formation in mycobacteria
Source: Nat Commun. 2024 Jan 24;15:695. doi: 10.1038/s41467-024-44774-6 (PMC10808224; doi:10.1038/s41467-024-44774-6)
Supplement: Supplementary file 4 — Source data [file 41467_2024_44774_MOESM4_ESM.zip › Source data of Fig 4F.xlsx]

## Sheet: Sheet1
	Sample	A600	A550	A420	Time/sec
	Msm/hsp60p-lacZ 1	2.082	0.0636	1.8867	75
	Msm/hsp60p-lacZ 2	2.1105	0.0621	1.6545	76
	Msm/hsp60p-lacZ 3	2.1202	0.0636	1.6797	76
	Msm/null-lacZ 1	1.8569	0.0445	0.0787	300
	Msm/null-lacZ 2	1.9445	0.0415	0.0736	300
	Msm/null-lacZ 3	2.0411	0.04	0.0712	300
	Msm lsr2msmKO/hsp60p-lacZ 1	2.2266	0.0773	1.7645	65
	Msm lsr2MsmKO/hsp60p-lacZ 2	2.1802	0.0598	1.4688	65
	Msm lsr2MsmKO/hsp60p-lacZ 3	2.2648	0.0605	1.4905	65
	Msm lsr2MsmKO/null-lacZ 1	2.151	0.0521	0.0945	300
	Msm lsr2MmKO/null-lacZ 2	2.098	0.0512	0.0923	300
	Msm lsr2MsmKO/null-lacZ 3	2.2048	0.0532	0.0931	300
	Msm/hadDMsmp-ydeH(mut)-lacZ 1	1.9891	0.0525	0.8182	110
	Msm/hadDMsmp-ydeH(mut)-lacZ 2	2.0738	0.0563	1.1511	125
	Msm/hadDMsmp-ydeH(mut)-lacZ 3	2.0851	0.0581	1.0139	120
	Msm/hadDMsmp-ydeH-lacZ 1	2.0003	0.0566	1.1243	120
	Msm/hadDMsmp-ydeH-lacZ 2	2.0787	0.0611	1.5964	130
	Msm/hadDMsmp-ydeH-lacZ 3	2.0549	0.0622	1.6502	130
	Msm lsr2MsmKO/hadDMsmp-ydeH(mut)-lacZ 1	2.082	0.0533	0.8967	130
	Msm lsr2MsmKO/hadDMsmp-ydeH(mut)-lacZ 2	1.9572	0.0507	0.636	110
	Msm lsr2MsmKO/hadDMsmp-ydeH(mut)-lacZ 3	2.0974	0.0527	0.6552	110
	Msm lsr2MsmKO/hadDMsmp-ydeH-lacZ 1	2.1582	0.0531	0.6533	110
	Msm lsr2MsmKO/hadDMsmp-ydeH-lacZ 2	2.1627	0.0556	0.6342	120
	Msm lsr2MsmKO/hadDMsmp-ydeH-lacZ 3	2.1148	0.0545	0.6094	120
	Enzyme activity is calculated using the following formula
	Miller Unit=1000*(A420-175*A550)/(A600*V*T)
	V: the volume of bacterial suspension using in the reaction, 0.3 mL;
	T: T is the reaction time, expressed in min
