# Supplementary material for: Lsr2 acts as a cyclic di-GMP receptor that promotes keto-mycolic acid synthesis and biofilm formation in mycobacteria
Source: Nat Commun. 2024 Jan 24;15:695. doi: 10.1038/s41467-024-44774-6 (PMC10808224; doi:10.1038/s41467-024-44774-6)
Supplement: Supplementary file 4 — Source data [file 41467_2024_44774_MOESM4_ESM.zip › Source data of Fig 5I.xls]

## Sheet: Sample Setup
Block Type	96-Well 0.2-mL Block
Calibration Background is expired	Yes
Calibration Background performed on	12-12-2019
Calibration Pure Dye ABY is expired	Yes
Calibration Pure Dye ABY performed on	12-12-2019
Calibration Pure Dye FAM is expired	Yes
Calibration Pure Dye FAM performed on	12-12-2019
Calibration Pure Dye JUN is expired	Yes
Calibration Pure Dye JUN performed on	12-12-2019
Calibration Pure Dye NED is expired	Yes
Calibration Pure Dye NED performed on	12-12-2019
Calibration Pure Dye ROX is expired	Yes
Calibration Pure Dye ROX performed on	12-12-2019
Calibration Pure Dye SYBR is expired	Yes
Calibration Pure Dye SYBR performed on	12-12-2019
Calibration Pure Dye TAMRA is expired	Yes
Calibration Pure Dye TAMRA performed on	12-12-2019
Calibration Pure Dye VIC is expired	Yes
Calibration Pure Dye VIC performed on	12-12-2019
Calibration ROI is expired	Yes
Calibration ROI performed on	12-12-2019
Calibration Uniformity is expired	Yes
Calibration Uniformity performed on	12-12-2019
Chemistry	SYBR_GREEN
Date Created	2022-10-31 18:44:42 PM PDT
Experiment Barcode
Experiment Comment
Experiment File Name	D:\Users\Administrator\ChIP .eds
Experiment Name
Experiment Run End Time	2022-10-31 03:27:49 AM PDT
Experiment Type	Comparative Cт (ΔΔCт)
Instrument Name	272324170
Instrument Serial Number	272324170
Instrument Type	QuantStudio™ 3 System
Passive Reference
Post-read Stage/Step
Pre-read Stage/Step
Quantification Cycle Method	Ct
Signal Smoothing On	true
Stage where Melt Analysis is performed	Stage3
Stage/ Cycle where Ct Analysis is performed	Stage2, Step3
User Name
Well	Well Position	Sample Name	Sample Color	Biogroup Name	Biogroup Color	Target Name	Target Color	Task	Reporter	Quencher	Quantity	Comments
34	C10	BCG/ydeH(mut) Iput	RGB(0,245,255)			BCG hadDP	RGB(176,23,31)	UNKNOWN	SYBR	None
35	C11	BCG/ydeH(mut) Iput	RGB(0,245,255)			BCG hadDP	RGB(176,23,31)	UNKNOWN	SYBR	None
36	C12	BCG/ydeH(mut) Iput	RGB(0,245,255)			BCG hadDP	RGB(176,23,31)	UNKNOWN	SYBR	None
46	D10	BCG/ydeH I	RGB(238,44,44)			BCG hadDP	RGB(176,23,31)	UNKNOWN	SYBR	None
47	D11	BCG/ydeH I	RGB(238,44,44)			BCG hadDP	RGB(176,23,31)	UNKNOWN	SYBR	None
48	D12	BCG/ydeH I	RGB(238,44,44)			BCG hadDP	RGB(176,23,31)	UNKNOWN	SYBR	None
58	E10	BCG/ydeH(mut) P	RGB(51,161,201)			BCG hadDP	RGB(176,23,31)	UNKNOWN	SYBR	None
59	E11	BCG/ydeH(mut) P	RGB(51,161,201)			BCG hadDP	RGB(176,23,31)	UNKNOWN	SYBR	None
60	E12	BCG/ydeH(mut) P	RGB(51,161,201)			BCG hadDP	RGB(176,23,31)	UNKNOWN	SYBR	None
70	F10	BCG/ydeH Iput	RGB(238,18,137)			BCG hadDP	RGB(176,23,31)	UNKNOWN	SYBR	None
71	F11	BCG/ydeH Iput	RGB(238,18,137)			BCG hadDP	RGB(176,23,31)	UNKNOWN	SYBR	None
72	F12	BCG/ydeH Iput	RGB(238,18,137)			BCG hadDP	RGB(176,23,31)	UNKNOWN	SYBR	None
82	G10	BCG/ydeH(mut) I	RGB(139,137,112)			BCG hadDP	RGB(176,23,31)	UNKNOWN	SYBR	None
83	G11	BCG/ydeH(mut) I	RGB(139,137,112)			BCG hadDP	RGB(176,23,31)	UNKNOWN	SYBR	None
84	G12	BCG/ydeH(mut) I	RGB(139,137,112)			BCG hadDP	RGB(176,23,31)	UNKNOWN	SYBR	None
94	H10	BCG/ydeH P	RGB(0,0,255)			BCG hadDP	RGB(176,23,31)	UNKNOWN	SYBR	None
95	H11	BCG/ydeH P	RGB(0,0,255)			BCG hadDP	RGB(176,23,31)	UNKNOWN	SYBR	None
96	H12	BCG/ydeH P	RGB(0,0,255)			BCG hadDP	RGB(176,23,31)	UNKNOWN	SYBR	None

## Sheet: Amplification Data
Block Type	96-Well 0.2-mL Block
Calibration Background is expired	Yes
Calibration Background performed on	12-12-2019
Calibration Pure Dye ABY is expired	Yes
Calibration Pure Dye ABY performed on	12-12-2019
Calibration Pure Dye FAM is expired	Yes
Calibration Pure Dye FAM performed on	12-12-2019
Calibration Pure Dye JUN is expired	Yes
Calibration Pure Dye JUN performed on	12-12-2019
Calibration Pure Dye NED is expired	Yes
Calibration Pure Dye NED performed on	12-12-2019
Calibration Pure Dye ROX is expired	Yes
Calibration Pure Dye ROX performed on	12-12-2019
Calibration Pure Dye SYBR is expired	Yes
Calibration Pure Dye SYBR performed on	12-12-2019
Calibration Pure Dye TAMRA is expired	Yes
Calibration Pure Dye TAMRA performed on	12-12-2019
Calibration Pure Dye VIC is expired	Yes
Calibration Pure Dye VIC performed on	12-12-2019
Calibration ROI is expired	Yes
Calibration ROI performed on	12-12-2019
Calibration Uniformity is expired	Yes
Calibration Uniformity performed on	12-12-2019
Chemistry	SYBR_GREEN
Date Created	2022-10-31 18:44:42 PM PDT
Experiment Barcode
Experiment Comment
Experiment File Name	D:\Users\Administrator\DesktopChIP .eds
Experiment Name
Experiment Run End Time	2022-10-31 03:27:49 AM PDT
Experiment Type	Comparative Cт (ΔΔCт)
Instrument Name	272324170
Instrument Serial Number	272324170
Instrument Type	QuantStudio™ 3 System
Passive Reference
Post-read Stage/Step
Pre-read Stage/Step
Quantification Cycle Method	Ct
Signal Smoothing On	true
Stage where Melt Analysis is performed	Stage3
Stage/ Cycle where Ct Analysis is performed	Stage2, Step3
User Name
Well	Well Position	Cycle	Target Name	Rn	Delta Rn
34	C10	1	BCG hadDP	62292.4	-389.281
34	C10	2	BCG hadDP	63152.2	-54.2018
34	C10	3	BCG hadDP	63732.6	1.40476
34	C10	4	BCG hadDP	64374.3	118.347
34	C10	5	BCG hadDP	64799	18.2312
34	C10	6	BCG hadDP	65157.6	-147.9
34	C10	7	BCG hadDP	65591	-239.306
34	C10	8	BCG hadDP	66604.3	249.223
34	C10	9	BCG hadDP	67024.5	144.736
34	C10	10	BCG hadDP	68451.5	1046.92
34	C10	11	BCG hadDP	70213.8	2284.47
34	C10	12	BCG hadDP	72358	3903.86
34	C10	13	BCG hadDP	78034.3	9055.43
34	C10	14	BCG hadDP	88612.6	19109
34	C10	15	BCG hadDP	107891	37862.9
34	C10	16	BCG hadDP	142615	72062
34	C10	17	BCG hadDP	202008	130930
34	C10	18	BCG hadDP	294261	222658
34	C10	19	BCG hadDP	417230	345102
34	C10	20	BCG hadDP	549836	477184
34	C10	21	BCG hadDP	662387	589210
34	C10	22	BCG hadDP	738046	664344
34	C10	23	BCG hadDP	779524	705298
34	C10	24	BCG hadDP	802743	727992
34	C10	25	BCG hadDP	818193	742917
34	C10	26	BCG hadDP	829799	753998
34	C10	27	BCG hadDP	838201	761876
34	C10	28	BCG hadDP	845325	768475
34	C10	29	BCG hadDP	850299	772924
34	C10	30	BCG hadDP	853987	776087
34	C10	31	BCG hadDP	857470	779045
34	C10	32	BCG hadDP	859611	780661
34	C10	33	BCG hadDP	861263	781789
34	C10	34	BCG hadDP	862829	782830
34	C10	35	BCG hadDP	864403	783879
34	C10	36	BCG hadDP	865411	784363
34	C10	37	BCG hadDP	866099	784526
34	C10	38	BCG hadDP	866890	784792
34	C10	39	BCG hadDP	867091	784468
34	C10	40	BCG hadDP	867887	784739
35	C11	1	BCG hadDP	61389.9	-527.69
35	C11	2	BCG hadDP	62318.9	-267.76
35	C11	3	BCG hadDP	63157.3	-98.4867
35	C11	4	BCG hadDP	64040.6	115.736
35	C11	5	BCG hadDP	64580.2	-13.6898
35	C11	6	BCG hadDP	65337.1	74.1188
35	C11	7	BCG hadDP	65854.4	-77.6781
35	C11	8	BCG hadDP	66331.9	-269.174
35	C11	9	BCG hadDP	67706.9	436.736
35	C11	10	BCG hadDP	68916.1	976.795
35	C11	11	BCG hadDP	70965.4	2357.06
35	C11	12	BCG hadDP	74862.8	5585.42
35	C11	13	BCG hadDP	82694.7	12748.3
35	C11	14	BCG hadDP	97365	26749.5
35	C11	15	BCG hadDP	124607	53321.9
35	C11	16	BCG hadDP	172838	100884
35	C11	17	BCG hadDP	250617	177994
35	C11	18	BCG hadDP	360530	287238
35	C11	19	BCG hadDP	487811	413850
35	C11	20	BCG hadDP	604232	529602
35	C11	21	BCG hadDP	688655	613356
35	C11	22	BCG hadDP	738105	662137
35	C11	23	BCG hadDP	764373	687736
35	C11	24	BCG hadDP	780912	703606
35	C11	25	BCG hadDP	793390	715415
35	C11	26	BCG hadDP	802221	723577
35	C11	27	BCG hadDP	809042	729729
35	C11	28	BCG hadDP	814413	734430
35	C11	29	BCG hadDP	819044	738392
35	C11	30	BCG hadDP	821426	740106
35	C11	31	BCG hadDP	823519	741529
35	C11	32	BCG hadDP	825647	742988
35	C11	33	BCG hadDP	827206	743878
35	C11	34	BCG hadDP	828760	744762
35	C11	35	BCG hadDP	829882	745216
35	C11	36	BCG hadDP	830127	744792
35	C11	37	BCG hadDP	831348	745344
35	C11	38	BCG hadDP	831992	745318
35	C11	39	BCG hadDP	833716	746374
35	C11	40	BCG hadDP	841264	753252
36	C12	1	BCG hadDP	63105.1	-1203.78
36	C12	2	BCG hadDP	63882.1	-963.062
36	C12	3	BCG hadDP	65432.1	50.5737
36	C12	4	BCG hadDP	66063.8	146.01
36	C12	5	BCG hadDP	66295	-159.042
36	C12	6	BCG hadDP	66858.8	-131.587
36	C12	7	BCG hadDP	67430.1	-96.6075
36	C12	8	BCG hadDP	68253.6	190.653
36	C12	9	BCG hadDP	69213	613.702
36	C12	10	BCG hadDP	70374.3	1238.79
36	C12	11	BCG hadDP	72446.2	2774.38
36	C12	12	BCG hadDP	76994.4	6786.31
36	C12	13	BCG hadDP	85106.2	14361.8
36	C12	14	BCG hadDP	100211	28929.9
36	C12	15	BCG hadDP	128751	56933.5
36	C12	16	BCG hadDP	178580	106226
36	C12	17	BCG hadDP	259077	186188
36	C12	18	BCG hadDP	373203	299778
36	C12	19	BCG hadDP	505385	431423
36	C12	20	BCG hadDP	626546	552048
36	C12	21	BCG hadDP	713456	638421
36	C12	22	BCG hadDP	764106	688535
36	C12	23	BCG hadDP	790446	714338
36	C12	24	BCG hadDP	807745	731101
36	C12	25	BCG hadDP	819689	742509
36	C12	26	BCG hadDP	828269	750553
36	C12	27	BCG hadDP	835097	756844
36	C12	28	BCG hadDP	840185	761396
36	C12	29	BCG hadDP	843918	764592
36	C12	30	BCG hadDP	846898	767037
36	C12	31	BCG hadDP	849513	769115
36	C12	32	BCG hadDP	851008	770074
36	C12	33	BCG hadDP	852652	771182
36	C12	34	BCG hadDP	853904	771897
36	C12	35	BCG hadDP	854243	771700
36	C12	36	BCG hadDP	854648	771569
36	C12	37	BCG hadDP	855452	771837
36	C12	38	BCG hadDP	856519	772368
36	C12	39	BCG hadDP	857787	773099
36	C12	40	BCG hadDP	863281	778056
46	D10	1	BCG hadDP	26557.8	-388.23
46	D10	2	BCG hadDP	26630.6	-379.515
46	D10	3	BCG hadDP	26973.7	-100.511
46	D10	4	BCG hadDP	27223.7	85.3471
46	D10	5	BCG hadDP	27466.3	263.892
46	D10	6	BCG hadDP	27536.5	269.998
46	D10	7	BCG hadDP	27403.5	72.9342
46	D10	8	BCG hadDP	27128.4	-266.226
46	D10	9	BCG hadDP	27073.8	-384.95
46	D10	10	BCG hadDP	27368.5	-154.303
46	D10	11	BCG hadDP	27603.7	16.7717
46	D10	12	BCG hadDP	27663.9	12.9068
46	D10	13	BCG hadDP	27606.9	-108.118
46	D10	14	BCG hadDP	27611.7	-167.452
46	D10	15	BCG hadDP	28031.1	187.888
46	D10	16	BCG hadDP	28205.2	297.924
46	D10	17	BCG hadDP	28028.6	57.2134
46	D10	18	BCG hadDP	27952.1	-83.3174
46	D10	19	BCG hadDP	28356.6	257.038
46	D10	20	BCG hadDP	29196.8	1033.22
46	D10	21	BCG hadDP	30143.6	1915.89
46	D10	22	BCG hadDP	31197.9	2906.17
46	D10	23	BCG hadDP	33309.9	4954.02
46	D10	24	BCG hadDP	37971.3	9551.4
46	D10	25	BCG hadDP	46565.1	18081.1
46	D10	26	BCG hadDP	62312.9	33764.8
46	D10	27	BCG hadDP	91524.8	62912.6
46	D10	28	BCG hadDP	143465	114789
46	D10	29	BCG hadDP	228204	199464
46	D10	30	BCG hadDP	348559	319755
46	D10	31	BCG hadDP	489143	460275
46	D10	32	BCG hadDP	619196	590263
46	D10	33	BCG hadDP	712865	683868
46	D10	34	BCG hadDP	764889	735829
46	D10	35	BCG hadDP	790800	761675
46	D10	36	BCG hadDP	807124	777935
46	D10	37	BCG hadDP	819018	789765
46	D10	38	BCG hadDP	827164	797846
46	D10	39	BCG hadDP	832349	802968
46	D10	40	BCG hadDP	835661	806215
47	D11	1	BCG hadDP	25470.4	-328.202
47	D11	2	BCG hadDP	25623.5	-285.085
47	D11	3	BCG hadDP	25884.6	-134.057
47	D11	4	BCG hadDP	25962.2	-166.394
47	D11	5	BCG hadDP	26216.6	-21.9942
47	D11	6	BCG hadDP	26656.3	307.753
47	D11	7	BCG hadDP	26695.6	237.108
47	D11	8	BCG hadDP	26687	118.494
47	D11	9	BCG hadDP	26835.6	157.139
47	D11	10	BCG hadDP	26761.8	-26.6917
47	D11	11	BCG hadDP	26720.3	-178.21
47	D11	12	BCG hadDP	26868.9	-139.562
47	D11	13	BCG hadDP	26847.7	-270.729
47	D11	14	BCG hadDP	26980.9	-247.531
47	D11	15	BCG hadDP	27197.1	-141.331
47	D11	16	BCG hadDP	27734.4	286.016
47	D11	17	BCG hadDP	27778.3	219.99
47	D11	18	BCG hadDP	27918.5	250.196
47	D11	19	BCG hadDP	28206.6	428.297
47	D11	20	BCG hadDP	29114.3	1226.04
47	D11	21	BCG hadDP	30285.6	2287.35
47	D11	22	BCG hadDP	31976.3	3868
47	D11	23	BCG hadDP	34780.6	6562.35
47	D11	24	BCG hadDP	41074.5	12746.3
47	D11	25	BCG hadDP	53446.5	25008.3
47	D11	26	BCG hadDP	76301.5	47753.3
47	D11	27	BCG hadDP	116738	88079.6
47	D11	28	BCG hadDP	184885	156117
47	D11	29	BCG hadDP	287029	258150
47	D11	30	BCG hadDP	414707	385719
47	D11	31	BCG hadDP	541223	512125
47	D11	32	BCG hadDP	639497	610289
47	D11	33	BCG hadDP	698558	669240
47	D11	34	BCG hadDP	728177	698749
47	D11	35	BCG hadDP	745240	715702
47	D11	36	BCG hadDP	757186	727538
47	D11	37	BCG hadDP	765935	736177
47	D11	38	BCG hadDP	772230	742362
47	D11	39	BCG hadDP	776358	746381
47	D11	40	BCG hadDP	778679	748591
48	D12	1	BCG hadDP	29216.3	-641.62
48	D12	2	BCG hadDP	29503.3	-537.051
48	D12	3	BCG hadDP	30097	-125.812
48	D12	4	BCG hadDP	30390.9	-14.3575
48	D12	5	BCG hadDP	30613.3	25.616
48	D12	6	BCG hadDP	30789.7	19.5837
48	D12	7	BCG hadDP	31037.4	84.7858
48	D12	8	BCG hadDP	31408.7	273.718
48	D12	9	BCG hadDP	31410.5	93.0396
48	D12	10	BCG hadDP	31483.7	-16.2447
48	D12	11	BCG hadDP	31433.3	-249.039
48	D12	12	BCG hadDP	31689.2	-175.647
48	D12	13	BCG hadDP	32062.4	15.1409
48	D12	14	BCG hadDP	32130.1	-99.6492
48	D12	15	BCG hadDP	32360.9	-51.2753
48	D12	16	BCG hadDP	32791.3	196.671
48	D12	17	BCG hadDP	32800.5	23.4687
48	D12	18	BCG hadDP	32786.5	-172.995
48	D12	19	BCG hadDP	33507.5	365.568
48	D12	20	BCG hadDP	34203	878.561
48	D12	21	BCG hadDP	35004.2	1497.31
48	D12	22	BCG hadDP	36463.7	2774.44
48	D12	23	BCG hadDP	39505	5633.24
48	D12	24	BCG hadDP	44727	10672.8
48	D12	25	BCG hadDP	55317.9	21081.3
48	D12	26	BCG hadDP	75542.8	41123.7
48	D12	27	BCG hadDP	112274	77672.4
48	D12	28	BCG hadDP	175471	140687
48	D12	29	BCG hadDP	273968	239002
48	D12	30	BCG hadDP	403670	368521
48	D12	31	BCG hadDP	541405	506074
48	D12	32	BCG hadDP	656455	620941
48	D12	33	BCG hadDP	731105	695409
48	D12	34	BCG hadDP	769412	733534
48	D12	35	BCG hadDP	789223	753161
48	D12	36	BCG hadDP	802816	766573
48	D12	37	BCG hadDP	812710	776284
48	D12	38	BCG hadDP	820547	783938
48	D12	39	BCG hadDP	824904	788113
48	D12	40	BCG hadDP	827999	791026
58	E10	1	BCG hadDP	26964.8	-373.963
58	E10	2	BCG hadDP	27166.9	-232.859
58	E10	3	BCG hadDP	27280.4	-180.285
58	E10	4	BCG hadDP	27492.9	-28.7776
58	E10	5	BCG hadDP	27703.3	120.634
58	E10	6	BCG hadDP	27974.4	330.796
58	E10	7	BCG hadDP	27934.4	229.892
58	E10	8	BCG hadDP	27867.4	101.921
58	E10	9	BCG hadDP	27883.8	57.3507
58	E10	10	BCG hadDP	27884.9	-2.56547
58	E10	11	BCG hadDP	27807.3	-141.099
58	E10	12	BCG hadDP	27809.8	-199.54
58	E10	13	BCG hadDP	27844.3	-226.011
58	E10	14	BCG hadDP	28006.5	-124.769
58	E10	15	BCG hadDP	27960.3	-231.904
58	E10	16	BCG hadDP	27921.9	-331.273
58	E10	17	BCG hadDP	28007.1	-307.074
58	E10	18	BCG hadDP	28657.5	282.369
58	E10	19	BCG hadDP	28741.8	305.779
58	E10	20	BCG hadDP	28841.6	344.556
58	E10	21	BCG hadDP	28991.6	433.664
58	E10	22	BCG hadDP	29518.3	899.318
58	E10	23	BCG hadDP	30180.8	1500.86
58	E10	24	BCG hadDP	30635.3	1894.46
58	E10	25	BCG hadDP	31276.1	2474.28
58	E10	26	BCG hadDP	32647	3784.24
58	E10	27	BCG hadDP	35443.1	6519.42
58	E10	28	BCG hadDP	40283.8	11299.1
58	E10	29	BCG hadDP	49811.5	20765.9
58	E10	30	BCG hadDP	67713.3	38606.7
58	E10	31	BCG hadDP	100660	71492.9
58	E10	32	BCG hadDP	159312	130083
58	E10	33	BCG hadDP	254092	224802
58	E10	34	BCG hadDP	385522	356172
58	E10	35	BCG hadDP	530691	501279
58	E10	36	BCG hadDP	651478	622006
58	E10	37	BCG hadDP	723879	694345
58	E10	38	BCG hadDP	757733	728139
58	E10	39	BCG hadDP	776206	746551
58	E10	40	BCG hadDP	787260	757543
59	E11	1	BCG hadDP	28532.1	688.068
59	E11	2	BCG hadDP	28855.7	857.911
59	E11	3	BCG hadDP	29005.9	854.457
59	E11	4	BCG hadDP	28746.3	441.14
59	E11	5	BCG hadDP	28618.6	159.7
59	E11	6	BCG hadDP	28600.3	-12.3046
59	E11	7	BCG hadDP	28705.2	-61.0905
59	E11	8	BCG hadDP	29102.6	182.548
59	E11	9	BCG hadDP	29182.4	108.646
59	E11	10	BCG hadDP	29178.1	-49.3307
59	E11	11	BCG hadDP	29416.4	35.2115
59	E11	12	BCG hadDP	29212.3	-322.625
59	E11	13	BCG hadDP	29116.8	-571.803
59	E11	14	BCG hadDP	29296.8	-545.566
59	E11	15	BCG hadDP	29313.6	-682.418
59	E11	16	BCG hadDP	29394.4	-755.419
59	E11	17	BCG hadDP	29504.6	-798.878
59	E11	18	BCG hadDP	30176.3	-280.934
59	E11	19	BCG hadDP	30482	-128.87
59	E11	20	BCG hadDP	30598.1	-166.566
59	E11	21	BCG hadDP	31392.3	473.931
59	E11	22	BCG hadDP	31725	652.972
59	E11	23	BCG hadDP	32030.3	804.481
59	E11	24	BCG hadDP	32042.2	662.718
59	E11	25	BCG hadDP	32085.1	551.897
59	E11	26	BCG hadDP	33421.1	1734.22
59	E11	27	BCG hadDP	36579.2	4738.53
59	E11	28	BCG hadDP	41999.2	10004.9
59	E11	29	BCG hadDP	51702.8	19554.7
59	E11	30	BCG hadDP	70514.6	38212.8
59	E11	31	BCG hadDP	105082	72626.4
59	E11	32	BCG hadDP	165410	132801
59	E11	33	BCG hadDP	260621	227858
59	E11	34	BCG hadDP	386335	353418
59	E11	35	BCG hadDP	513841	480771
59	E11	36	BCG hadDP	607277	574053
59	E11	37	BCG hadDP	657659	624281
59	E11	38	BCG hadDP	684604	651072
59	E11	39	BCG hadDP	701067	667381
59	E11	40	BCG hadDP	712340	678501
60	E12	1	BCG hadDP	31397.3	-324.738
60	E12	2	BCG hadDP	31806.4	-133.118
60	E12	3	BCG hadDP	32368.1	211.134
60	E12	4	BCG hadDP	32502.6	128.197
60	E12	5	BCG hadDP	32574.6	-17.2886
60	E12	6	BCG hadDP	32964.8	155.454
60	E12	7	BCG hadDP	33066.6	39.7924
60	E12	8	BCG hadDP	33167.3	-77.006
60	E12	9	BCG hadDP	33607	145.282
60	E12	10	BCG hadDP	33849	169.749
60	E12	11	BCG hadDP	33804.9	-91.776
60	E12	12	BCG hadDP	33708.9	-405.27
60	E12	13	BCG hadDP	33975.1	-356.549
60	E12	14	BCG hadDP	34347.2	-201.878
60	E12	15	BCG hadDP	34646.9	-119.641
60	E12	16	BCG hadDP	35010.7	26.6423
60	E12	17	BCG hadDP	35212.5	10.9924
60	E12	18	BCG hadDP	35171.3	-247.704
60	E12	19	BCG hadDP	35532.3	-104.128
60	E12	20	BCG hadDP	35879.7	25.8083
60	E12	21	BCG hadDP	36265	193.572
60	E12	22	BCG hadDP	36413.5	124.59
60	E12	23	BCG hadDP	36896.4	390.026
60	E12	24	BCG hadDP	36936.6	212.791
60	E12	25	BCG hadDP	37595.7	654.426
60	E12	26	BCG hadDP	39212.5	2053.79
60	E12	27	BCG hadDP	42097.7	4721.47
60	E12	28	BCG hadDP	47703.4	10109.7
60	E12	29	BCG hadDP	58735.7	20924.6
60	E12	30	BCG hadDP	78939.8	40911.2
60	E12	31	BCG hadDP	115866	77620.1
60	E12	32	BCG hadDP	180226	141763
60	E12	33	BCG hadDP	281042	242361
60	E12	34	BCG hadDP	413509	374611
60	E12	35	BCG hadDP	548926	509810
60	E12	36	BCG hadDP	652721	613387
60	E12	37	BCG hadDP	708892	669341
60	E12	38	BCG hadDP	736488	696719
60	E12	39	BCG hadDP	752548	712562
60	E12	40	BCG hadDP	762483	722280
70	F10	1	BCG hadDP	56991.7	-935.786
70	F10	2	BCG hadDP	58009.9	-522.822
70	F10	3	BCG hadDP	59009.9	-128.217
70	F10	4	BCG hadDP	59838.7	95.2979
70	F10	5	BCG hadDP	60616.3	267.629
70	F10	6	BCG hadDP	60768.5	-185.543
70	F10	7	BCG hadDP	61387.4	-171.907
70	F10	8	BCG hadDP	62287.4	122.741
70	F10	9	BCG hadDP	63140.7	370.72
70	F10	10	BCG hadDP	64560.2	1184.9
70	F10	11	BCG hadDP	66541.8	2561.19
70	F10	12	BCG hadDP	70149.5	5563.62
70	F10	13	BCG hadDP	78071.9	12880.7
70	F10	14	BCG hadDP	91830.6	26034
70	F10	15	BCG hadDP	117117	50715.5
70	F10	16	BCG hadDP	162772	95765.1
70	F10	17	BCG hadDP	237115	169503
70	F10	18	BCG hadDP	344819	276602
70	F10	19	BCG hadDP	472163	403340
70	F10	20	BCG hadDP	592558	523130
70	F10	21	BCG hadDP	682309	612275
70	F10	22	BCG hadDP	735178	664538
70	F10	23	BCG hadDP	762780	691536
70	F10	24	BCG hadDP	780005	708155
70	F10	25	BCG hadDP	792347	719892
70	F10	26	BCG hadDP	801882	728822
70	F10	27	BCG hadDP	808422	734756
70	F10	28	BCG hadDP	813906	739636
70	F10	29	BCG hadDP	818211	743335
70	F10	30	BCG hadDP	820800	745319
70	F10	31	BCG hadDP	823074	746987
70	F10	32	BCG hadDP	825301	748609
70	F10	33	BCG hadDP	826235	748938
70	F10	34	BCG hadDP	827494	749591
70	F10	35	BCG hadDP	828827	750319
70	F10	36	BCG hadDP	828542	749428
70	F10	37	BCG hadDP	828620	748901
70	F10	38	BCG hadDP	829430	749106
70	F10	39	BCG hadDP	829548	748618
70	F10	40	BCG hadDP	829916	748381
71	F11	1	BCG hadDP	52933.4	-2017.49
71	F11	2	BCG hadDP	53565.7	-1959.7
71	F11	3	BCG hadDP	55707.7	-392.1
71	F11	4	BCG hadDP	56801.6	127.332
71	F11	5	BCG hadDP	57534	285.335
71	F11	6	BCG hadDP	58140.5	317.388
71	F11	7	BCG hadDP	58357.9	-39.6054
71	F11	8	BCG hadDP	58673.6	-298.349
71	F11	9	BCG hadDP	59537.3	-9.08828
71	F11	10	BCG hadDP	60983.8	863.067
71	F11	11	BCG hadDP	63025.3	2330.08
71	F11	12	BCG hadDP	66533.7	5264.1
71	F11	13	BCG hadDP	73951.8	12107.7
71	F11	14	BCG hadDP	87060.4	24641.9
71	F11	15	BCG hadDP	111596	48602.9
71	F11	16	BCG hadDP	155384	91816.3
71	F11	17	BCG hadDP	227255	163113
71	F11	18	BCG hadDP	332551	267835
71	F11	19	BCG hadDP	458984	393693
71	F11	20	BCG hadDP	578988	513123
71	F11	21	BCG hadDP	669236	602796
71	F11	22	BCG hadDP	723100	656086
71	F11	23	BCG hadDP	751741	684152
71	F11	24	BCG hadDP	768756	700593
71	F11	25	BCG hadDP	781159	712422
71	F11	26	BCG hadDP	790013	720702
71	F11	27	BCG hadDP	795802	725916
71	F11	28	BCG hadDP	801688	731227
71	F11	29	BCG hadDP	805232	734198
71	F11	30	BCG hadDP	808437	736828
71	F11	31	BCG hadDP	810679	738496
71	F11	32	BCG hadDP	812641	739883
71	F11	33	BCG hadDP	813975	740643
71	F11	34	BCG hadDP	815310	741403
71	F11	35	BCG hadDP	816453	741971
71	F11	36	BCG hadDP	816564	741508
71	F11	37	BCG hadDP	817578	741948
71	F11	38	BCG hadDP	817999	741794
71	F11	39	BCG hadDP	817292	740513
71	F11	40	BCG hadDP	816620	739267
72	F12	1	BCG hadDP	64495.7	-1521.51
72	F12	2	BCG hadDP	65626.5	-903.029
72	F12	3	BCG hadDP	66986.9	-55.0031
72	F12	4	BCG hadDP	67740.5	186.273
72	F12	5	BCG hadDP	67978	-88.5297
72	F12	6	BCG hadDP	68417.1	-161.746
72	F12	7	BCG hadDP	69210.2	119.006
72	F12	8	BCG hadDP	70693.2	1089.69
72	F12	9	BCG hadDP	71918.3	1802.39
72	F12	10	BCG hadDP	73229	2600.71
72	F12	11	BCG hadDP	75515.6	4375.06
72	F12	12	BCG hadDP	80336.5	8683.53
72	F12	13	BCG hadDP	89744.7	17579.5
72	F12	14	BCG hadDP	106006	33328.2
72	F12	15	BCG hadDP	136627	63437
72	F12	16	BCG hadDP	189910	116207
72	F12	17	BCG hadDP	273765	199550
72	F12	18	BCG hadDP	388986	314259
72	F12	19	BCG hadDP	517246	442007
72	F12	20	BCG hadDP	629347	553595
72	F12	21	BCG hadDP	707283	631019
72	F12	22	BCG hadDP	750749	673972
72	F12	23	BCG hadDP	774440	697151
72	F12	24	BCG hadDP	789610	711808
72	F12	25	BCG hadDP	800438	722125
72	F12	26	BCG hadDP	808712	729887
72	F12	27	BCG hadDP	814160	734822
72	F12	28	BCG hadDP	819158	739308
72	F12	29	BCG hadDP	822589	742226
72	F12	30	BCG hadDP	824615	743740
72	F12	31	BCG hadDP	826301	744914
72	F12	32	BCG hadDP	828414	746515
72	F12	33	BCG hadDP	829566	747154
72	F12	34	BCG hadDP	831000	748075
72	F12	35	BCG hadDP	831769	748333
72	F12	36	BCG hadDP	831645	747696
72	F12	37	BCG hadDP	831941	747479
72	F12	38	BCG hadDP	831849	746876
72	F12	39	BCG hadDP	831634	746148
72	F12	40	BCG hadDP	832195	746196
82	G10	1	BCG hadDP	27599.7	-146.381
82	G10	2	BCG hadDP	27686.8	-177.631
82	G10	3	BCG hadDP	27810.3	-172.429
82	G10	4	BCG hadDP	27837.5	-263.53
82	G10	5	BCG hadDP	28122	-97.3556
82	G10	6	BCG hadDP	28556.8	219.149
82	G10	7	BCG hadDP	28647.1	191.183
82	G10	8	BCG hadDP	28632.2	57.9431
82	G10	9	BCG hadDP	28906.9	214.35
82	G10	10	BCG hadDP	29038.4	227.497
82	G10	11	BCG hadDP	28956.4	27.2242
82	G10	12	BCG hadDP	28896.3	-151.183
82	G10	13	BCG hadDP	29078	-87.8039
82	G10	14	BCG hadDP	29110.4	-173.653
82	G10	15	BCG hadDP	29434.1	31.6836
82	G10	16	BCG hadDP	29628.6	107.881
82	G10	17	BCG hadDP	29658.5	19.4758
82	G10	18	BCG hadDP	29606.9	-150.432
82	G10	19	BCG hadDP	29872.5	-3.13037
82	G10	20	BCG hadDP	30193.8	199.847
82	G10	21	BCG hadDP	30575.1	462.857
82	G10	22	BCG hadDP	31098.4	867.916
82	G10	23	BCG hadDP	32092.9	1744.08
82	G10	24	BCG hadDP	33593.2	3126.03
82	G10	25	BCG hadDP	36419.5	5834.05
82	G10	26	BCG hadDP	42042.7	11338.9
82	G10	27	BCG hadDP	51396	20574
82	G10	28	BCG hadDP	69789.4	38849.1
82	G10	29	BCG hadDP	103553	72494.7
82	G10	30	BCG hadDP	162558	131381
82	G10	31	BCG hadDP	255603	224308
82	G10	32	BCG hadDP	382236	350822
82	G10	33	BCG hadDP	519742	488211
82	G10	34	BCG hadDP	635951	604301
82	G10	35	BCG hadDP	708274	676506
82	G10	36	BCG hadDP	741364	709478
82	G10	37	BCG hadDP	760034	728029
82	G10	38	BCG hadDP	773892	741769
82	G10	39	BCG hadDP	783133	750892
82	G10	40	BCG hadDP	788986	756626
83	G11	1	BCG hadDP	31779.8	117.648
83	G11	2	BCG hadDP	31685.3	-118.73
83	G11	3	BCG hadDP	31785.6	-160.433
83	G11	4	BCG hadDP	32362.9	275.002
83	G11	5	BCG hadDP	32399.5	169.612
83	G11	6	BCG hadDP	32306.4	-65.4244
83	G11	7	BCG hadDP	32317.5	-196.269
83	G11	8	BCG hadDP	32428.6	-227.114
83	G11	9	BCG hadDP	32430.3	-367.283
83	G11	10	BCG hadDP	32726.5	-213.05
83	G11	11	BCG hadDP	33359	277.45
83	G11	12	BCG hadDP	33560.7	337.256
83	G11	13	BCG hadDP	33669.3	303.917
83	G11	14	BCG hadDP	33787.1	279.793
83	G11	15	BCG hadDP	33826.1	176.778
83	G11	16	BCG hadDP	33663.3	-127.905
83	G11	17	BCG hadDP	33602.5	-330.654
83	G11	18	BCG hadDP	33971.8	-103.325
83	G11	19	BCG hadDP	34188.7	-28.3481
83	G11	20	BCG hadDP	34303.3	-55.6286
83	G11	21	BCG hadDP	34621.3	120.399
83	G11	22	BCG hadDP	34932.8	289.904
83	G11	23	BCG hadDP	35863.2	1078.44
83	G11	24	BCG hadDP	37403.6	2476.89
83	G11	25	BCG hadDP	40655.7	5587.06
83	G11	26	BCG hadDP	45894.7	10684.1
83	G11	27	BCG hadDP	55948.9	20596.3
83	G11	28	BCG hadDP	74391.4	38896.9
83	G11	29	BCG hadDP	108806	73169.1
83	G11	30	BCG hadDP	169697	133918
83	G11	31	BCG hadDP	267305	231385
83	G11	32	BCG hadDP	401605	365543
83	G11	33	BCG hadDP	552460	516256
83	G11	34	BCG hadDP	683992	647646
83	G11	35	BCG hadDP	769847	733358
83	G11	36	BCG hadDP	809906	773276
83	G11	37	BCG hadDP	832942	796170
83	G11	38	BCG hadDP	849870	812956
83	G11	39	BCG hadDP	861331	824275
83	G11	40	BCG hadDP	868416	831219
84	G12	1	BCG hadDP	30097.5	-176.703
84	G12	2	BCG hadDP	30096.3	-319.782
84	G12	3	BCG hadDP	30238.6	-319.483
84	G12	4	BCG hadDP	30867	166.992
84	G12	5	BCG hadDP	31181.6	339.636
84	G12	6	BCG hadDP	31210.6	226.745
84	G12	7	BCG hadDP	31133.1	7.30951
84	G12	8	BCG hadDP	31123.7	-144.034
84	G12	9	BCG hadDP	31208.2	-201.533
84	G12	10	BCG hadDP	31669.6	117.913
84	G12	11	BCG hadDP	31666.7	-26.904
84	G12	12	BCG hadDP	31626.6	-208.937
84	G12	13	BCG hadDP	31920.9	-56.5605
84	G12	14	BCG hadDP	31948.9	-170.535
84	G12	15	BCG hadDP	32174	-87.3635
84	G12	16	BCG hadDP	32429.2	25.8688
84	G12	17	BCG hadDP	32744.8	199.529
84	G12	18	BCG hadDP	32784.8	97.6595
84	G12	19	BCG hadDP	32862.8	33.6984
84	G12	20	BCG hadDP	32961.7	-9.35251
84	G12	21	BCG hadDP	33723	610.03
84	G12	22	BCG hadDP	33941.8	686.823
84	G12	23	BCG hadDP	34779.8	1382.87
84	G12	24	BCG hadDP	36457.2	2918.41
84	G12	25	BCG hadDP	39160.4	5479.64
84	G12	26	BCG hadDP	45273.7	11451
84	G12	27	BCG hadDP	56108.5	22143.8
84	G12	28	BCG hadDP	76609.4	42502.8
84	G12	29	BCG hadDP	114635	80386.6
84	G12	30	BCG hadDP	179720	145329
84	G12	31	BCG hadDP	280832	246300
84	G12	32	BCG hadDP	412261	377587
84	G12	33	BCG hadDP	550323	515507
84	G12	34	BCG hadDP	662052	627094
84	G12	35	BCG hadDP	729409	694309
84	G12	36	BCG hadDP	760278	725036
84	G12	37	BCG hadDP	777596	742212
84	G12	38	BCG hadDP	790565	755039
84	G12	39	BCG hadDP	799715	764047
84	G12	40	BCG hadDP	804899	769089
94	H10	1	BCG hadDP	30220.2	-763.224
94	H10	2	BCG hadDP	30287.3	-819.386
94	H10	3	BCG hadDP	31035.7	-194.26
94	H10	4	BCG hadDP	31321.8	-31.3068
94	H10	5	BCG hadDP	31409.7	-66.6118
94	H10	6	BCG hadDP	31699.1	99.5324
94	H10	7	BCG hadDP	32106.6	383.821
94	H10	8	BCG hadDP	32217.2	371.233
94	H10	9	BCG hadDP	32207.3	238.096
94	H10	10	BCG hadDP	32114.3	21.8965
94	H10	11	BCG hadDP	32144.4	-71.3089
94	H10	12	BCG hadDP	32059.4	-279.501
94	H10	13	BCG hadDP	32095.7	-366.448
94	H10	14	BCG hadDP	32242.5	-342.847
94	H10	15	BCG hadDP	32468.3	-240.269
94	H10	16	BCG hadDP	32731.1	-100.693
94	H10	17	BCG hadDP	33029	73.9784
94	H10	18	BCG hadDP	33043	-35.2329
94	H10	19	BCG hadDP	33379.9	178.489
94	H10	20	BCG hadDP	33586.8	262.149
94	H10	21	BCG hadDP	33547.1	99.2819
94	H10	22	BCG hadDP	33786.8	215.719
94	H10	23	BCG hadDP	34507.2	812.887
94	H10	24	BCG hadDP	34985	1167.46
94	H10	25	BCG hadDP	35183.9	1243.22
94	H10	26	BCG hadDP	36493.7	2429.76
94	H10	27	BCG hadDP	38957.7	4770.49
94	H10	28	BCG hadDP	43144.3	8833.87
94	H10	29	BCG hadDP	51273.7	16840
94	H10	30	BCG hadDP	67114.8	32558
94	H10	31	BCG hadDP	95869.6	61189.5
94	H10	32	BCG hadDP	147660	112857
94	H10	33	BCG hadDP	232991	198065
94	H10	34	BCG hadDP	355051	320002
94	H10	35	BCG hadDP	495906	460733
94	H10	36	BCG hadDP	619368	584072
94	H10	37	BCG hadDP	701033	665614
94	H10	38	BCG hadDP	740757	705215
94	H10	39	BCG hadDP	759722	724056
94	H10	40	BCG hadDP	771364	735575
95	H11	1	BCG hadDP	24883.1	-1067.14
95	H11	2	BCG hadDP	25361.6	-734.114
95	H11	3	BCG hadDP	26062.3	-178.94
95	H11	4	BCG hadDP	26646.2	259.432
95	H11	5	BCG hadDP	26727.4	195.062
95	H11	6	BCG hadDP	26627.8	-50.0548
95	H11	7	BCG hadDP	26567	-256.378
95	H11	8	BCG hadDP	26952.6	-16.2234
95	H11	9	BCG hadDP	27441.2	326.826
95	H11	10	BCG hadDP	27628	368.092
95	H11	11	BCG hadDP	27093.1	-312.385
95	H11	12	BCG hadDP	26971.6	-579.389
95	H11	13	BCG hadDP	27564.8	-131.697
95	H11	14	BCG hadDP	27771.9	-70.1412
95	H11	15	BCG hadDP	28027.1	39.5412
95	H11	16	BCG hadDP	28521.2	388.173
95	H11	17	BCG hadDP	28439.8	161.187
95	H11	18	BCG hadDP	28287.1	-137.041
95	H11	19	BCG hadDP	28512	-57.6475
95	H11	20	BCG hadDP	28710.5	-4.71126
95	H11	21	BCG hadDP	28809.2	-51.5172
95	H11	22	BCG hadDP	29082.7	76.4796
95	H11	23	BCG hadDP	29183.1	31.3318
95	H11	24	BCG hadDP	29330.6	33.3657
95	H11	25	BCG hadDP	29948.2	505.388
95	H11	26	BCG hadDP	30958.9	1370.62
95	H11	27	BCG hadDP	33671	3937.21
95	H11	28	BCG hadDP	38024.2	8144.85
95	H11	29	BCG hadDP	46467.1	16442.2
95	H11	30	BCG hadDP	63007.7	32837.2
95	H11	31	BCG hadDP	93395.5	63079.5
95	H11	32	BCG hadDP	147264	116803
95	H11	33	BCG hadDP	235772	205165
95	H11	34	BCG hadDP	361780	331027
95	H11	35	BCG hadDP	505559	474661
95	H11	36	BCG hadDP	628262	597218
95	H11	37	BCG hadDP	706288	675099
95	H11	38	BCG hadDP	743919	712584
95	H11	39	BCG hadDP	762783	731303
95	H11	40	BCG hadDP	774045	742419
96	H12	1	BCG hadDP	25855.7	-862.96
96	H12	2	BCG hadDP	26132.8	-689.752
96	H12	3	BCG hadDP	26658.3	-268.063
96	H12	4	BCG hadDP	26959.8	-70.3399
96	H12	5	BCG hadDP	27008.2	-125.843
96	H12	6	BCG hadDP	27358.7	120.879
96	H12	7	BCG hadDP	27459.4	117.741
96	H12	8	BCG hadDP	27535.9	90.4251
96	H12	9	BCG hadDP	28117.7	568.359
96	H12	10	BCG hadDP	27748.5	95.3193
96	H12	11	BCG hadDP	27598.1	-158.906
96	H12	12	BCG hadDP	27915.6	54.8346
96	H12	13	BCG hadDP	27767.7	-196.885
96	H12	14	BCG hadDP	27717.5	-350.939
96	H12	15	BCG hadDP	28164	-8.25081
96	H12	16	BCG hadDP	28250.5	-25.6074
96	H12	17	BCG hadDP	28577.7	197.786
96	H12	18	BCG hadDP	28539.8	55.9958
96	H12	19	BCG hadDP	28558.2	-29.3667
96	H12	20	BCG hadDP	28624.3	-67.1373
96	H12	21	BCG hadDP	28792.2	-3.01736
96	H12	22	BCG hadDP	29147.9	248.841
96	H12	23	BCG hadDP	29387.1	384.18
96	H12	24	BCG hadDP	30202.1	1095.38
96	H12	25	BCG hadDP	30594.6	1383.99
96	H12	26	BCG hadDP	31874.9	2560.49
96	H12	27	BCG hadDP	34224.6	4806.31
96	H12	28	BCG hadDP	39012.8	9490.72
96	H12	29	BCG hadDP	48844.9	19219
96	H12	30	BCG hadDP	66453.5	36723.7
96	H12	31	BCG hadDP	99443.9	69610.4
96	H12	32	BCG hadDP	158398	128461
96	H12	33	BCG hadDP	252622	222581
96	H12	34	BCG hadDP	381276	351131
96	H12	35	BCG hadDP	521837	491588
96	H12	36	BCG hadDP	637236	606884
96	H12	37	BCG hadDP	706888	676432
96	H12	38	BCG hadDP	740375	709815
96	H12	39	BCG hadDP	758216	727552
96	H12	40	BCG hadDP	768625	737857

## Sheet: Results
Block Type	96-Well 0.2-mL Block
Calibration Background is expired	Yes
Calibration Background performed on	12-12-2019
Calibration Pure Dye ABY is expired	Yes
Calibration Pure Dye ABY performed on	12-12-2019
Calibration Pure Dye FAM is expired	Yes
Calibration Pure Dye FAM performed on	12-12-2019
Calibration Pure Dye JUN is expired	Yes
Calibration Pure Dye JUN performed on	12-12-2019
Calibration Pure Dye NED is expired	Yes
Calibration Pure Dye NED performed on	12-12-2019
Calibration Pure Dye ROX is expired	Yes
Calibration Pure Dye ROX performed on	12-12-2019
Calibration Pure Dye SYBR is expired	Yes
Calibration Pure Dye SYBR performed on	12-12-2019
Calibration Pure Dye TAMRA is expired	Yes
Calibration Pure Dye TAMRA performed on	12-12-2019
Calibration Pure Dye VIC is expired	Yes
Calibration Pure Dye VIC performed on	12-12-2019
Calibration ROI is expired	Yes
Calibration ROI performed on	12-12-2019
Calibration Uniformity is expired	Yes
Calibration Uniformity performed on	12-12-2019
Chemistry	SYBR_GREEN
Date Created	2022-10-31 18:44:42 PM PDT
Experiment Barcode
Experiment Comment
Experiment File Name	D:\Users\Administrator\Desktop\ ChIP .eds
Experiment Name
Experiment Run End Time	2022-10-31 03:27:49 AM PDT
Experiment Type	Comparative Cт (ΔΔCт)
Instrument Name	272324170
Instrument Serial Number	272324170
Instrument Type	QuantStudio™ 3 System
Passive Reference
Post-read Stage/Step
Pre-read Stage/Step
Quantification Cycle Method	Ct
Signal Smoothing On	true
Stage where Melt Analysis is performed	Stage3
Stage/ Cycle where Ct Analysis is performed	Stage2, Step3
User Name
Well	Well Position	Omit	Sample Name	Target Name	Task	Reporter	Quencher	Quantity	Quantity Mean	Quantity SD	RQ	RQ Min	RQ Max	CT	Ct Mean	Ct SD	Delta Ct	Delta Ct Mean	Delta Ct SD	Delta Ct SE	Delta Delta Ct	Automatic Ct Threshold	Ct Threshold	Automatic Baseline	Baseline Start	Baseline End	Amp Status	Comments	Cq Conf	CQCONF	MTP	Tm1	Tm2	Tm3	Tm4
34	C10	FALSE	BCG/ydeH(mut) Iput	BCG hadDP	UNKNOWN	SYBR	None							16.3633	15.9765	0.337754						TRUE	91426.8	TRUE	3	8	Inconclusive		0.962366	N	N	93.4347
35	C11	FALSE	BCG/ydeH(mut) Iput	BCG hadDP	UNKNOWN	SYBR	None							15.8267	15.9765	0.337754						TRUE	91426.8	TRUE	3	7	Inconclusive		0.95446	N	N	93.297
36	C12	FALSE	BCG/ydeH(mut) Iput	BCG hadDP	UNKNOWN	SYBR	None							15.7396	15.9765	0.337754						TRUE	91426.8	TRUE	3	8	Inconclusive		0.955956	N	N	93.2425
46	D10	FALSE	BCG/ydeH I	BCG hadDP	UNKNOWN	SYBR	None							27.6012	27.2879	0.291733						TRUE	91426.8	TRUE	3	18	Amp		0.987464	N	N	93.4347
47	D11	FALSE	BCG/ydeH I	BCG hadDP	UNKNOWN	SYBR	None							27.0241	27.2879	0.291733						TRUE	91426.8	TRUE	3	17	Amp		0.981198	N	N	93.2425
48	D12	FALSE	BCG/ydeH I	BCG hadDP	UNKNOWN	SYBR	None							27.2384	27.2879	0.291733						TRUE	91426.8	TRUE	3	17	Amp		0.979287	N	Y	93.2425	57.5825
58	E10	FALSE	BCG/ydeH(mut) P	BCG hadDP	UNKNOWN	SYBR	None							31.3849	31.32	0.078642						TRUE	91426.8	TRUE	3	20	Amp		0.985939	N	Y	86.9072	88.9742	91.7484
59	E11	FALSE	BCG/ydeH(mut) P	BCG hadDP	UNKNOWN	SYBR	None							31.3426	31.32	0.078642						TRUE	91426.8	TRUE	3	24	Amp		0.985899	N	Y	86.8183	88.8871	91.7181	77.8896
60	E12	FALSE	BCG/ydeH(mut) P	BCG hadDP	UNKNOWN	SYBR	None							31.2325	31.32	0.078642						TRUE	91426.8	TRUE	3	23	Amp		0.977971	N	Y	86.6549	88.7238	91.6092
70	F10	FALSE	BCG/ydeH Iput	BCG hadDP	UNKNOWN	SYBR	None							15.916	15.826	0.219521						TRUE	91426.8	TRUE	3	8	Inconclusive		0.97484	N	N	93.3803
71	F11	FALSE	BCG/ydeH Iput	BCG hadDP	UNKNOWN	SYBR	None							15.9862	15.826	0.219521						TRUE	91426.8	TRUE	3	8	Inconclusive		0.973763	N	N	93.2425
72	F12	FALSE	BCG/ydeH Iput	BCG hadDP	UNKNOWN	SYBR	None							15.5757	15.826	0.219521						TRUE	91426.8	TRUE	3	7	Inconclusive		0.982898	N	N	93.1881
82	G10	FALSE	BCG/ydeH(mut) I	BCG hadDP	UNKNOWN	SYBR	None							29.3604	29.2936	0.0986529						TRUE	91426.8	TRUE	3	18	Amp		0.983317	N	N	93.4891
83	G11	FALSE	BCG/ydeH(mut) I	BCG hadDP	UNKNOWN	SYBR	None							29.3402	29.2936	0.0986529						TRUE	91426.8	TRUE	3	19	Amp		0.985571	N	N	93.4603
84	G12	FALSE	BCG/ydeH(mut) I	BCG hadDP	UNKNOWN	SYBR	None							29.1803	29.2936	0.0986529						TRUE	91426.8	TRUE	3	19	Amp		0.982357	N	N	93.3514
94	H10	FALSE	BCG/ydeH P	BCG hadDP	UNKNOWN	SYBR	None							31.6357	31.5428	0.116955						TRUE	91426.8	TRUE	3	21	Amp		0.983157	N	Y	88.9198	86.7984	91.8572
95	H11	FALSE	BCG/ydeH P	BCG hadDP	UNKNOWN	SYBR	None							31.5813	31.5428	0.116955						TRUE	91426.8	TRUE	3	23	Amp		0.981885	N	Y	86.8727	88.9415	91.6637
96	H12	FALSE	BCG/ydeH P	BCG hadDP	UNKNOWN	SYBR	None							31.4115	31.5428	0.116955						TRUE	91426.8	TRUE	3	20	Amp		0.983116	N	Y	86.8183	88.9415
Analysis Type	Singleplex
Endogenous Control	Msm hadDp
RQ Min/Max Confidence Level	95.0
Reference Sample	Msm Input b

## Sheet: Melt Curve Raw Data
Block Type	96-Well 0.2-mL Block
Calibration Background is expired	Yes
Calibration Background performed on	12-12-2019
Calibration Pure Dye ABY is expired	Yes
Calibration Pure Dye ABY performed on	12-12-2019
Calibration Pure Dye FAM is expired	Yes
Calibration Pure Dye FAM performed on	12-12-2019
Calibration Pure Dye JUN is expired	Yes
Calibration Pure Dye JUN performed on	12-12-2019
Calibration Pure Dye NED is expired	Yes
Calibration Pure Dye NED performed on	12-12-2019
Calibration Pure Dye ROX is expired	Yes
Calibration Pure Dye ROX performed on	12-12-2019
Calibration Pure Dye SYBR is expired	Yes
Calibration Pure Dye SYBR performed on	12-12-2019
Calibration Pure Dye TAMRA is expired	Yes
Calibration Pure Dye TAMRA performed on	12-12-2019
Calibration Pure Dye VIC is expired	Yes
Calibration Pure Dye VIC performed on	12-12-2019
Calibration ROI is expired	Yes
Calibration ROI performed on	12-12-2019
Calibration Uniformity is expired	Yes
Calibration Uniformity performed on	12-12-2019
Chemistry	SYBR_GREEN
Date Created	2022-10-31 18:44:42 PM PDT
Experiment Barcode
Experiment Comment
Experiment File Name	D:\Users\Administrator\Desktop\ ChIP .eds
Experiment Name
Experiment Run End Time	2022-10-31 03:27:49 AM PDT
Experiment Type	Comparative Cт (ΔΔCт)
Instrument Name	272324170
Instrument Serial Number	272324170
Instrument Type	QuantStudio™ 3 System
Passive Reference
Post-read Stage/Step
Pre-read Stage/Step
Quantification Cycle Method	Ct
Signal Smoothing On	true
Stage where Melt Analysis is performed	Stage3
Stage/ Cycle where Ct Analysis is performed	Stage2, Step3
User Name
Well	Well Position	Reading	Temperature	Fluorescence	Derivative	Target Name
34	C10	1	55.0855	1.2378e+06	-43506.2	BCG hadDP
34	C10	2	55.1943	1.24946e+06	-38447	BCG hadDP
34	C10	3	55.3031	1.2563e+06	-31941.9	BCG hadDP
34	C10	4	55.4119	1.26227e+06	-24042.1	BCG hadDP
34	C10	5	55.5207	1.2667e+06	-15429.9	BCG hadDP
34	C10	6	55.6295	1.26896e+06	-7152.07	BCG hadDP
34	C10	7	55.7383	1.26978e+06	-144.938	BCG hadDP
34	C10	8	55.847	1267248	5169.54	BCG hadDP
34	C10	9	55.9558	1.26983e+06	8984.35	BCG hadDP
34	C10	10	56.0646	1.26384e+06	11889.2	BCG hadDP
34	C10	11	56.1734	1.25573e+06	14505.3	BCG hadDP
34	C10	12	56.2822	1.26495e+06	17197.9	BCG hadDP
34	C10	13	56.391	1.26322e+06	20002.9	BCG hadDP
34	C10	14	56.4998	1.25997e+06	22734.3	BCG hadDP
34	C10	15	56.6086	1.25843e+06	25143.6	BCG hadDP
34	C10	16	56.7174	1.25599e+06	26287.6	BCG hadDP
34	C10	17	56.8262	1.25237e+06	27085.9	BCG hadDP
34	C10	18	56.935	1.24963e+06	27563.7	BCG hadDP
34	C10	19	57.0438	1.24654e+06	27796.3	BCG hadDP
34	C10	20	57.1525	1242517	27882.9	BCG hadDP
34	C10	21	57.2613	1.23793e+06	27913.9	BCG hadDP
34	C10	22	57.3701	1.2349e+06	27949.3	BCG hadDP
34	C10	23	57.4789	1.23307e+06	28010.1	BCG hadDP
34	C10	24	57.5877	1.22818e+06	28091.2	BCG hadDP
34	C10	25	57.6965	1.22552e+06	28178.2	BCG hadDP
34	C10	26	57.8053	1221514	28259.9	BCG hadDP
34	C10	27	57.9141	1.21788e+06	28332.6	BCG hadDP
34	C10	28	58.0229	1.2148e+06	28398.4	BCG hadDP
34	C10	29	58.1317	1210872	28459.4	BCG hadDP
34	C10	30	58.2405	1207556	28515.8	BCG hadDP
34	C10	31	58.3493	1.20377e+06	28561.4	BCG hadDP
34	C10	32	58.4581	1.20059e+06	28583	BCG hadDP
34	C10	33	58.5668	1.19653e+06	28562.2	BCG hadDP
34	C10	34	58.6756	1.19406e+06	28484.9	BCG hadDP
34	C10	35	58.7844	1189306	28351.1	BCG hadDP
34	C10	36	58.8932	1.18653e+06	28184.9	BCG hadDP
34	C10	37	59.002	1.18257e+06	28030.3	BCG hadDP
34	C10	38	59.1108	1.17873e+06	27935.7	BCG hadDP
34	C10	39	59.2196	1.17555e+06	27930.4	BCG hadDP
34	C10	40	59.3284	1.173e+06	28010.7	BCG hadDP
34	C10	41	59.4372	1.16964e+06	28138.6	BCG hadDP
34	C10	42	59.546	1.16567e+06	28261.1	BCG hadDP
34	C10	43	59.6548	1.16326e+06	28335.9	BCG hadDP
34	C10	44	59.7636	1.15936e+06	28348.6	BCG hadDP
34	C10	45	59.8723	1154996	28314.3	BCG hadDP
34	C10	46	59.9811	1.15167e+06	28264.7	BCG hadDP
34	C10	47	60.0899	1149283	28227	BCG hadDP
34	C10	48	60.1987	1.14526e+06	28212.3	BCG hadDP
34	C10	49	60.3075	1.1424e+06	28220.4	BCG hadDP
34	C10	50	60.4163	1.13811e+06	28246.1	BCG hadDP
34	C10	51	60.5251	1.13543e+06	28287.7	BCG hadDP
34	C10	52	60.6339	1.13163e+06	28347.3	BCG hadDP
34	C10	53	60.7427	1.12815e+06	28423.3	BCG hadDP
34	C10	54	60.8515	1.12515e+06	28505.8	BCG hadDP
34	C10	55	60.9603	1.12129e+06	28570	BCG hadDP
34	C10	56	61.0691	1.11768e+06	28582.9	BCG hadDP
34	C10	57	61.1779	1115044	28514.4	BCG hadDP
34	C10	58	61.2866	1.11046e+06	28355.2	BCG hadDP
34	C10	59	61.3954	1.10664e+06	28125.1	BCG hadDP
34	C10	60	61.5042	1.1037e+06	27872.4	BCG hadDP
34	C10	61	61.613	1.10009e+06	27655.7	BCG hadDP
34	C10	62	61.7218	1.09626e+06	27518.8	BCG hadDP
34	C10	63	61.8306	1.09449e+06	27474.8	BCG hadDP
34	C10	64	61.9394	1.09146e+06	27505.8	BCG hadDP
34	C10	65	62.0482	1087427	27577.1	BCG hadDP
34	C10	66	62.157	1.08407e+06	27656.1	BCG hadDP
34	C10	67	62.2658	1.081e+06	27720	BCG hadDP
34	C10	68	62.3746	1.07749e+06	27754.1	BCG hadDP
34	C10	69	62.4834	1.07478e+06	27748	BCG hadDP
34	C10	70	62.5922	1.07153e+06	27698.5	BCG hadDP
34	C10	71	62.7009	1.06801e+06	27613.5	BCG hadDP
34	C10	72	62.8097	1.06351e+06	27515.1	BCG hadDP
34	C10	73	62.9185	1.06148e+06	27428.9	BCG hadDP
34	C10	74	63.0273	1058447	27370.2	BCG hadDP
34	C10	75	63.1361	1.05513e+06	27337.4	BCG hadDP
34	C10	76	63.2449	1.05185e+06	27316.4	BCG hadDP
34	C10	77	63.3537	1.04801e+06	27291.6	BCG hadDP
34	C10	78	63.4625	1.04565e+06	27254.8	BCG hadDP
34	C10	79	63.5713	1.0418e+06	27204.7	BCG hadDP
34	C10	80	63.6801	1.03914e+06	27143.6	BCG hadDP
34	C10	81	63.7889	1036122	27072.7	BCG hadDP
34	C10	82	63.8977	1.03203e+06	26991	BCG hadDP
34	C10	83	64.0064	1.02997e+06	26898.1	BCG hadDP
34	C10	84	64.1152	1.02674e+06	26797.9	BCG hadDP
34	C10	85	64.224	1.0223e+06	26699.4	BCG hadDP
34	C10	86	64.3328	1.02054e+06	26615	BCG hadDP
34	C10	87	64.4416	1.01696e+06	26556.4	BCG hadDP
34	C10	88	64.5504	1.01445e+06	26528.6	BCG hadDP
34	C10	89	64.6592	1.01057e+06	26529.3	BCG hadDP
34	C10	90	64.768	1.00801e+06	26547.2	BCG hadDP
34	C10	91	64.8768	1.00499e+06	26566.8	BCG hadDP
34	C10	92	64.9856	1.00224e+06	26577	BCG hadDP
34	C10	93	65.0944	998167	26575.3	BCG hadDP
34	C10	94	65.2032	994988	26570.5	BCG hadDP
34	C10	95	65.312	992387	26576	BCG hadDP
34	C10	96	65.4207	989501	26600	BCG hadDP
34	C10	97	65.5295	986137	26638.4	BCG hadDP
34	C10	98	65.6383	982528	26676.4	BCG hadDP
34	C10	99	65.7471	979979	26694.6	BCG hadDP
34	C10	100	65.8559	977241	26679.8	BCG hadDP
34	C10	101	65.9647	972686	26630	BCG hadDP
34	C10	102	66.0735	970037	26557.2	BCG hadDP
34	C10	103	66.1823	966590	26481.3	BCG hadDP
34	C10	104	66.2911	964051	26421.1	BCG hadDP
34	C10	105	66.3999	960523	26387.6	BCG hadDP
34	C10	106	66.5087	957139	26380.6	BCG hadDP
34	C10	107	66.6175	954792	26391.6	BCG hadDP
34	C10	108	66.7262	951932	26409.3	BCG hadDP
34	C10	109	66.835	948395	26423.6	BCG hadDP
34	C10	110	66.9438	945118	26426.4	BCG hadDP
34	C10	111	67.0526	942708	26409.7	BCG hadDP
34	C10	112	67.1614	939751	26364.8	BCG hadDP
34	C10	113	67.2702	936296	26283.5	BCG hadDP
34	C10	114	67.379	933370	26167.2	BCG hadDP
34	C10	115	67.4878	930002	26032.2	BCG hadDP
34	C10	116	67.5966	927638	25911	BCG hadDP
34	C10	117	67.7054	923817	25837.3	BCG hadDP
34	C10	118	67.8142	922419	25828.2	BCG hadDP
34	C10	119	67.923	918638	25873.1	BCG hadDP
34	C10	120	68.0318	917183	25937.1	BCG hadDP
34	C10	121	68.1405	912013	25984.4	BCG hadDP
34	C10	122	68.2493	909560	26000	BCG hadDP
34	C10	123	68.3581	907154	25997.2	BCG hadDP
34	C10	124	68.4669	903566	26005.3	BCG hadDP
34	C10	125	68.5757	901212	26042.2	BCG hadDP
34	C10	126	68.6845	898206	26097.7	BCG hadDP
34	C10	127	68.7933	895613	26135.3	BCG hadDP
34	C10	128	68.9021	891197	26116.9	BCG hadDP
34	C10	129	69.0109	888452	26030.5	BCG hadDP
34	C10	130	69.1197	885386	25901.9	BCG hadDP
34	C10	131	69.2285	882543	25782.2	BCG hadDP
34	C10	132	69.3373	880127	25718.1	BCG hadDP
34	C10	133	69.4461	877901	25724.4	BCG hadDP
34	C10	134	69.5548	874847	25778.5	BCG hadDP
34	C10	135	69.6636	871012	25837.5	BCG hadDP
34	C10	136	69.7724	868689	25865.5	BCG hadDP
34	C10	137	69.8812	865002	25849.9	BCG hadDP
34	C10	138	69.99	862971	25801.7	BCG hadDP
34	C10	139	70.0988	860283	25743	BCG hadDP
34	C10	140	70.2076	856650	25696	BCG hadDP
34	C10	141	70.3164	853532	25678	BCG hadDP
34	C10	142	70.4252	850374	25696.4	BCG hadDP
34	C10	143	70.534	849283	25743.8	BCG hadDP
34	C10	144	70.6428	845567	25798.1	BCG hadDP
34	C10	145	70.7516	841124	25829.1	BCG hadDP
34	C10	146	70.8604	839056	25816.6	BCG hadDP
34	C10	147	70.9691	835962	25759.7	BCG hadDP
34	C10	148	71.0779	832803	25674.7	BCG hadDP
34	C10	149	71.1867	830667	25584.4	BCG hadDP
34	C10	150	71.2955	827565	25504.8	BCG hadDP
34	C10	151	71.4043	824251	25445.5	BCG hadDP
34	C10	152	71.5131	821233	25414.7	BCG hadDP
34	C10	153	71.6219	819119	25423	BCG hadDP
34	C10	154	71.7307	816267	25476.1	BCG hadDP
34	C10	155	71.8395	813920	25566.3	BCG hadDP
34	C10	156	71.9483	810333	25668.3	BCG hadDP
34	C10	157	72.0571	807414	25748.4	BCG hadDP
34	C10	158	72.1658	804545	25777.6	BCG hadDP
34	C10	159	72.2746	800867	25741.7	BCG hadDP
34	C10	160	72.3834	799025	25643.4	BCG hadDP
34	C10	161	72.4922	795459	25497.1	BCG hadDP
34	C10	162	72.601	792472	25324.6	BCG hadDP
34	C10	163	72.7098	789701	25153.5	BCG hadDP
34	C10	164	72.8186	787643	24931	BCG hadDP
34	C10	165	72.9274	784083	24802.4	BCG hadDP
34	C10	166	73.0362	781739	24801.9	BCG hadDP
34	C10	167	73.145	779893	24917.9	BCG hadDP
34	C10	168	73.2538	776455	25101	BCG hadDP
34	C10	169	73.3626	773087	25226.4	BCG hadDP
34	C10	170	73.4714	770369	25303	BCG hadDP
34	C10	171	73.5801	767723	25332.8	BCG hadDP
34	C10	172	73.6889	764905	25322.1	BCG hadDP
34	C10	173	73.7977	762405	25285.5	BCG hadDP
34	C10	174	73.9065	759345	25234.6	BCG hadDP
34	C10	175	74.0153	756704	25174.3	BCG hadDP
34	C10	176	74.1241	753365	25084.8	BCG hadDP
34	C10	177	74.2329	751072	24969.9	BCG hadDP
34	C10	178	74.3417	748390	24863.1	BCG hadDP
34	C10	179	74.4505	745619	24772.4	BCG hadDP
34	C10	180	74.5593	743106	24697.6	BCG hadDP
34	C10	181	74.6681	739669	24630.5	BCG hadDP
34	C10	182	74.7769	737385	24562.7	BCG hadDP
34	C10	183	74.8857	734565	24490.3	BCG hadDP
34	C10	184	74.9944	732357	24411.3	BCG hadDP
34	C10	185	75.1032	729035	24321.3	BCG hadDP
34	C10	186	75.212	726845	24214.5	BCG hadDP
34	C10	187	75.3208	724194	24087.4	BCG hadDP
34	C10	188	75.4296	721179	23948.7	BCG hadDP
34	C10	189	75.5384	719138	23816.8	BCG hadDP
34	C10	190	75.6472	716486	23713.9	BCG hadDP
34	C10	191	75.756	714016	23655	BCG hadDP
34	C10	192	75.8648	711545	23642.8	BCG hadDP
34	C10	193	75.9736	708670	23669.5	BCG hadDP
34	C10	194	76.0824	705796	23722.9	BCG hadDP
34	C10	195	76.1912	703704	23788.9	BCG hadDP
34	C10	196	76.2999	701248	23853.8	BCG hadDP
34	C10	197	76.4087	697614	23901.4	BCG hadDP
34	C10	198	76.5175	695757	23914.3	BCG hadDP
34	C10	199	76.6263	692992	23875.8	BCG hadDP
34	C10	200	76.7351	690106	23774.9	BCG hadDP
34	C10	201	76.8439	687671	23610.6	BCG hadDP
34	C10	202	76.9527	685310	23395.6	BCG hadDP
34	C10	203	77.0615	682005	23158	BCG hadDP
34	C10	204	77.1703	679977	22933.9	BCG hadDP
34	C10	205	77.2791	677328	22753.9	BCG hadDP
34	C10	206	77.3879	675692	22630.7	BCG hadDP
34	C10	207	77.4967	672195	22556.1	BCG hadDP
34	C10	208	77.6055	669878	22510.7	BCG hadDP
34	C10	209	77.7142	667399	22479.7	BCG hadDP
34	C10	210	77.823	664987	22458.2	BCG hadDP
34	C10	211	77.9318	662677	22444.8	BCG hadDP
34	C10	212	78.0406	660418	22429.2	BCG hadDP
34	C10	213	78.1494	657791	22387.2	BCG hadDP
34	C10	214	78.2582	655013	22289	BCG hadDP
34	C10	215	78.367	652893	22115.2	BCG hadDP
34	C10	216	78.4758	650146	21876.4	BCG hadDP
34	C10	217	78.5846	647648	21614.2	BCG hadDP
34	C10	218	78.6934	645209	21388.7	BCG hadDP
34	C10	219	78.8022	643352	21252	BCG hadDP
34	C10	220	78.911	641434	21224.9	BCG hadDP
34	C10	221	79.0198	638814	21287.6	BCG hadDP
34	C10	222	79.1285	636024	21391.1	BCG hadDP
34	C10	223	79.2373	634215	21484.9	BCG hadDP
34	C10	224	79.3461	631304	21536.9	BCG hadDP
34	C10	225	79.4549	629224	21541.9	BCG hadDP
34	C10	226	79.5637	626626	21514.5	BCG hadDP
34	C10	227	79.6725	624525	21474.1	BCG hadDP
34	C10	228	79.7813	622322	21432	BCG hadDP
34	C10	229	79.8901	619373	21389.7	BCG hadDP
34	C10	230	79.9989	617435	21341.1	BCG hadDP
34	C10	231	80.1077	615048	21279	BCG hadDP
34	C10	232	80.2165	612599	21200.8	BCG hadDP
34	C10	233	80.3253	610045	21109	BCG hadDP
34	C10	234	80.4341	607855	21007.6	BCG hadDP
34	C10	235	80.5428	605719	20897.6	BCG hadDP
34	C10	236	80.6516	603166	20776.8	BCG hadDP
34	C10	237	80.7604	600866	20645	BCG hadDP
34	C10	238	80.8692	598414	20510	BCG hadDP
34	C10	239	80.978	595625	20390.3	BCG hadDP
34	C10	240	81.0868	594383	20307.9	BCG hadDP
34	C10	241	81.1956	591569	20275.7	BCG hadDP
34	C10	242	81.3044	589465	20283.9	BCG hadDP
34	C10	243	81.4132	586833	20298.9	BCG hadDP
34	C10	244	81.522	585431	20275.8	BCG hadDP
34	C10	245	81.6308	583205	20183	BCG hadDP
34	C10	246	81.7396	578882	20022.6	BCG hadDP
34	C10	247	81.8483	578332	19835.7	BCG hadDP
34	C10	248	81.9571	575989	19679.5	BCG hadDP
34	C10	249	82.0659	574027	19591.8	BCG hadDP
34	C10	250	82.1747	571920	19565.6	BCG hadDP
34	C10	251	82.2835	570036	19555.2	BCG hadDP
34	C10	252	82.3923	566647	19510	BCG hadDP
34	C10	253	82.5011	565071	19412	BCG hadDP
34	C10	254	82.6099	562521	19286.5	BCG hadDP
34	C10	255	82.7187	561401	19185.6	BCG hadDP
34	C10	256	82.8275	558430	19151.3	BCG hadDP
34	C10	257	82.9363	557479	19188.4	BCG hadDP
34	C10	258	83.0451	554450	19265.3	BCG hadDP
34	C10	259	83.1539	552358	19333.3	BCG hadDP
34	C10	260	83.2626	550122	19355.7	BCG hadDP
34	C10	261	83.3714	547934	19321.6	BCG hadDP
34	C10	262	83.4802	545814	19243.7	BCG hadDP
34	C10	263	83.589	544016	19144.3	BCG hadDP
34	C10	264	83.6978	541474	19042.3	BCG hadDP
34	C10	265	83.8066	539688	18946.2	BCG hadDP
34	C10	266	83.9154	537043	18856.3	BCG hadDP
34	C10	267	84.0242	535250	18767.3	BCG hadDP
34	C10	268	84.133	533510	18669.4	BCG hadDP
34	C10	269	84.2418	530952	18554.8	BCG hadDP
34	C10	270	84.3506	528517	18423	BCG hadDP
34	C10	271	84.4594	527168	18287	BCG hadDP
34	C10	272	84.5681	525038	18174.7	BCG hadDP
34	C10	273	84.6769	522848	18120.4	BCG hadDP
34	C10	274	84.7857	520816	18150.4	BCG hadDP
34	C10	275	84.8945	519432	18266.8	BCG hadDP
34	C10	276	85.0033	517641	18441.6	BCG hadDP
34	C10	277	85.1121	514709	18626.4	BCG hadDP
34	C10	278	85.2209	513201	18773.9	BCG hadDP
34	C10	279	85.3297	510496	18860.4	BCG hadDP
34	C10	280	85.4385	508605	18897	BCG hadDP
34	C10	281	85.5473	506661	18918.5	BCG hadDP
34	C10	282	85.6561	504812	18966.7	BCG hadDP
34	C10	283	85.7649	502807	19070.5	BCG hadDP
34	C10	284	85.8737	500070	19240	BCG hadDP
34	C10	285	85.9824	498433	19470	BCG hadDP
34	C10	286	86.0912	496391	19753	BCG hadDP
34	C10	287	86.2	493367	20089.4	BCG hadDP
34	C10	288	86.3088	491517	20490.3	BCG hadDP
34	C10	289	86.4176	489217	20970.9	BCG hadDP
34	C10	290	86.5264	487011	21532.3	BCG hadDP
34	C10	291	86.6352	484837	22145.6	BCG hadDP
34	C10	292	86.744	482099	22752	BCG hadDP
34	C10	293	86.8528	479386	23278.1	BCG hadDP
34	C10	294	86.9616	476482	23667.2	BCG hadDP
34	C10	295	87.0704	473422	23901.4	BCG hadDP
34	C10	296	87.1792	470938	24006.3	BCG hadDP
34	C10	297	87.2879	468839	24033.6	BCG hadDP
34	C10	298	87.3967	465591	24033.8	BCG hadDP
34	C10	299	87.5055	463346	24033.5	BCG hadDP
34	C10	300	87.6143	460992	24027.2	BCG hadDP
34	C10	301	87.7231	457820	23984	BCG hadDP
34	C10	302	87.8319	455474	23865.5	BCG hadDP
34	C10	303	87.9407	452506	23644.1	BCG hadDP
34	C10	304	88.0495	450305	23318	BCG hadDP
34	C10	305	88.1583	447255	22915.5	BCG hadDP
34	C10	306	88.2671	444569	22489.8	BCG hadDP
34	C10	307	88.3759	442891	22102.6	BCG hadDP
34	C10	308	88.4847	440307	21809.5	BCG hadDP
34	C10	309	88.5935	437614	21645.3	BCG hadDP
34	C10	310	88.7022	435854	21620.2	BCG hadDP
34	C10	311	88.811	433058	21718.6	BCG hadDP
34	C10	312	88.9198	431102	21906.6	BCG hadDP
34	C10	313	89.0286	429026	22141.4	BCG hadDP
34	C10	314	89.1374	425786	22386.9	BCG hadDP
34	C10	315	89.2462	423229	22622.3	BCG hadDP
34	C10	316	89.355	421004	22841.3	BCG hadDP
34	C10	317	89.4638	418474	23042.5	BCG hadDP
34	C10	318	89.5726	416047	23218.9	BCG hadDP
34	C10	319	89.6814	413246	23359.3	BCG hadDP
34	C10	320	89.7902	409931	23456.3	BCG hadDP
34	C10	321	89.899	407777	23514.6	BCG hadDP
34	C10	322	90.0078	405362	23548.2	BCG hadDP
34	C10	323	90.1165	402434	23570.7	BCG hadDP
34	C10	324	90.2253	400337	23586.7	BCG hadDP
34	C10	325	90.3341	397418	23591.7	BCG hadDP
34	C10	326	90.4429	394658	23579.1	BCG hadDP
34	C10	327	90.5517	392474	23544.7	BCG hadDP
34	C10	328	90.6605	389876	23484.5	BCG hadDP
34	C10	329	90.7693	386670	23386.8	BCG hadDP
34	C10	330	90.8781	384543	23227.2	BCG hadDP
34	C10	331	90.9869	382075	22977.7	BCG hadDP
34	C10	332	91.0957	379432	22632	BCG hadDP
34	C10	333	91.2045	376177	22236.1	BCG hadDP
34	C10	334	91.3133	373582	21899.8	BCG hadDP
34	C10	335	91.422	371330	21774.7	BCG hadDP
34	C10	336	91.5308	369227	22007.2	BCG hadDP
34	C10	337	91.6396	366577	22699.4	BCG hadDP
34	C10	338	91.7484	363385	23904.5	BCG hadDP
34	C10	339	91.8572	361100	25453.1	BCG hadDP
34	C10	340	91.966	358637	26882.4	BCG hadDP
34	C10	341	92.0748	355425	28779.6	BCG hadDP
34	C10	342	92.1836	351957	31303.8	BCG hadDP
34	C10	343	92.2924	347552	34683.5	BCG hadDP
34	C10	344	92.4012	343601	39194	BCG hadDP
34	C10	345	92.51	339046	45101	BCG hadDP
34	C10	346	92.6188	333215	52570.6	BCG hadDP
34	C10	347	92.7276	325137	61568.9	BCG hadDP
34	C10	348	92.8363	314643	71781.8	BCG hadDP
34	C10	349	92.9451	301494	82585.1	BCG hadDP
34	C10	350	93.0539	286364	93085.6	BCG hadDP
34	C10	351	93.1627	265366	102243	BCG hadDP
34	C10	352	93.2715	244824	109060	BCG hadDP
34	C10	353	93.3803	221375	112787	BCG hadDP
34	C10	354	93.4891	195960	113087	BCG hadDP
34	C10	355	93.5979	176263	110084	BCG hadDP
34	C10	356	93.7067	158285	104281	BCG hadDP
34	C10	357	93.8155	141222	96408.4	BCG hadDP
34	C10	358	93.9243	127101	87255.3	BCG hadDP
34	C10	359	94.0331	115846	77563.2	BCG hadDP
34	C10	360	94.1418	106613	67972	BCG hadDP
34	C10	361	94.2506	99511.4	58992.9	BCG hadDP
34	C10	362	94.3594	94723.9	50977.2	BCG hadDP
34	C10	363	94.4682	89384	44073.6	BCG hadDP
34	C10	364	94.577	86171	38198.9	BCG hadDP
34	C10	365	94.6858	83036.3	33053.2	BCG hadDP
34	C10	366	94.7946	80181.4	28204.2	BCG hadDP
35	C11	1	55.0781	1.20766e+06	-45418	BCG hadDP
35	C11	2	55.187	1217807	-40302.8	BCG hadDP
35	C11	3	55.2959	1224166	-34116.7	BCG hadDP
35	C11	4	55.4048	1.2281e+06	-26725.8	BCG hadDP
35	C11	5	55.5136	1.2319e+06	-18441.7	BCG hadDP
35	C11	6	55.6225	1232266	-9897.06	BCG hadDP
35	C11	7	55.7314	1.23398e+06	-1795.81	BCG hadDP
35	C11	8	55.8403	1233878	5322.17	BCG hadDP
35	C11	9	55.9492	1.23319e+06	11188	BCG hadDP
35	C11	10	56.0581	1.23158e+06	15794	BCG hadDP
35	C11	11	56.167	1.23039e+06	19307.6	BCG hadDP
35	C11	12	56.2758	1228335	21969.9	BCG hadDP
35	C11	13	56.3847	1.22518e+06	24021.3	BCG hadDP
35	C11	14	56.4936	1.2231e+06	25292.4	BCG hadDP
35	C11	15	56.6025	1.22039e+06	26115.4	BCG hadDP
35	C11	16	56.7114	1.21821e+06	26763.3	BCG hadDP
35	C11	17	56.8203	1.21451e+06	27241.5	BCG hadDP
35	C11	18	56.9292	1.21182e+06	27554	BCG hadDP
35	C11	19	57.038	1.20848e+06	27718.9	BCG hadDP
35	C11	20	57.1469	1.20448e+06	27774.3	BCG hadDP
35	C11	21	57.2558	1.20201e+06	27775.5	BCG hadDP
35	C11	22	57.3647	1.19813e+06	27778.1	BCG hadDP
35	C11	23	57.4736	1.19468e+06	27825.8	BCG hadDP
35	C11	24	57.5825	1.19158e+06	27933.4	BCG hadDP
35	C11	25	57.6914	1.18851e+06	28083.1	BCG hadDP
35	C11	26	57.8002	1.18545e+06	28238.5	BCG hadDP
35	C11	27	57.9091	1.18162e+06	28363.9	BCG hadDP
35	C11	28	58.018	1.17894e+06	28443.2	BCG hadDP
35	C11	29	58.1269	1.17413e+06	28484.4	BCG hadDP
35	C11	30	58.2358	1.17133e+06	28507.3	BCG hadDP
35	C11	31	58.3447	1.16808e+06	28523.9	BCG hadDP
35	C11	32	58.4536	1.16456e+06	28525.3	BCG hadDP
35	C11	33	58.5624	1161458	28487.5	BCG hadDP
35	C11	34	58.6713	1.15796e+06	28389.1	BCG hadDP
35	C11	35	58.7802	1.15468e+06	28234.7	BCG hadDP
35	C11	36	58.8891	1.1512e+06	28062.8	BCG hadDP
35	C11	37	58.998	1.14683e+06	27930.3	BCG hadDP
35	C11	38	59.1069	1.14385e+06	27882.3	BCG hadDP
35	C11	39	59.2158	1.14215e+06	27927.2	BCG hadDP
35	C11	40	59.3246	1.13831e+06	28031.7	BCG hadDP
35	C11	41	59.4335	1.13493e+06	28140.7	BCG hadDP
35	C11	42	59.5424	1.13136e+06	28205.3	BCG hadDP
35	C11	43	59.6513	1.12867e+06	28203.4	BCG hadDP
35	C11	44	59.7602	1.12483e+06	28144	BCG hadDP
35	C11	45	59.8691	1.12092e+06	28057.9	BCG hadDP
35	C11	46	59.978	1.11944e+06	27980.2	BCG hadDP
35	C11	47	60.0868	1.11439e+06	27935.6	BCG hadDP
35	C11	48	60.1957	1.11205e+06	27926.4	BCG hadDP
35	C11	49	60.3046	1.10915e+06	27932.6	BCG hadDP
35	C11	50	60.4135	1.10571e+06	27924.1	BCG hadDP
35	C11	51	60.5224	1.10246e+06	27876.9	BCG hadDP
35	C11	52	60.6313	1.09878e+06	27786.5	BCG hadDP
35	C11	53	60.7402	1.09523e+06	27670.5	BCG hadDP
35	C11	54	60.849	1.09244e+06	27558.9	BCG hadDP
35	C11	55	60.9579	1.0898e+06	27483.9	BCG hadDP
35	C11	56	61.0668	1086020	27468.4	BCG hadDP
35	C11	57	61.1757	1.0824e+06	27519	BCG hadDP
35	C11	58	61.2846	1.08029e+06	27620.3	BCG hadDP
35	C11	59	61.3935	1.07646e+06	27734.5	BCG hadDP
35	C11	60	61.5023	1.07409e+06	27812.8	BCG hadDP
35	C11	61	61.6112	1.07018e+06	27814.6	BCG hadDP
35	C11	62	61.7201	1066056	27724.9	BCG hadDP
35	C11	63	61.829	1.06369e+06	27560.5	BCG hadDP
35	C11	64	61.9379	1.06059e+06	27362.7	BCG hadDP
35	C11	65	62.0468	1.05674e+06	27181.8	BCG hadDP
35	C11	66	62.1557	1.05487e+06	27060.2	BCG hadDP
35	C11	67	62.2645	1.05058e+06	27021.1	BCG hadDP
35	C11	68	62.3734	1.04827e+06	27059.8	BCG hadDP
35	C11	69	62.4823	1.04571e+06	27142.8	BCG hadDP
35	C11	70	62.5912	1.04258e+06	27219.7	BCG hadDP
35	C11	71	62.7001	1.03916e+06	27244	BCG hadDP
35	C11	72	62.809	1.03613e+06	27192.6	BCG hadDP
35	C11	73	62.9179	1.03189e+06	27073.2	BCG hadDP
35	C11	74	63.0267	1.02989e+06	26915.2	BCG hadDP
35	C11	75	63.1356	1.0269e+06	26751.4	BCG hadDP
35	C11	76	63.2445	1.02387e+06	26606.2	BCG hadDP
35	C11	77	63.3534	1.02007e+06	26492.2	BCG hadDP
35	C11	78	63.4623	1.01797e+06	26413.3	BCG hadDP
35	C11	79	63.5712	1.01504e+06	26370.4	BCG hadDP
35	C11	80	63.6801	1011762	26362.6	BCG hadDP
35	C11	81	63.7889	1.00891e+06	26387.6	BCG hadDP
35	C11	82	63.8978	1.00642e+06	26441	BCG hadDP
35	C11	83	64.0067	1.00286e+06	26513.1	BCG hadDP
35	C11	84	64.1156	1.00056e+06	26589.7	BCG hadDP
35	C11	85	64.2245	996761	26651.2	BCG hadDP
35	C11	86	64.3334	994246	26676.7	BCG hadDP
35	C11	87	64.4423	991241	26652.2	BCG hadDP
35	C11	88	64.5511	988318	26579.2	BCG hadDP
35	C11	89	64.66	984232	26476.3	BCG hadDP
35	C11	90	64.7689	981826	26374	BCG hadDP
35	C11	91	64.8778	979388	26299.3	BCG hadDP
35	C11	92	64.9867	976305	26265.6	BCG hadDP
35	C11	93	65.0956	973121	26269.2	BCG hadDP
35	C11	94	65.2045	969949	26297.3	BCG hadDP
35	C11	95	65.3133	966951	26332.9	BCG hadDP
35	C11	96	65.4222	964407	26358	BCG hadDP
35	C11	97	65.5311	960894	26352.9	BCG hadDP
35	C11	98	65.64	958239	26299.7	BCG hadDP
35	C11	99	65.7489	954782	26186.4	BCG hadDP
35	C11	100	65.8578	951958	26016.7	BCG hadDP
35	C11	101	65.9667	948676	25811.4	BCG hadDP
35	C11	102	66.0755	946144	25608.9	BCG hadDP
35	C11	103	66.1844	942565	25453	BCG hadDP
35	C11	104	66.2933	939608	25376.6	BCG hadDP
35	C11	105	66.4022	938228	25386.6	BCG hadDP
35	C11	106	66.5111	934710	25459.4	BCG hadDP
35	C11	107	66.62	931794	25552.4	BCG hadDP
35	C11	108	66.7289	928330	25625.8	BCG hadDP
35	C11	109	66.8377	926230	25661	BCG hadDP
35	C11	110	66.9466	923014	25665.7	BCG hadDP
35	C11	111	67.0555	920598	25662.2	BCG hadDP
35	C11	112	67.1644	917194	25672.5	BCG hadDP
35	C11	113	67.2733	915195	25705.6	BCG hadDP
35	C11	114	67.3822	911818	25753	BCG hadDP
35	C11	115	67.4911	909133	25793.1	BCG hadDP
35	C11	116	67.5999	906197	25802.2	BCG hadDP
35	C11	117	67.7088	903400	25768.5	BCG hadDP
35	C11	118	67.8177	899756	25700.3	BCG hadDP
35	C11	119	67.9266	897568	25626.7	BCG hadDP
35	C11	120	68.0355	894790	25584.2	BCG hadDP
35	C11	121	68.1444	891884	25597.6	BCG hadDP
35	C11	122	68.2533	889651	25664.3	BCG hadDP
35	C11	123	68.3621	886620	25753.8	BCG hadDP
35	C11	124	68.471	883361	25819.4	BCG hadDP
35	C11	125	68.5799	880162	25821.6	BCG hadDP
35	C11	126	68.6888	877248	25746.4	BCG hadDP
35	C11	127	68.7977	874516	25610.5	BCG hadDP
35	C11	128	68.9066	871397	25454.1	BCG hadDP
35	C11	129	69.0155	868877	25322.7	BCG hadDP
35	C11	130	69.1243	866084	25252.1	BCG hadDP
35	C11	131	69.2332	863639	25255.9	BCG hadDP
35	C11	132	69.3421	860691	25323.3	BCG hadDP
35	C11	133	69.451	857977	25429.1	BCG hadDP
35	C11	134	69.5599	855373	25542.3	BCG hadDP
35	C11	135	69.6688	851890	25639.3	BCG hadDP
35	C11	136	69.7777	849518	25706.1	BCG hadDP
35	C11	137	69.8865	847587	25737	BCG hadDP
35	C11	138	69.9954	843022	25731.8	BCG hadDP
35	C11	139	70.1043	841051	25692.6	BCG hadDP
35	C11	140	70.2132	838183	25625.4	BCG hadDP
35	C11	141	70.3221	834815	25539.2	BCG hadDP
35	C11	142	70.431	832682	25449	BCG hadDP
35	C11	143	70.5399	829319	25377.2	BCG hadDP
35	C11	144	70.6487	826082	25347.5	BCG hadDP
35	C11	145	70.7576	824116	25375	BCG hadDP
35	C11	146	70.8665	821471	25449.7	BCG hadDP
35	C11	147	70.9754	818674	25534.7	BCG hadDP
35	C11	148	71.0843	814824	25577.3	BCG hadDP
35	C11	149	71.1932	811893	25538.1	BCG hadDP
35	C11	150	71.3021	809399	25414.8	BCG hadDP
35	C11	151	71.4109	806267	25246.2	BCG hadDP
35	C11	152	71.5198	804074	25093.2	BCG hadDP
35	C11	153	71.6287	801666	25007.9	BCG hadDP
35	C11	154	71.7376	798944	25009.8	BCG hadDP
35	C11	155	71.8465	796501	25082.2	BCG hadDP
35	C11	156	71.9554	792854	25186.7	BCG hadDP
35	C11	157	72.0643	790350	25281.5	BCG hadDP
35	C11	158	72.1731	787921	25336	BCG hadDP
35	C11	159	72.282	784655	25335.8	BCG hadDP
35	C11	160	72.3909	781757	25280.2	BCG hadDP
35	C11	161	72.4998	778776	25181	BCG hadDP
35	C11	162	72.6087	776545	25057.5	BCG hadDP
35	C11	163	72.7176	772986	24933	BCG hadDP
35	C11	164	72.8265	771797	24825.8	BCG hadDP
35	C11	165	72.9353	767895	24745.7	BCG hadDP
35	C11	166	73.0442	765749	24693.9	BCG hadDP
35	C11	167	73.1531	762276	24653.6	BCG hadDP
35	C11	168	73.262	761009	24644.9	BCG hadDP
35	C11	169	73.3709	757249	24665	BCG hadDP
35	C11	170	73.4798	754991	24699.2	BCG hadDP
35	C11	171	73.5887	752334	24727.1	BCG hadDP
35	C11	172	73.6975	749308	24743.2	BCG hadDP
35	C11	173	73.8064	747237	24733.5	BCG hadDP
35	C11	174	73.9153	744567	24689.9	BCG hadDP
35	C11	175	74.0242	740629	24579.9	BCG hadDP
35	C11	176	74.1331	738808	24462.5	BCG hadDP
35	C11	177	74.242	736521	24382.7	BCG hadDP
35	C11	178	74.3509	734104	24366.5	BCG hadDP
35	C11	179	74.4597	731191	24402.9	BCG hadDP
35	C11	180	74.5686	728445	24443.9	BCG hadDP
35	C11	181	74.6775	725596	24437.2	BCG hadDP
35	C11	182	74.7864	722834	24358.1	BCG hadDP
35	C11	183	74.8953	719552	24225.4	BCG hadDP
35	C11	184	75.0042	718464	24084.1	BCG hadDP
35	C11	185	75.1131	715699	23971.4	BCG hadDP
35	C11	186	75.2219	712835	23896.1	BCG hadDP
35	C11	187	75.3308	710453	23842	BCG hadDP
35	C11	188	75.4397	706873	23791.6	BCG hadDP
35	C11	189	75.5486	705794	23745.1	BCG hadDP
35	C11	190	75.6575	702739	23715.7	BCG hadDP
35	C11	191	75.7664	700634	23708.6	BCG hadDP
35	C11	192	75.8753	697698	23705.8	BCG hadDP
35	C11	193	75.9841	695273	23671.9	BCG hadDP
35	C11	194	76.093	692380	23580.5	BCG hadDP
35	C11	195	76.2019	689994	23434.9	BCG hadDP
35	C11	196	76.3108	686860	23276.7	BCG hadDP
35	C11	197	76.4197	685002	23160.8	BCG hadDP
35	C11	198	76.5286	683174	23123.7	BCG hadDP
35	C11	199	76.6375	680187	23157.2	BCG hadDP
35	C11	200	76.7463	677630	23212.1	BCG hadDP
35	C11	201	76.8552	674842	23225.4	BCG hadDP
35	C11	202	76.9641	672484	23154.8	BCG hadDP
35	C11	203	77.073	669634	22997.2	BCG hadDP
35	C11	204	77.1819	667760	22781.4	BCG hadDP
35	C11	205	77.2908	664719	22548.8	BCG hadDP
35	C11	206	77.3997	662811	22336.9	BCG hadDP
35	C11	207	77.5085	660117	22169.4	BCG hadDP
35	C11	208	77.6174	657777	22063.8	BCG hadDP
35	C11	209	77.7263	655047	22031.2	BCG hadDP
35	C11	210	77.8352	653310	22074.1	BCG hadDP
35	C11	211	77.9441	650837	22173.2	BCG hadDP
35	C11	212	78.053	648471	22280.5	BCG hadDP
35	C11	213	78.1618	646412	22329.6	BCG hadDP
35	C11	214	78.2707	642980	22263.4	BCG hadDP
35	C11	215	78.3796	640230	22061	BCG hadDP
35	C11	216	78.4885	638910	21749	BCG hadDP
35	C11	217	78.5974	636174	21389.9	BCG hadDP
35	C11	218	78.7063	633580	21058.9	BCG hadDP
35	C11	219	78.8152	631965	20821.1	BCG hadDP
35	C11	220	78.9241	629237	20718.6	BCG hadDP
35	C11	221	79.0329	627193	20762.4	BCG hadDP
35	C11	222	79.1418	625382	20930.2	BCG hadDP
35	C11	223	79.2507	623229	21167.5	BCG hadDP
35	C11	224	79.3596	620406	21402.6	BCG hadDP
35	C11	225	79.4685	617736	21570	BCG hadDP
35	C11	226	79.5774	615938	21631.2	BCG hadDP
35	C11	227	79.6862	612962	21583.2	BCG hadDP
35	C11	228	79.7951	611042	21454.1	BCG hadDP
35	C11	229	79.904	608268	21281.4	BCG hadDP
35	C11	230	80.0129	606237	21098.5	BCG hadDP
35	C11	231	80.1218	604622	20919.8	BCG hadDP
35	C11	232	80.2307	601307	20748.2	BCG hadDP
35	C11	233	80.3396	599142	20581.7	BCG hadDP
35	C11	234	80.4485	597429	20426.3	BCG hadDP
35	C11	235	80.5573	594891	20297.5	BCG hadDP
35	C11	236	80.6662	592420	20213.4	BCG hadDP
35	C11	237	80.7751	590676	20187.4	BCG hadDP
35	C11	238	80.884	588131	20217.7	BCG hadDP
35	C11	239	80.9929	585949	20286.7	BCG hadDP
35	C11	240	81.1018	583631	20363.4	BCG hadDP
35	C11	241	81.2107	581274	20412.2	BCG hadDP
35	C11	242	81.3195	579176	20402.9	BCG hadDP
35	C11	243	81.4284	576697	20321.4	BCG hadDP
35	C11	244	81.5373	574082	20176.5	BCG hadDP
35	C11	245	81.6462	572712	20000	BCG hadDP
35	C11	246	81.7551	569968	19834.6	BCG hadDP
35	C11	247	81.864	567550	19716.6	BCG hadDP
35	C11	248	81.9729	566478	19656.3	BCG hadDP
35	C11	249	82.0817	563800	19630.1	BCG hadDP
35	C11	250	82.1906	561563	19592.7	BCG hadDP
35	C11	251	82.2995	559227	19504.3	BCG hadDP
35	C11	252	82.4084	556736	19354.6	BCG hadDP
35	C11	253	82.5173	554624	19169.9	BCG hadDP
35	C11	254	82.6262	553720	18998.5	BCG hadDP
35	C11	255	82.7351	550742	18886.2	BCG hadDP
35	C11	256	82.8439	548970	18859.4	BCG hadDP
35	C11	257	82.9528	546600	18919.8	BCG hadDP
35	C11	258	83.0617	544773	19046.5	BCG hadDP
35	C11	259	83.1706	543103	19198	BCG hadDP
35	C11	260	83.2795	540187	19319.7	BCG hadDP
35	C11	261	83.3884	538596	19358.3	BCG hadDP
35	C11	262	83.4973	536001	19284.7	BCG hadDP
35	C11	263	83.6061	533336	19108.2	BCG hadDP
35	C11	264	83.715	531518	18875.9	BCG hadDP
35	C11	265	83.8239	529964	18647.7	BCG hadDP
35	C11	266	83.9328	527897	18472.4	BCG hadDP
35	C11	267	84.0417	525837	18373.2	BCG hadDP
35	C11	268	84.1506	522772	18352.5	BCG hadDP
35	C11	269	84.2595	521668	18400.9	BCG hadDP
35	C11	270	84.3683	520029	18503.1	BCG hadDP
35	C11	271	84.4772	517322	18634.4	BCG hadDP
35	C11	272	84.5861	515421	18762	BCG hadDP
35	C11	273	84.695	513115	18853.2	BCG hadDP
35	C11	274	84.8039	511553	18886.5	BCG hadDP
35	C11	275	84.9128	508665	18857.6	BCG hadDP
35	C11	276	85.0217	506984	18776.6	BCG hadDP
35	C11	277	85.1305	505349	18662.6	BCG hadDP
35	C11	278	85.2394	502889	18541.4	BCG hadDP
35	C11	279	85.3483	500550	18447.3	BCG hadDP
35	C11	280	85.4572	498382	18421.5	BCG hadDP
35	C11	281	85.5661	497799	18501.2	BCG hadDP
35	C11	282	85.675	494787	18708.9	BCG hadDP
35	C11	283	85.7838	493400	19045.9	BCG hadDP
35	C11	284	85.8927	490454	19496.3	BCG hadDP
35	C11	285	86.0016	488502	20035.8	BCG hadDP
35	C11	286	86.1105	486694	20635	BCG hadDP
35	C11	287	86.2194	484083	21260.2	BCG hadDP
35	C11	288	86.3283	481452	21874.4	BCG hadDP
35	C11	289	86.4372	478917	22443.5	BCG hadDP
35	C11	290	86.5461	476542	22944.7	BCG hadDP
35	C11	291	86.6549	474230	23368.3	BCG hadDP
35	C11	292	86.7638	470635	23712.2	BCG hadDP
35	C11	293	86.8727	469135	23972.3	BCG hadDP
35	C11	294	86.9816	465776	24136.7	BCG hadDP
35	C11	295	87.0905	463536	24188.6	BCG hadDP
35	C11	296	87.1994	460323	24121.4	BCG hadDP
35	C11	297	87.3083	457833	23951.8	BCG hadDP
35	C11	298	87.4171	455161	23725.8	BCG hadDP
35	C11	299	87.526	453121	23508.7	BCG hadDP
35	C11	300	87.6349	450468	23362.9	BCG hadDP
35	C11	301	87.7438	447832	23323.9	BCG hadDP
35	C11	302	87.8527	445917	23383.7	BCG hadDP
35	C11	303	87.9616	443091	23492.9	BCG hadDP
35	C11	304	88.0704	441265	23579.9	BCG hadDP
35	C11	305	88.1793	437249	23582.8	BCG hadDP
35	C11	306	88.2882	435341	23478.1	BCG hadDP
35	C11	307	88.3971	432801	23290.5	BCG hadDP
35	C11	308	88.506	429680	23079.4	BCG hadDP
35	C11	309	88.6149	428032	22907	BCG hadDP
35	C11	310	88.7238	425735	22812.2	BCG hadDP
35	C11	311	88.8326	423256	22802.3	BCG hadDP
35	C11	312	88.9415	419809	22865.1	BCG hadDP
35	C11	313	89.0504	418519	22985.3	BCG hadDP
35	C11	314	89.1593	415618	23153.1	BCG hadDP
35	C11	315	89.2682	412868	23359.2	BCG hadDP
35	C11	316	89.3771	410736	23585.5	BCG hadDP
35	C11	317	89.486	408211	23804.3	BCG hadDP
35	C11	318	89.5948	405064	23988.2	BCG hadDP
35	C11	319	89.7037	402257	24124.1	BCG hadDP
35	C11	320	89.8126	399645	24219.1	BCG hadDP
35	C11	321	89.9215	397412	24292.4	BCG hadDP
35	C11	322	90.0304	394574	24359	BCG hadDP
35	C11	323	90.1393	392040	24420.9	BCG hadDP
35	C11	324	90.2482	389199	24466	BCG hadDP
35	C11	325	90.357	386574	24475.7	BCG hadDP
35	C11	326	90.4659	384159	24430	BCG hadDP
35	C11	327	90.5748	381516	24308.9	BCG hadDP
35	C11	328	90.6837	379040	24095.1	BCG hadDP
35	C11	329	90.7926	375500	23779.5	BCG hadDP
35	C11	330	90.9015	373517	23370.5	BCG hadDP
35	C11	331	91.0104	371101	22904.3	BCG hadDP
35	C11	332	91.1192	368012	22449.9	BCG hadDP
35	C11	333	91.2281	366078	22110.2	BCG hadDP
35	C11	334	91.337	363650	22012.8	BCG hadDP
35	C11	335	91.4459	361082	22293.7	BCG hadDP
35	C11	336	91.5548	358617	23079.5	BCG hadDP
35	C11	337	91.6637	355356	24486.5	BCG hadDP
35	C11	338	91.7726	353190	25919.6	BCG hadDP
35	C11	339	91.8814	350380	27847.1	BCG hadDP
35	C11	340	91.9903	346998	30487.3	BCG hadDP
35	C11	341	92.0992	343737	34037	BCG hadDP
35	C11	342	92.2081	339986	38738.4	BCG hadDP
35	C11	343	92.317	333821	44839.9	BCG hadDP
35	C11	344	92.4259	329080	52522.6	BCG hadDP
35	C11	345	92.5348	322377	61794	BCG hadDP
35	C11	346	92.6436	312386	72385.6	BCG hadDP
35	C11	347	92.7525	300522	83698.2	BCG hadDP
35	C11	348	92.8614	285507	94839.5	BCG hadDP
35	C11	349	92.9703	266637	104754	BCG hadDP
35	C11	350	93.0792	247312	112411	BCG hadDP
35	C11	351	93.1881	226391	116991	BCG hadDP
35	C11	352	93.297	206900	118028	BCG hadDP
35	C11	353	93.4058	186872	115471	BCG hadDP
35	C11	354	93.5147	166805	109680	BCG hadDP
35	C11	355	93.6236	151850	101338	BCG hadDP
35	C11	356	93.7325	139127	91317.7	BCG hadDP
35	C11	357	93.8414	129045	80513.1	BCG hadDP
35	C11	358	93.9503	119858	69702.3	BCG hadDP
35	C11	359	94.0592	113852	59453.3	BCG hadDP
35	C11	360	94.168	109365	50084	BCG hadDP
35	C11	361	94.2769	105199	41657.9	BCG hadDP
35	C11	362	94.3858	103093	34000.8	BCG hadDP
35	C11	363	94.4947	100374	26751.2	BCG hadDP
35	C11	364	94.6036	97781.1	16415.6	BCG hadDP
35	C11	365	94.7125	96074.1	4179.67	BCG hadDP
35	C11	366	94.8214	94098.9	-9105.14	BCG hadDP
36	C12	1	55.0781	1.24851e+06	-35340.8	BCG hadDP
36	C12	2	55.187	1256200	-30952.9	BCG hadDP
36	C12	3	55.2959	1.26161e+06	-25552.9	BCG hadDP
36	C12	4	55.4048	1.26421e+06	-19010.3	BCG hadDP
36	C12	5	55.5136	1.26777e+06	-11609.1	BCG hadDP
36	C12	6	55.6225	1267237	-3934.87	BCG hadDP
36	C12	7	55.7314	1.26845e+06	3357.17	BCG hadDP
36	C12	8	55.8403	1.26648e+06	9751.98	BCG hadDP
36	C12	9	55.9492	1.26672e+06	14977.7	BCG hadDP
36	C12	10	56.0581	1.26423e+06	19001.9	BCG hadDP
36	C12	11	56.167	1.26345e+06	21954.8	BCG hadDP
36	C12	12	56.2758	1.25957e+06	24046.3	BCG hadDP
36	C12	13	56.3847	1.25654e+06	25495.6	BCG hadDP
36	C12	14	56.4936	1.25512e+06	26073.9	BCG hadDP
36	C12	15	56.6025	1.25216e+06	26454.8	BCG hadDP
36	C12	16	56.7114	1.24866e+06	26739.9	BCG hadDP
36	C12	17	56.8203	1.24566e+06	26979	BCG hadDP
36	C12	18	56.9292	1.2429e+06	27203.9	BCG hadDP
36	C12	19	57.038	1239659	27425.3	BCG hadDP
36	C12	20	57.1469	1.23683e+06	27635.6	BCG hadDP
36	C12	21	57.2558	1.23317e+06	27823	BCG hadDP
36	C12	22	57.3647	1.23134e+06	27983.3	BCG hadDP
36	C12	23	57.4736	1226783	28124	BCG hadDP
36	C12	24	57.5825	1.22287e+06	28255.7	BCG hadDP
36	C12	25	57.6914	1.22018e+06	28378.4	BCG hadDP
36	C12	26	57.8002	1.21766e+06	28478.6	BCG hadDP
36	C12	27	57.9091	1.21344e+06	28541.9	BCG hadDP
36	C12	28	58.018	1.21028e+06	28565.8	BCG hadDP
36	C12	29	58.1269	1.2063e+06	28564.7	BCG hadDP
36	C12	30	58.2358	1.20272e+06	28563.2	BCG hadDP
36	C12	31	58.3447	1.19982e+06	28577.3	BCG hadDP
36	C12	32	58.4536	1.19677e+06	28606.3	BCG hadDP
36	C12	33	58.5624	1.19324e+06	28632.5	BCG hadDP
36	C12	34	58.6713	1.18943e+06	28631.4	BCG hadDP
36	C12	35	58.7802	1.18655e+06	28584.2	BCG hadDP
36	C12	36	58.8891	1.18305e+06	28490.4	BCG hadDP
36	C12	37	58.998	1.17981e+06	28370.7	BCG hadDP
36	C12	38	59.1069	1.17539e+06	28261.6	BCG hadDP
36	C12	39	59.2158	1172701	28196.8	BCG hadDP
36	C12	40	59.3246	1.16981e+06	28192.1	BCG hadDP
36	C12	41	59.4335	1166458	28238.8	BCG hadDP
36	C12	42	59.5424	1.16351e+06	28310.1	BCG hadDP
36	C12	43	59.6513	1.16017e+06	28378.1	BCG hadDP
36	C12	44	59.7602	1.15668e+06	28422.7	BCG hadDP
36	C12	45	59.8691	1.15272e+06	28434.5	BCG hadDP
36	C12	46	59.978	1.15036e+06	28409.5	BCG hadDP
36	C12	47	60.0868	1.1478e+06	28352.4	BCG hadDP
36	C12	48	60.1957	1142815	28279.5	BCG hadDP
36	C12	49	60.3046	1.14002e+06	28220.4	BCG hadDP
36	C12	50	60.4135	1.13689e+06	28209.9	BCG hadDP
36	C12	51	60.5224	1.13365e+06	28268.3	BCG hadDP
36	C12	52	60.6313	1.13038e+06	28387.2	BCG hadDP
36	C12	53	60.7402	1.12804e+06	28528.4	BCG hadDP
36	C12	54	60.849	1.12408e+06	28642.7	BCG hadDP
36	C12	55	60.9579	1.12043e+06	28692.9	BCG hadDP
36	C12	56	61.0668	1.11695e+06	28668.2	BCG hadDP
36	C12	57	61.1757	1.11373e+06	28583.6	BCG hadDP
36	C12	58	61.2846	1.10989e+06	28464.2	BCG hadDP
36	C12	59	61.3935	1.1069e+06	28334.7	BCG hadDP
36	C12	60	61.5023	1.1042e+06	28210.5	BCG hadDP
36	C12	61	61.6112	1.1006e+06	28101.5	BCG hadDP
36	C12	62	61.7201	1.09594e+06	28012.3	BCG hadDP
36	C12	63	61.829	1.09417e+06	27939.5	BCG hadDP
36	C12	64	61.9379	1.09164e+06	27868.9	BCG hadDP
36	C12	65	62.0468	1.08815e+06	27785.5	BCG hadDP
36	C12	66	62.1557	1.0838e+06	27684	BCG hadDP
36	C12	67	62.2645	1080896	27579.3	BCG hadDP
36	C12	68	62.3734	1.0786e+06	27497.7	BCG hadDP
36	C12	69	62.4823	1.07482e+06	27460	BCG hadDP
36	C12	70	62.5912	1.07257e+06	27465.6	BCG hadDP
36	C12	71	62.7001	1.06977e+06	27494.3	BCG hadDP
36	C12	72	62.809	1.06601e+06	27521.9	BCG hadDP
36	C12	73	62.9179	1062389	27535.8	BCG hadDP
36	C12	74	63.0267	1060105	27542.2	BCG hadDP
36	C12	75	63.1356	1.0567e+06	27556.5	BCG hadDP
36	C12	76	63.2445	1.05336e+06	27588.8	BCG hadDP
36	C12	77	63.3534	1.05101e+06	27633.2	BCG hadDP
36	C12	78	63.4623	1047167	27667.4	BCG hadDP
36	C12	79	63.5712	1044862	27662	BCG hadDP
36	C12	80	63.6801	1.04076e+06	27594.6	BCG hadDP
36	C12	81	63.7889	1.03822e+06	27464.1	BCG hadDP
36	C12	82	63.8978	1.0346e+06	27294.8	BCG hadDP
36	C12	83	64.0067	1.03197e+06	27129.3	BCG hadDP
36	C12	84	64.1156	1.02838e+06	27011.7	BCG hadDP
36	C12	85	64.2245	1.02554e+06	26966.9	BCG hadDP
36	C12	86	64.3334	1.02389e+06	26988.6	BCG hadDP
36	C12	87	64.4423	1.01986e+06	27043.9	BCG hadDP
36	C12	88	64.5511	1017213	27090.1	BCG hadDP
36	C12	89	64.66	1.01331e+06	27096	BCG hadDP
36	C12	90	64.7689	1.01095e+06	27055.6	BCG hadDP
36	C12	91	64.8778	1.00754e+06	26985.6	BCG hadDP
36	C12	92	64.9867	1.00467e+06	26918.4	BCG hadDP
36	C12	93	65.0956	1.00146e+06	26884.8	BCG hadDP
36	C12	94	65.2045	998138	26902.8	BCG hadDP
36	C12	95	65.3133	996320	26968.2	BCG hadDP
36	C12	96	65.4222	992337	27058.5	BCG hadDP
36	C12	97	65.5311	989528	27141.1	BCG hadDP
36	C12	98	65.64	986412	27188.4	BCG hadDP
36	C12	99	65.7489	982431	27186.4	BCG hadDP
36	C12	100	65.8578	980520	27137	BCG hadDP
36	C12	101	65.9667	976847	27053.9	BCG hadDP
36	C12	102	66.0755	973284	26956	BCG hadDP
36	C12	103	66.1844	970636	26862.7	BCG hadDP
36	C12	104	66.2933	966998	26790.8	BCG hadDP
36	C12	105	66.4022	964816	26750.4	BCG hadDP
36	C12	106	66.5111	961410	26744	BCG hadDP
36	C12	107	66.62	957942	26767.9	BCG hadDP
36	C12	108	66.7289	956164	26812.5	BCG hadDP
36	C12	109	66.8377	952441	26865	BCG hadDP
36	C12	110	66.9466	949473	26910	BCG hadDP
36	C12	111	67.0555	947307	26930.9	BCG hadDP
36	C12	112	67.1644	943010	26914.9	BCG hadDP
36	C12	113	67.2733	940582	26858.2	BCG hadDP
36	C12	114	67.3822	937762	26766.9	BCG hadDP
36	C12	115	67.4911	934684	26658.4	BCG hadDP
36	C12	116	67.5999	931725	26555.7	BCG hadDP
36	C12	117	67.7088	928050	26480.9	BCG hadDP
36	C12	118	67.8177	926559	26446.3	BCG hadDP
36	C12	119	67.9266	923585	26448.4	BCG hadDP
36	C12	120	68.0355	919897	26469.4	BCG hadDP
36	C12	121	68.1444	917402	26487	BCG hadDP
36	C12	122	68.2533	914000	26484.8	BCG hadDP
36	C12	123	68.3621	911646	26459.5	BCG hadDP
36	C12	124	68.471	908431	26418.7	BCG hadDP
36	C12	125	68.5799	905243	26377.6	BCG hadDP
36	C12	126	68.6888	902519	26351	BCG hadDP
36	C12	127	68.7977	899533	26350.1	BCG hadDP
36	C12	128	68.9066	897156	26378.3	BCG hadDP
36	C12	129	69.0155	893343	26432	BCG hadDP
36	C12	130	69.1243	890733	26499.9	BCG hadDP
36	C12	131	69.2332	888473	26566.6	BCG hadDP
36	C12	132	69.3421	884526	26616.3	BCG hadDP
36	C12	133	69.451	881888	26637.1	BCG hadDP
36	C12	134	69.5599	879240	26624.7	BCG hadDP
36	C12	135	69.6688	876335	26582.2	BCG hadDP
36	C12	136	69.7777	873237	26520.1	BCG hadDP
36	C12	137	69.8865	870213	26451.9	BCG hadDP
36	C12	138	69.9954	867750	26390.4	BCG hadDP
36	C12	139	70.1043	865121	26345.8	BCG hadDP
36	C12	140	70.2132	861233	26323.2	BCG hadDP
36	C12	141	70.3221	858578	26323.3	BCG hadDP
36	C12	142	70.431	856282	26338.9	BCG hadDP
36	C12	143	70.5399	853596	26356.9	BCG hadDP
36	C12	144	70.6487	849246	26360.9	BCG hadDP
36	C12	145	70.7576	846909	26337.5	BCG hadDP
36	C12	146	70.8665	844127	26281.2	BCG hadDP
36	C12	147	70.9754	841589	26195.4	BCG hadDP
36	C12	148	71.0843	837352	26092.5	BCG hadDP
36	C12	149	71.1932	835336	25990.3	BCG hadDP
36	C12	150	71.3021	833106	25907	BCG hadDP
36	C12	151	71.4109	829833	25860.5	BCG hadDP
36	C12	152	71.5198	826292	25861.3	BCG hadDP
36	C12	153	71.6287	824746	25906.8	BCG hadDP
36	C12	154	71.7376	822131	25979.1	BCG hadDP
36	C12	155	71.8465	818866	26047.7	BCG hadDP
36	C12	156	71.9554	815308	26082.1	BCG hadDP
36	C12	157	72.0643	812782	26063.6	BCG hadDP
36	C12	158	72.1731	809949	25993.2	BCG hadDP
36	C12	159	72.282	807136	25886.1	BCG hadDP
36	C12	160	72.3909	804469	25761.2	BCG hadDP
36	C12	161	72.4998	801803	25633.8	BCG hadDP
36	C12	162	72.6087	798024	25468.5	BCG hadDP
36	C12	163	72.7176	796051	25293.5	BCG hadDP
36	C12	164	72.8265	793978	25186.4	BCG hadDP
36	C12	165	72.9353	790228	25165.6	BCG hadDP
36	C12	166	73.0442	788520	25229.5	BCG hadDP
36	C12	167	73.1531	785268	25357.2	BCG hadDP
36	C12	168	73.262	782424	25518.1	BCG hadDP
36	C12	169	73.3709	779094	25630.9	BCG hadDP
36	C12	170	73.4798	777793	25701.5	BCG hadDP
36	C12	171	73.5887	774476	25734.7	BCG hadDP
36	C12	172	73.6975	771223	25710.6	BCG hadDP
36	C12	173	73.8064	767877	25621	BCG hadDP
36	C12	174	73.9153	766039	25401.1	BCG hadDP
36	C12	175	74.0242	763037	25110.8	BCG hadDP
36	C12	176	74.1331	760652	24880.1	BCG hadDP
36	C12	177	74.242	757940	24782.3	BCG hadDP
36	C12	178	74.3509	755618	24840.9	BCG hadDP
36	C12	179	74.4597	752704	25019.8	BCG hadDP
36	C12	180	74.5686	750883	25235	BCG hadDP
36	C12	181	74.6775	746465	25388.8	BCG hadDP
36	C12	182	74.7864	743859	25408.4	BCG hadDP
36	C12	183	74.8953	741858	25273.9	BCG hadDP
36	C12	184	75.0042	738834	25019.1	BCG hadDP
36	C12	185	75.1131	736234	24714.6	BCG hadDP
36	C12	186	75.2219	733533	24437.9	BCG hadDP
36	C12	187	75.3308	731038	24244.2	BCG hadDP
36	C12	188	75.4397	729697	24152.6	BCG hadDP
36	C12	189	75.5486	726210	24140	BCG hadDP
36	C12	190	75.6575	724213	24164.3	BCG hadDP
36	C12	191	75.7664	720314	24189.1	BCG hadDP
36	C12	192	75.8753	718530	24201.4	BCG hadDP
36	C12	193	75.9841	716011	24205.2	BCG hadDP
36	C12	194	76.093	714158	24204.1	BCG hadDP
36	C12	195	76.2019	710534	24189.2	BCG hadDP
36	C12	196	76.3108	707761	24150.4	BCG hadDP
36	C12	197	76.4197	705251	24092.3	BCG hadDP
36	C12	198	76.5286	702828	24039.5	BCG hadDP
36	C12	199	76.6375	700727	24014.5	BCG hadDP
36	C12	200	76.7463	697968	24012.7	BCG hadDP
36	C12	201	76.8552	695792	23998.9	BCG hadDP
36	C12	202	76.9641	691957	23926.8	BCG hadDP
36	C12	203	77.073	690045	23770.5	BCG hadDP
36	C12	204	77.1819	687304	23544.1	BCG hadDP
36	C12	205	77.2908	684731	23293.3	BCG hadDP
36	C12	206	77.3997	683016	23070.9	BCG hadDP
36	C12	207	77.5085	679641	22914.2	BCG hadDP
36	C12	208	77.6174	677128	22829.9	BCG hadDP
36	C12	209	77.7263	675536	22794.9	BCG hadDP
36	C12	210	77.8352	672773	22760.8	BCG hadDP
36	C12	211	77.9441	669997	22673.2	BCG hadDP
36	C12	212	78.053	667550	22492.9	BCG hadDP
36	C12	213	78.1618	665164	22214.5	BCG hadDP
36	C12	214	78.2707	662270	21872.7	BCG hadDP
36	C12	215	78.3796	660532	21527.1	BCG hadDP
36	C12	216	78.4885	658707	21242.7	BCG hadDP
36	C12	217	78.5974	655875	21068.2	BCG hadDP
36	C12	218	78.7063	653158	21033.6	BCG hadDP
36	C12	219	78.8152	651464	21144	BCG hadDP
36	C12	220	78.9241	649375	21377.5	BCG hadDP
36	C12	221	79.0329	647219	21679.9	BCG hadDP
36	C12	222	79.1418	644476	21979.3	BCG hadDP
36	C12	223	79.2507	641711	22206.7	BCG hadDP
36	C12	224	79.3596	639173	22325.1	BCG hadDP
36	C12	225	79.4685	637051	22336.3	BCG hadDP
36	C12	226	79.5774	634444	22267.7	BCG hadDP
36	C12	227	79.6862	632563	22146.8	BCG hadDP
36	C12	228	79.7951	629865	21986.8	BCG hadDP
36	C12	229	79.904	626718	21784.6	BCG hadDP
36	C12	230	80.0129	625270	21535.5	BCG hadDP
36	C12	231	80.1218	622637	21244.5	BCG hadDP
36	C12	232	80.2307	620366	20935.4	BCG hadDP
36	C12	233	80.3396	617672	20650.7	BCG hadDP
36	C12	234	80.4485	615272	20439.1	BCG hadDP
36	C12	235	80.5573	614251	20334	BCG hadDP
36	C12	236	80.6662	611101	20336.4	BCG hadDP
36	C12	237	80.7751	609280	20411.7	BCG hadDP
36	C12	238	80.884	607245	20509.6	BCG hadDP
36	C12	239	80.9929	603175	20596.6	BCG hadDP
36	C12	240	81.1018	601972	20667.7	BCG hadDP
36	C12	241	81.2107	600304	20742.6	BCG hadDP
36	C12	242	81.3195	597067	20834.6	BCG hadDP
36	C12	243	81.4284	595426	20930.4	BCG hadDP
36	C12	244	81.5373	592449	20989.1	BCG hadDP
36	C12	245	81.6462	591195	20963.7	BCG hadDP
36	C12	246	81.7551	587248	20830.6	BCG hadDP
36	C12	247	81.864	585588	20607.7	BCG hadDP
36	C12	248	81.9729	583774	20351.2	BCG hadDP
36	C12	249	82.0817	580804	20131.1	BCG hadDP
36	C12	250	82.1906	579106	19999	BCG hadDP
36	C12	251	82.2995	577718	19969.3	BCG hadDP
36	C12	252	82.4084	574518	20016.8	BCG hadDP
36	C12	253	82.5173	572230	20094.8	BCG hadDP
36	C12	254	82.6262	570473	20152.7	BCG hadDP
36	C12	255	82.7351	568217	20149.9	BCG hadDP
36	C12	256	82.8439	565662	20059.2	BCG hadDP
36	C12	257	82.9528	563697	19871.9	BCG hadDP
36	C12	258	83.0617	561068	19604.9	BCG hadDP
36	C12	259	83.1706	558980	19303.7	BCG hadDP
36	C12	260	83.2795	556621	19033.7	BCG hadDP
36	C12	261	83.3884	555154	18855.1	BCG hadDP
36	C12	262	83.4973	553493	18795.6	BCG hadDP
36	C12	263	83.6061	550521	18834.6	BCG hadDP
36	C12	264	83.715	548951	18915.3	BCG hadDP
36	C12	265	83.8239	546610	18972.7	BCG hadDP
36	C12	266	83.9328	544101	18968.7	BCG hadDP
36	C12	267	84.0417	542051	18908.4	BCG hadDP
36	C12	268	84.1506	539504	18834	BCG hadDP
36	C12	269	84.2595	538152	18794.1	BCG hadDP
36	C12	270	84.3683	535912	18811.1	BCG hadDP
36	C12	271	84.4772	534720	18869.2	BCG hadDP
36	C12	272	84.5861	530952	18931.4	BCG hadDP
36	C12	273	84.695	529051	18972.6	BCG hadDP
36	C12	274	84.8039	527660	19001	BCG hadDP
36	C12	275	84.9128	525341	19047.7	BCG hadDP
36	C12	276	85.0217	523169	19136.5	BCG hadDP
36	C12	277	85.1305	521480	19258.7	BCG hadDP
36	C12	278	85.2394	519353	19372.3	BCG hadDP
36	C12	279	85.3483	516376	19433.2	BCG hadDP
36	C12	280	85.4572	514451	19431.1	BCG hadDP
36	C12	281	85.5661	512617	19410.5	BCG hadDP
36	C12	282	85.675	509683	19453.9	BCG hadDP
36	C12	283	85.7838	508591	19642.8	BCG hadDP
36	C12	284	85.8927	506759	20017.8	BCG hadDP
36	C12	285	86.0016	504133	20566.5	BCG hadDP
36	C12	286	86.1105	501322	21241.9	BCG hadDP
36	C12	287	86.2194	498906	21990.4	BCG hadDP
36	C12	288	86.3283	496573	22768.5	BCG hadDP
36	C12	289	86.4372	494455	23537.2	BCG hadDP
36	C12	290	86.5461	491819	24250.7	BCG hadDP
36	C12	291	86.6549	488650	24858	BCG hadDP
36	C12	292	86.7638	485245	25317	BCG hadDP
36	C12	293	86.8727	483320	25592.2	BCG hadDP
36	C12	294	86.9816	479788	25662.8	BCG hadDP
36	C12	295	87.0905	477713	25655.3	BCG hadDP
36	C12	296	87.1994	474911	25582.2	BCG hadDP
36	C12	297	87.3083	470935	25361.9	BCG hadDP
36	C12	298	87.4171	469432	25076.4	BCG hadDP
36	C12	299	87.526	466388	24782.2	BCG hadDP
36	C12	300	87.6349	464135	24529	BCG hadDP
36	C12	301	87.7438	461502	24355	BCG hadDP
36	C12	302	87.8527	458377	24270.1	BCG hadDP
36	C12	303	87.9616	456618	24251.2	BCG hadDP
36	C12	304	88.0704	454406	24249.9	BCG hadDP
36	C12	305	88.1793	450859	24212.5	BCG hadDP
36	C12	306	88.2882	448016	24111.7	BCG hadDP
36	C12	307	88.3971	446423	23969.5	BCG hadDP
36	C12	308	88.506	442277	23853.1	BCG hadDP
36	C12	309	88.6149	440766	23840.2	BCG hadDP
36	C12	310	88.7238	438564	23970.8	BCG hadDP
36	C12	311	88.8326	436952	24219.6	BCG hadDP
36	C12	312	88.9415	432849	24510	BCG hadDP
36	C12	313	89.0504	430201	24759.5	BCG hadDP
36	C12	314	89.1593	427751	24926.2	BCG hadDP
36	C12	315	89.2682	424499	25019.3	BCG hadDP
36	C12	316	89.3771	422744	25075.3	BCG hadDP
36	C12	317	89.486	419863	25122.9	BCG hadDP
36	C12	318	89.5948	416916	25167.1	BCG hadDP
36	C12	319	89.7037	413762	25198.1	BCG hadDP
36	C12	320	89.8126	411083	25212.3	BCG hadDP
36	C12	321	89.9215	408662	25220.1	BCG hadDP
36	C12	322	90.0304	405883	25240.3	BCG hadDP
36	C12	323	90.1393	403514	25282.8	BCG hadDP
36	C12	324	90.2482	400056	25339.6	BCG hadDP
36	C12	325	90.357	397860	25384.8	BCG hadDP
36	C12	326	90.4659	395631	25383.4	BCG hadDP
36	C12	327	90.5748	392541	25306	BCG hadDP
36	C12	328	90.6837	388960	25138.3	BCG hadDP
36	C12	329	90.7926	386800	24885	BCG hadDP
36	C12	330	90.9015	384483	24564.7	BCG hadDP
36	C12	331	91.0104	381837	24206.8	BCG hadDP
36	C12	332	91.1192	378004	23858.1	BCG hadDP
36	C12	333	91.2281	377179	23599.2	BCG hadDP
36	C12	334	91.337	373134	23553.6	BCG hadDP
36	C12	335	91.4459	370916	23876.4	BCG hadDP
36	C12	336	91.5548	368453	24729	BCG hadDP
36	C12	337	91.6637	365389	25945.9	BCG hadDP
36	C12	338	91.7726	362440	27227.5	BCG hadDP
36	C12	339	91.8814	359497	29062	BCG hadDP
36	C12	340	91.9903	356090	31599.8	BCG hadDP
36	C12	341	92.0992	352799	35043.9	BCG hadDP
36	C12	342	92.2081	348551	39627.8	BCG hadDP
36	C12	343	92.317	343430	45564.8	BCG hadDP
36	C12	344	92.4259	336627	52972.8	BCG hadDP
36	C12	345	92.5348	329731	61788.8	BCG hadDP
36	C12	346	92.6436	319351	71697.3	BCG hadDP
36	C12	347	92.7525	307006	82105.6	BCG hadDP
36	C12	348	92.8614	289719	92191	BCG hadDP
36	C12	349	92.9703	271928	101020	BCG hadDP
36	C12	350	93.0792	252326	107704	BCG hadDP
36	C12	351	93.1881	230095	111554	BCG hadDP
36	C12	352	93.297	211174	112192	BCG hadDP
36	C12	353	93.4058	191036	109608	BCG hadDP
36	C12	354	93.5147	169603	104151	BCG hadDP
36	C12	355	93.6236	156123	96448.8	BCG hadDP
36	C12	356	93.7325	143148	87279	BCG hadDP
36	C12	357	93.8414	130992	77426.2	BCG hadDP
36	C12	358	93.9503	123128	67561.4	BCG hadDP
36	C12	359	94.0592	116102	58172	BCG hadDP
36	C12	360	94.168	111722	49533.2	BCG hadDP
36	C12	361	94.2769	107501	41703.2	BCG hadDP
36	C12	362	94.3858	104727	34534.3	BCG hadDP
36	C12	363	94.4947	102194	27715.4	BCG hadDP
36	C12	364	94.6036	99491.8	16908	BCG hadDP
36	C12	365	94.7125	97879.7	3610.51	BCG hadDP
36	C12	366	94.8214	96597	-10720.7	BCG hadDP
46	D10	1	55.0855	1.20773e+06	-64148.8	BCG hadDP
46	D10	2	55.1943	1.21921e+06	-57582.6	BCG hadDP
46	D10	3	55.3031	1.22741e+06	-49678	BCG hadDP
46	D10	4	55.4119	1232932	-40337.3	BCG hadDP
46	D10	5	55.5207	1.23653e+06	-30005.8	BCG hadDP
46	D10	6	55.6295	1.23854e+06	-19496.3	BCG hadDP
46	D10	7	55.7383	1.24012e+06	-9670.09	BCG hadDP
46	D10	8	55.847	1.23992e+06	-1163.2	BCG hadDP
46	D10	9	55.9558	1.24114e+06	5747.42	BCG hadDP
46	D10	10	56.0646	1.23983e+06	11108.5	BCG hadDP
46	D10	11	56.1734	1.23822e+06	15177.5	BCG hadDP
46	D10	12	56.2822	1.23664e+06	18287.1	BCG hadDP
46	D10	13	56.391	1.23419e+06	20733.5	BCG hadDP
46	D10	14	56.4998	1232572	22714.6	BCG hadDP
46	D10	15	56.6086	1.22981e+06	24318.3	BCG hadDP
46	D10	16	56.7174	1.22782e+06	25563.3	BCG hadDP
46	D10	17	56.8262	1.22501e+06	26454.1	BCG hadDP
46	D10	18	56.935	1.22236e+06	26942.6	BCG hadDP
46	D10	19	57.0438	1.21867e+06	27154.9	BCG hadDP
46	D10	20	57.1525	1.21522e+06	27312.4	BCG hadDP
46	D10	21	57.2613	1.21252e+06	27463.5	BCG hadDP
46	D10	22	57.3701	1.2087e+06	27620.4	BCG hadDP
46	D10	23	57.4789	1.20677e+06	27770.4	BCG hadDP
46	D10	24	57.5877	1.20376e+06	27894.4	BCG hadDP
46	D10	25	57.6965	1.19928e+06	27992.9	BCG hadDP
46	D10	26	57.8053	1.19656e+06	28083.9	BCG hadDP
46	D10	27	57.9141	1.19274e+06	28192.5	BCG hadDP
46	D10	28	58.0229	1189671	28330.6	BCG hadDP
46	D10	29	58.1317	1.18677e+06	28488.7	BCG hadDP
46	D10	30	58.2405	1.18361e+06	28641	BCG hadDP
46	D10	31	58.3493	1.17986e+06	28755.2	BCG hadDP
46	D10	32	58.4581	1.17647e+06	28803.7	BCG hadDP
46	D10	33	58.5668	1173181	28772	BCG hadDP
46	D10	34	58.6756	1.16962e+06	28667.6	BCG hadDP
46	D10	35	58.7844	1.16675e+06	28526.1	BCG hadDP
46	D10	36	58.8932	1.16332e+06	28406.5	BCG hadDP
46	D10	37	59.002	1.15813e+06	28370.8	BCG hadDP
46	D10	38	59.1108	1.15649e+06	28455.6	BCG hadDP
46	D10	39	59.2196	1.15401e+06	28652.2	BCG hadDP
46	D10	40	59.3284	1.14998e+06	28908.3	BCG hadDP
46	D10	41	59.4372	1.14697e+06	29153	BCG hadDP
46	D10	42	59.546	1.14364e+06	29330.1	BCG hadDP
46	D10	43	59.6548	1.14021e+06	29420.5	BCG hadDP
46	D10	44	59.7636	1.13643e+06	29445.7	BCG hadDP
46	D10	45	59.8723	1.13229e+06	29446.8	BCG hadDP
46	D10	46	59.9811	1.12997e+06	29459.8	BCG hadDP
46	D10	47	60.0899	1.12624e+06	29495	BCG hadDP
46	D10	48	60.1987	1.1231e+06	29537.2	BCG hadDP
46	D10	49	60.3075	1.11968e+06	29562.7	BCG hadDP
46	D10	50	60.4163	1.11631e+06	29559.2	BCG hadDP
46	D10	51	60.5251	1.11183e+06	29530.5	BCG hadDP
46	D10	52	60.6339	1.10874e+06	29490.9	BCG hadDP
46	D10	53	60.7427	1.10577e+06	29450.1	BCG hadDP
46	D10	54	60.8515	1.10242e+06	29405	BCG hadDP
46	D10	55	60.9603	1.09916e+06	29345.2	BCG hadDP
46	D10	56	61.0691	1.09401e+06	29260.8	BCG hadDP
46	D10	57	61.1779	1.09227e+06	29149.4	BCG hadDP
46	D10	58	61.2866	1.0888e+06	29020.5	BCG hadDP
46	D10	59	61.3954	1.08438e+06	28893.7	BCG hadDP
46	D10	60	61.5042	1081171	28792.4	BCG hadDP
46	D10	61	61.613	1.07834e+06	28735.3	BCG hadDP
46	D10	62	61.7218	1075641	28729	BCG hadDP
46	D10	63	61.8306	1.07115e+06	28764.7	BCG hadDP
46	D10	64	61.9394	1.06938e+06	28822.5	BCG hadDP
46	D10	65	62.0482	1.0648e+06	28877.9	BCG hadDP
46	D10	66	62.157	1.06201e+06	28909.2	BCG hadDP
46	D10	67	62.2658	1.05894e+06	28902.5	BCG hadDP
46	D10	68	62.3746	1.05517e+06	28853.6	BCG hadDP
46	D10	69	62.4834	1.05208e+06	28771.4	BCG hadDP
46	D10	70	62.5922	1.04868e+06	28672.6	BCG hadDP
46	D10	71	62.7009	1.04524e+06	28577.2	BCG hadDP
46	D10	72	62.8097	1.04288e+06	28498.9	BCG hadDP
46	D10	73	62.9185	1.03863e+06	28443	BCG hadDP
46	D10	74	63.0273	1.03637e+06	28406.5	BCG hadDP
46	D10	75	63.1361	1.03235e+06	28384.2	BCG hadDP
46	D10	76	63.2449	1.02979e+06	28374.4	BCG hadDP
46	D10	77	63.3537	1.02588e+06	28379.9	BCG hadDP
46	D10	78	63.4625	1.02324e+06	28403.7	BCG hadDP
46	D10	79	63.5713	1.01976e+06	28441.1	BCG hadDP
46	D10	80	63.6801	1.01688e+06	28474.6	BCG hadDP
46	D10	81	63.7889	1.01385e+06	28479.5	BCG hadDP
46	D10	82	63.8977	1.01011e+06	28435.1	BCG hadDP
46	D10	83	64.0064	1.00765e+06	28340.5	BCG hadDP
46	D10	84	64.1152	1.00303e+06	28219.3	BCG hadDP
46	D10	85	64.224	1.00026e+06	28108.6	BCG hadDP
46	D10	86	64.3328	997376	28041.4	BCG hadDP
46	D10	87	64.4416	995044	28027.2	BCG hadDP
46	D10	88	64.5504	991187	28051.2	BCG hadDP
46	D10	89	64.6592	988373	28087.1	BCG hadDP
46	D10	90	64.768	984254	28109.4	BCG hadDP
46	D10	91	64.8768	981905	28101.3	BCG hadDP
46	D10	92	64.9856	978748	28054.4	BCG hadDP
46	D10	93	65.0944	975228	27968.8	BCG hadDP
46	D10	94	65.2032	971620	27853.3	BCG hadDP
46	D10	95	65.312	968722	27728.4	BCG hadDP
46	D10	96	65.4207	965523	27621.1	BCG hadDP
46	D10	97	65.5295	962603	27555.1	BCG hadDP
46	D10	98	65.6383	959065	27538.2	BCG hadDP
46	D10	99	65.7471	956632	27556.9	BCG hadDP
46	D10	100	65.8559	953659	27581.4	BCG hadDP
46	D10	101	65.9647	950433	27582.3	BCG hadDP
46	D10	102	66.0735	945689	27548.1	BCG hadDP
46	D10	103	66.1823	943412	27492	BCG hadDP
46	D10	104	66.2911	940465	27441.6	BCG hadDP
46	D10	105	66.3999	937058	27420.2	BCG hadDP
46	D10	106	66.5087	934055	27433.5	BCG hadDP
46	D10	107	66.6175	931331	27468.3	BCG hadDP
46	D10	108	66.7262	928392	27502	BCG hadDP
46	D10	109	66.835	924215	27515.8	BCG hadDP
46	D10	110	66.9438	922532	27503.3	BCG hadDP
46	D10	111	67.0526	918792	27471.3	BCG hadDP
46	D10	112	67.1614	915668	27435.4	BCG hadDP
46	D10	113	67.2702	912671	27411.8	BCG hadDP
46	D10	114	67.379	910028	27405.4	BCG hadDP
46	D10	115	67.4878	907023	27405.2	BCG hadDP
46	D10	116	67.5966	903783	27386	BCG hadDP
46	D10	117	67.7054	900511	27319.7	BCG hadDP
46	D10	118	67.8142	897714	27191.6	BCG hadDP
46	D10	119	67.923	894458	27014.8	BCG hadDP
46	D10	120	68.0318	890872	26829.7	BCG hadDP
46	D10	121	68.1405	888928	26590	BCG hadDP
46	D10	122	68.2493	885916	26490.3	BCG hadDP
46	D10	123	68.3581	883476	26558.2	BCG hadDP
46	D10	124	68.4669	880429	26753.2	BCG hadDP
46	D10	125	68.5757	876772	26921.8	BCG hadDP
46	D10	126	68.6845	873980	27050.6	BCG hadDP
46	D10	127	68.7933	871053	27142.5	BCG hadDP
46	D10	128	68.9021	867912	27194.8	BCG hadDP
46	D10	129	69.0109	864415	27221.5	BCG hadDP
46	D10	130	69.1197	862077	27242.9	BCG hadDP
46	D10	131	69.2285	858187	27273	BCG hadDP
46	D10	132	69.3373	856475	27310.1	BCG hadDP
46	D10	133	69.4461	852677	27337.1	BCG hadDP
46	D10	134	69.5548	849813	27332.5	BCG hadDP
46	D10	135	69.6636	846885	27283.7	BCG hadDP
46	D10	136	69.7724	842948	27197.4	BCG hadDP
46	D10	137	69.8812	841074	27093.2	BCG hadDP
46	D10	138	69.99	838224	26989.7	BCG hadDP
46	D10	139	70.0988	834893	26891.5	BCG hadDP
46	D10	140	70.2076	832368	26770	BCG hadDP
46	D10	141	70.3164	828272	26577.8	BCG hadDP
46	D10	142	70.4252	825348	26384.1	BCG hadDP
46	D10	143	70.534	823734	26224.4	BCG hadDP
46	D10	144	70.6428	820092	26140.8	BCG hadDP
46	D10	145	70.7516	817156	26155.9	BCG hadDP
46	D10	146	70.8604	814677	26266.9	BCG hadDP
46	D10	147	70.9691	810991	26451.6	BCG hadDP
46	D10	148	71.0779	808245	26668.9	BCG hadDP
46	D10	149	71.1867	805986	26844.5	BCG hadDP
46	D10	150	71.2955	803309	26911.5	BCG hadDP
46	D10	151	71.4043	798288	26913.9	BCG hadDP
46	D10	152	71.5131	795904	26858.5	BCG hadDP
46	D10	153	71.6219	793842	26753.1	BCG hadDP
46	D10	154	71.7307	790417	26655.9	BCG hadDP
46	D10	155	71.8395	788804	26641.4	BCG hadDP
46	D10	156	71.9483	785048	26688.1	BCG hadDP
46	D10	157	72.0571	782024	26724.6	BCG hadDP
46	D10	158	72.1658	778729	26675.5	BCG hadDP
46	D10	159	72.2746	775342	26504.3	BCG hadDP
46	D10	160	72.3834	773232	26226.7	BCG hadDP
46	D10	161	72.4922	770417	25896.5	BCG hadDP
46	D10	162	72.601	767124	25577.3	BCG hadDP
46	D10	163	72.7098	764136	25328.2	BCG hadDP
46	D10	164	72.8186	761799	25196.8	BCG hadDP
46	D10	165	72.9274	759603	25209.8	BCG hadDP
46	D10	166	73.0362	755939	25361.2	BCG hadDP
46	D10	167	73.145	754129	25603.2	BCG hadDP
46	D10	168	73.2538	750377	25856.8	BCG hadDP
46	D10	169	73.3626	747967	26038.6	BCG hadDP
46	D10	170	73.4714	744261	26094.6	BCG hadDP
46	D10	171	73.5801	741602	26020.5	BCG hadDP
46	D10	172	73.6889	739316	25860.8	BCG hadDP
46	D10	173	73.7977	736229	25684.1	BCG hadDP
46	D10	174	73.9065	733404	25552.9	BCG hadDP
46	D10	175	74.0153	730886	25498.4	BCG hadDP
46	D10	176	74.1241	728176	25509.4	BCG hadDP
46	D10	177	74.2329	725322	25539.2	BCG hadDP
46	D10	178	74.3417	722309	25528.6	BCG hadDP
46	D10	179	74.4505	719362	25434.5	BCG hadDP
46	D10	180	74.5593	716116	25250.5	BCG hadDP
46	D10	181	74.6681	714069	25010.1	BCG hadDP
46	D10	182	74.7769	711158	24770.4	BCG hadDP
46	D10	183	74.8857	708628	24587.4	BCG hadDP
46	D10	184	74.9944	705785	24498.3	BCG hadDP
46	D10	185	75.1032	702871	24507.1	BCG hadDP
46	D10	186	75.212	701156	24588.4	BCG hadDP
46	D10	187	75.3208	698449	24695.2	BCG hadDP
46	D10	188	75.4296	694756	24779.5	BCG hadDP
46	D10	189	75.5384	692435	24811.3	BCG hadDP
46	D10	190	75.6472	689970	24789.1	BCG hadDP
46	D10	191	75.756	687241	24732.5	BCG hadDP
46	D10	192	75.8648	684573	24662.8	BCG hadDP
46	D10	193	75.9736	681887	24586.9	BCG hadDP
46	D10	194	76.0824	679055	24498.1	BCG hadDP
46	D10	195	76.1912	676805	24392.6	BCG hadDP
46	D10	196	76.2999	672935	24289.7	BCG hadDP
46	D10	197	76.4087	670629	24235.1	BCG hadDP
46	D10	198	76.5175	668790	24279.4	BCG hadDP
46	D10	199	76.6263	666552	24446.3	BCG hadDP
46	D10	200	76.7351	662617	24707.8	BCG hadDP
46	D10	201	76.8439	660995	24994.8	BCG hadDP
46	D10	202	76.9527	657550	25225.5	BCG hadDP
46	D10	203	77.0615	654565	25343.1	BCG hadDP
46	D10	204	77.1703	651665	25333.6	BCG hadDP
46	D10	205	77.2791	649272	25219.8	BCG hadDP
46	D10	206	77.3879	646544	25040.5	BCG hadDP
46	D10	207	77.4967	642882	24833.1	BCG hadDP
46	D10	208	77.6055	641813	24623.9	BCG hadDP
46	D10	209	77.7142	637350	24431.7	BCG hadDP
46	D10	210	77.823	635329	24269	BCG hadDP
46	D10	211	77.9318	633328	24137.5	BCG hadDP
46	D10	212	78.0406	630621	24019.7	BCG hadDP
46	D10	213	78.1494	627621	23881	BCG hadDP
46	D10	214	78.2582	624630	23682.7	BCG hadDP
46	D10	215	78.367	622893	23402.6	BCG hadDP
46	D10	216	78.4758	619090	23049.1	BCG hadDP
46	D10	217	78.5846	617447	22662.1	BCG hadDP
46	D10	218	78.6934	614554	22296.4	BCG hadDP
46	D10	219	78.8022	612481	22003.4	BCG hadDP
46	D10	220	78.911	609556	21814	BCG hadDP
46	D10	221	79.0198	607910	21731.3	BCG hadDP
46	D10	222	79.1285	605342	21737.1	BCG hadDP
46	D10	223	79.2373	602367	21800.6	BCG hadDP
46	D10	224	79.3461	600255	21890.9	BCG hadDP
46	D10	225	79.4549	598051	21979	BCG hadDP
46	D10	226	79.5637	595176	22037.8	BCG hadDP
46	D10	227	79.6725	593123	22040.1	BCG hadDP
46	D10	228	79.7813	590418	21968	BCG hadDP
46	D10	229	79.8901	587370	21821.4	BCG hadDP
46	D10	230	79.9989	585517	21626.3	BCG hadDP
46	D10	231	80.1077	582712	21427.2	BCG hadDP
46	D10	232	80.2165	580833	21267.7	BCG hadDP
46	D10	233	80.3253	577971	21168.2	BCG hadDP
46	D10	234	80.4341	576264	21114.7	BCG hadDP
46	D10	235	80.5428	573194	21063.9	BCG hadDP
46	D10	236	80.6516	571231	20961.9	BCG hadDP
46	D10	237	80.7604	568130	20771.1	BCG hadDP
46	D10	238	80.8692	565833	20488.6	BCG hadDP
46	D10	239	80.978	563478	20152.6	BCG hadDP
46	D10	240	81.0868	561317	19830.6	BCG hadDP
46	D10	241	81.1956	559070	19600.5	BCG hadDP
46	D10	242	81.3044	556482	19524	BCG hadDP
46	D10	243	81.4132	555024	19621.7	BCG hadDP
46	D10	244	81.522	552609	19854.8	BCG hadDP
46	D10	245	81.6308	550703	20129.8	BCG hadDP
46	D10	246	81.7396	548112	20329.8	BCG hadDP
46	D10	247	81.8483	544936	20365.3	BCG hadDP
46	D10	248	81.9571	542625	20216.8	BCG hadDP
46	D10	249	82.0659	540332	19944	BCG hadDP
46	D10	250	82.1747	538395	19654.4	BCG hadDP
46	D10	251	82.2835	536417	19452.9	BCG hadDP
46	D10	252	82.3923	534202	19400.1	BCG hadDP
46	D10	253	82.5011	532105	19498.6	BCG hadDP
46	D10	254	82.6099	529447	19707.7	BCG hadDP
46	D10	255	82.7187	527674	19965.8	BCG hadDP
46	D10	256	82.8275	525043	20209.8	BCG hadDP
46	D10	257	82.9363	522958	20388.9	BCG hadDP
46	D10	258	83.0451	520334	20471.5	BCG hadDP
46	D10	259	83.1539	517524	20450.6	BCG hadDP
46	D10	260	83.2626	515534	20339.8	BCG hadDP
46	D10	261	83.3714	513547	20166.1	BCG hadDP
46	D10	262	83.4802	510772	19962.1	BCG hadDP
46	D10	263	83.589	509141	19762	BCG hadDP
46	D10	264	83.6978	505618	19603	BCG hadDP
46	D10	265	83.8066	504278	19522.4	BCG hadDP
46	D10	266	83.9154	502424	19544.6	BCG hadDP
46	D10	267	84.0242	499564	19668.4	BCG hadDP
46	D10	268	84.133	497494	19860.7	BCG hadDP
46	D10	269	84.2418	495246	20066.6	BCG hadDP
46	D10	270	84.3506	492693	20230.6	BCG hadDP
46	D10	271	84.4594	490338	20318.2	BCG hadDP
46	D10	272	84.5681	488214	20329.1	BCG hadDP
46	D10	273	84.6769	485449	20295.6	BCG hadDP
46	D10	274	84.7857	483151	20264.9	BCG hadDP
46	D10	275	84.8945	481740	20274.1	BCG hadDP
46	D10	276	85.0033	479126	20332.8	BCG hadDP
46	D10	277	85.1121	476990	20426.8	BCG hadDP
46	D10	278	85.2209	473666	20536.3	BCG hadDP
46	D10	279	85.3297	472060	20656.5	BCG hadDP
46	D10	280	85.4385	469852	20806.2	BCG hadDP
46	D10	281	85.5473	467491	21021.5	BCG hadDP
46	D10	282	85.6561	465099	21344.9	BCG hadDP
46	D10	283	85.7649	462922	21815	BCG hadDP
46	D10	284	85.8737	459842	22457.7	BCG hadDP
46	D10	285	85.9824	457736	23270.5	BCG hadDP
46	D10	286	86.0912	455714	24205.9	BCG hadDP
46	D10	287	86.2	452305	25172	BCG hadDP
46	D10	288	86.3088	449601	26053.8	BCG hadDP
46	D10	289	86.4176	446005	26751.1	BCG hadDP
46	D10	290	86.5264	442873	27040.7	BCG hadDP
46	D10	291	86.6352	440244	27165.9	BCG hadDP
46	D10	292	86.744	436976	27176.9	BCG hadDP
46	D10	293	86.8528	434261	27104.4	BCG hadDP
46	D10	294	86.9616	430779	26981.6	BCG hadDP
46	D10	295	87.0704	427727	26842.4	BCG hadDP
46	D10	296	87.1792	424999	26641.7	BCG hadDP
46	D10	297	87.2879	422663	26486.5	BCG hadDP
46	D10	298	87.3967	420021	26410.5	BCG hadDP
46	D10	299	87.5055	416674	26406.2	BCG hadDP
46	D10	300	87.6143	413234	26458.2	BCG hadDP
46	D10	301	87.7231	411406	26555.2	BCG hadDP
46	D10	302	87.8319	408568	26691.3	BCG hadDP
46	D10	303	87.9407	405288	26841.2	BCG hadDP
46	D10	304	88.0495	402218	26944.4	BCG hadDP
46	D10	305	88.1583	399907	27037.3	BCG hadDP
46	D10	306	88.2671	396482	27097.1	BCG hadDP
46	D10	307	88.3759	393647	27101.9	BCG hadDP
46	D10	308	88.4847	390860	27041.4	BCG hadDP
46	D10	309	88.5935	386644	26923.9	BCG hadDP
46	D10	310	88.7022	384784	26746.3	BCG hadDP
46	D10	311	88.811	381801	26507.3	BCG hadDP
46	D10	312	88.9198	379035	26360.2	BCG hadDP
46	D10	313	89.0286	376388	26364	BCG hadDP
46	D10	314	89.1374	373221	26557.1	BCG hadDP
46	D10	315	89.2462	370446	26895.9	BCG hadDP
46	D10	316	89.355	368235	27233.4	BCG hadDP
46	D10	317	89.4638	364371	27659.7	BCG hadDP
46	D10	318	89.5726	362046	28135.9	BCG hadDP
46	D10	319	89.6814	358073	28611.6	BCG hadDP
46	D10	320	89.7902	355025	29034.4	BCG hadDP
46	D10	321	89.899	351836	29363.4	BCG hadDP
46	D10	322	90.0078	347687	29580.6	BCG hadDP
46	D10	323	90.1165	344042	29696	BCG hadDP
46	D10	324	90.2253	341418	29743.9	BCG hadDP
46	D10	325	90.3341	337925	29769.5	BCG hadDP
46	D10	326	90.4429	334695	29813.1	BCG hadDP
46	D10	327	90.5517	331150	29896	BCG hadDP
46	D10	328	90.6605	327952	30013.6	BCG hadDP
46	D10	329	90.7693	324535	30135.4	BCG hadDP
46	D10	330	90.8781	321494	30214.4	BCG hadDP
46	D10	331	90.9869	316561	30206.5	BCG hadDP
46	D10	332	91.0957	313667	30093.5	BCG hadDP
46	D10	333	91.2045	310605	29904.7	BCG hadDP
46	D10	334	91.3133	306125	29723.3	BCG hadDP
46	D10	335	91.422	302529	29669.2	BCG hadDP
46	D10	336	91.5308	298824	29863.6	BCG hadDP
46	D10	337	91.6396	296002	30391.7	BCG hadDP
46	D10	338	91.7484	292406	31288.7	BCG hadDP
46	D10	339	91.8572	288054	32560.1	BCG hadDP
46	D10	340	91.966	283864	34225.1	BCG hadDP
46	D10	341	92.0748	280693	36358.6	BCG hadDP
46	D10	342	92.1836	276114	39115.6	BCG hadDP
46	D10	343	92.2924	270510	42730.1	BCG hadDP
46	D10	344	92.4012	265595	47493.8	BCG hadDP
46	D10	345	92.51	259694	53707.6	BCG hadDP
46	D10	346	92.6188	252344	61610.6	BCG hadDP
46	D10	347	92.7276	244711	71286.4	BCG hadDP
46	D10	348	92.8363	233629	82563.6	BCG hadDP
46	D10	349	92.9451	219503	94934.8	BCG hadDP
46	D10	350	93.0539	204617	107519	BCG hadDP
46	D10	351	93.1627	183822	119100	BCG hadDP
46	D10	352	93.2715	162938	128275	BCG hadDP
46	D10	353	93.3803	137066	133711	BCG hadDP
46	D10	354	93.4891	106101	134454	BCG hadDP
46	D10	355	93.5979	83331.1	130180	BCG hadDP
46	D10	356	93.7067	61929.7	121283	BCG hadDP
46	D10	357	93.8155	44824.7	108775	BCG hadDP
46	D10	358	93.9243	31961.9	94031.7	BCG hadDP
46	D10	359	94.0331	22684.2	78510	BCG hadDP
46	D10	360	94.1418	16540.7	63498.6	BCG hadDP
46	D10	361	94.2506	13705	49941.7	BCG hadDP
46	D10	362	94.3594	11675.6	38337.6	BCG hadDP
46	D10	363	94.4682	10398.6	28710.8	BCG hadDP
46	D10	364	94.577	9449.24	15994.3	BCG hadDP
46	D10	365	94.6858	8962.75	3420.68	BCG hadDP
46	D10	366	94.7946	9181.39	-8920.18	BCG hadDP
47	D11	1	55.0781	1.13763e+06	-45420.2	BCG hadDP
47	D11	2	55.187	1.14468e+06	-40596.5	BCG hadDP
47	D11	3	55.2959	1.1509e+06	-34670.6	BCG hadDP
47	D11	4	55.4048	1.15611e+06	-27504.2	BCG hadDP
47	D11	5	55.5136	1.15944e+06	-19430.3	BCG hadDP
47	D11	6	55.6225	1.161e+06	-11114.7	BCG hadDP
47	D11	7	55.7314	1.16153e+06	-3279.45	BCG hadDP
47	D11	8	55.8403	1.16086e+06	3544.96	BCG hadDP
47	D11	9	55.9492	1.16053e+06	9127.1	BCG hadDP
47	D11	10	56.0581	1.15924e+06	13492.3	BCG hadDP
47	D11	11	56.167	1157898	16817.5	BCG hadDP
47	D11	12	56.2758	1.15631e+06	19325.1	BCG hadDP
47	D11	13	56.3847	1.15336e+06	21219.8	BCG hadDP
47	D11	14	56.4936	1.15191e+06	22661.1	BCG hadDP
47	D11	15	56.6025	1.14846e+06	23762	BCG hadDP
47	D11	16	56.7114	1.14702e+06	24603.3	BCG hadDP
47	D11	17	56.8203	1.14362e+06	25157.3	BCG hadDP
47	D11	18	56.9292	1.14072e+06	25424.1	BCG hadDP
47	D11	19	57.038	1138131	25655.6	BCG hadDP
47	D11	20	57.1469	1.13512e+06	25872.2	BCG hadDP
47	D11	21	57.2558	1131570	26077.2	BCG hadDP
47	D11	22	57.3647	1.12897e+06	26255.6	BCG hadDP
47	D11	23	57.4736	1.12715e+06	26388.1	BCG hadDP
47	D11	24	57.5825	1.1224e+06	26460.2	BCG hadDP
47	D11	25	57.6914	1.11956e+06	26472.5	BCG hadDP
47	D11	26	57.8002	1.11626e+06	26437.8	BCG hadDP
47	D11	27	57.9091	1.11318e+06	26374.8	BCG hadDP
47	D11	28	58.018	1.1102e+06	26302.7	BCG hadDP
47	D11	29	58.1269	1.10622e+06	26240.6	BCG hadDP
47	D11	30	58.2358	1.10445e+06	26206.1	BCG hadDP
47	D11	31	58.3447	1.10037e+06	26208.2	BCG hadDP
47	D11	32	58.4536	1097014	26240.9	BCG hadDP
47	D11	33	58.5624	1094948	26280.2	BCG hadDP
47	D11	34	58.6713	1.09215e+06	26293.3	BCG hadDP
47	D11	35	58.7802	1.08876e+06	26257.4	BCG hadDP
47	D11	36	58.8891	1.08499e+06	26175.9	BCG hadDP
47	D11	37	58.998	1.0819e+06	26077.1	BCG hadDP
47	D11	38	59.1069	1.07879e+06	26002	BCG hadDP
47	D11	39	59.2158	1.07658e+06	25981.3	BCG hadDP
47	D11	40	59.3246	1073147	26021.8	BCG hadDP
47	D11	41	59.4335	1.06995e+06	26107.5	BCG hadDP
47	D11	42	59.5424	1.06815e+06	26210.6	BCG hadDP
47	D11	43	59.6513	1.06413e+06	26310.4	BCG hadDP
47	D11	44	59.7602	1.06169e+06	26402	BCG hadDP
47	D11	45	59.8691	1.05788e+06	26494.8	BCG hadDP
47	D11	46	59.978	1054481	26599.4	BCG hadDP
47	D11	47	60.0868	1.05325e+06	26715.8	BCG hadDP
47	D11	48	60.1957	1.04962e+06	26831.5	BCG hadDP
47	D11	49	60.3046	1.04525e+06	26926.8	BCG hadDP
47	D11	50	60.4135	1.04293e+06	26982.6	BCG hadDP
47	D11	51	60.5224	1.03977e+06	26986.5	BCG hadDP
47	D11	52	60.6313	1.03639e+06	26931.4	BCG hadDP
47	D11	53	60.7402	1.03282e+06	26818.5	BCG hadDP
47	D11	54	60.849	1.0303e+06	26660	BCG hadDP
47	D11	55	60.9579	1.02649e+06	26480.2	BCG hadDP
47	D11	56	61.0668	1.02317e+06	26313	BCG hadDP
47	D11	57	61.1757	1.02082e+06	26190.1	BCG hadDP
47	D11	58	61.2846	1.01765e+06	26128.8	BCG hadDP
47	D11	59	61.3935	1.01423e+06	26122.4	BCG hadDP
47	D11	60	61.5023	1.01187e+06	26143.3	BCG hadDP
47	D11	61	61.6112	1.00969e+06	26157.6	BCG hadDP
47	D11	62	61.7201	1.0047e+06	26144.3	BCG hadDP
47	D11	63	61.829	1.00248e+06	26107.1	BCG hadDP
47	D11	64	61.9379	999676	26069.1	BCG hadDP
47	D11	65	62.0468	995863	26055.7	BCG hadDP
47	D11	66	62.1557	994840	26076.3	BCG hadDP
47	D11	67	62.2645	990391	26117.3	BCG hadDP
47	D11	68	62.3734	988207	26151.7	BCG hadDP
47	D11	69	62.4823	984735	26154.8	BCG hadDP
47	D11	70	62.5912	981878	26116.6	BCG hadDP
47	D11	71	62.7001	978556	26046.1	BCG hadDP
47	D11	72	62.809	976291	25969.1	BCG hadDP
47	D11	73	62.9179	972916	25915.3	BCG hadDP
47	D11	74	63.0267	969794	25908	BCG hadDP
47	D11	75	63.1356	966863	25950.6	BCG hadDP
47	D11	76	63.2445	965128	26024.3	BCG hadDP
47	D11	77	63.3534	961660	26095.9	BCG hadDP
47	D11	78	63.4623	958522	26135.9	BCG hadDP
47	D11	79	63.5712	954502	26132.6	BCG hadDP
47	D11	80	63.6801	952302	26093.2	BCG hadDP
47	D11	81	63.7889	949881	26033.1	BCG hadDP
47	D11	82	63.8978	946588	25965	BCG hadDP
47	D11	83	64.0067	943899	25895.1	BCG hadDP
47	D11	84	64.1156	939953	25826.1	BCG hadDP
47	D11	85	64.2245	937834	25761.6	BCG hadDP
47	D11	86	64.3334	935133	25707.2	BCG hadDP
47	D11	87	64.4423	931783	25667.9	BCG hadDP
47	D11	88	64.5511	929065	25646.7	BCG hadDP
47	D11	89	64.66	926059	25643.8	BCG hadDP
47	D11	90	64.7689	923400	25655.5	BCG hadDP
47	D11	91	64.8778	920715	25674.5	BCG hadDP
47	D11	92	64.9867	917259	25689.8	BCG hadDP
47	D11	93	65.0956	914663	25692	BCG hadDP
47	D11	94	65.2045	911340	25678.1	BCG hadDP
47	D11	95	65.3133	909054	25652.6	BCG hadDP
47	D11	96	65.4222	904595	25626	BCG hadDP
47	D11	97	65.5311	903301	25607.8	BCG hadDP
47	D11	98	65.64	899865	25599.9	BCG hadDP
47	D11	99	65.7489	896808	25594.7	BCG hadDP
47	D11	100	65.8578	893978	25579.3	BCG hadDP
47	D11	101	65.9667	891219	25543.3	BCG hadDP
47	D11	102	66.0755	887557	25485.8	BCG hadDP
47	D11	103	66.1844	884686	25418.3	BCG hadDP
47	D11	104	66.2933	882279	25360.8	BCG hadDP
47	D11	105	66.4022	878813	25335.3	BCG hadDP
47	D11	106	66.5111	876242	25356.3	BCG hadDP
47	D11	107	66.62	873485	25423.2	BCG hadDP
47	D11	108	66.7289	871343	25519.6	BCG hadDP
47	D11	109	66.8377	867652	25613.8	BCG hadDP
47	D11	110	66.9466	865112	25670.5	BCG hadDP
47	D11	111	67.0555	862288	25663.3	BCG hadDP
47	D11	112	67.1644	858689	25583.3	BCG hadDP
47	D11	113	67.2733	855771	25443.4	BCG hadDP
47	D11	114	67.3822	853849	25271.6	BCG hadDP
47	D11	115	67.4911	850808	25102.7	BCG hadDP
47	D11	116	67.5999	847503	24887.6	BCG hadDP
47	D11	117	67.7088	845323	24750.6	BCG hadDP
47	D11	118	67.8177	842108	24758	BCG hadDP
47	D11	119	67.9266	840979	24892.9	BCG hadDP
47	D11	120	68.0355	836981	25079.2	BCG hadDP
47	D11	121	68.1444	834588	25181.2	BCG hadDP
47	D11	122	68.2533	831428	25242.9	BCG hadDP
47	D11	123	68.3621	828564	25248.4	BCG hadDP
47	D11	124	68.471	825632	25207.8	BCG hadDP
47	D11	125	68.5799	822678	25149.5	BCG hadDP
47	D11	126	68.6888	820196	25104.2	BCG hadDP
47	D11	127	68.7977	817612	25089.5	BCG hadDP
47	D11	128	68.9066	814533	25104.2	BCG hadDP
47	D11	129	69.0155	812292	25133.9	BCG hadDP
47	D11	130	69.1243	808135	25162.2	BCG hadDP
47	D11	131	69.2332	806167	25181.8	BCG hadDP
47	D11	132	69.3421	803440	25193.1	BCG hadDP
47	D11	133	69.451	800727	25199.3	BCG hadDP
47	D11	134	69.5599	797922	25198.7	BCG hadDP
47	D11	135	69.6688	795179	25185.2	BCG hadDP
47	D11	136	69.7777	792264	25154.1	BCG hadDP
47	D11	137	69.8865	789594	25108.3	BCG hadDP
47	D11	138	69.9954	786733	25057.8	BCG hadDP
47	D11	139	70.1043	784225	24971.6	BCG hadDP
47	D11	140	70.2132	781174	24906.4	BCG hadDP
47	D11	141	70.3221	778923	24851.9	BCG hadDP
47	D11	142	70.431	775758	24788.8	BCG hadDP
47	D11	143	70.5399	772290	24703.3	BCG hadDP
47	D11	144	70.6487	770380	24598.1	BCG hadDP
47	D11	145	70.7576	767464	24488	BCG hadDP
47	D11	146	70.8665	764616	24388.9	BCG hadDP
47	D11	147	70.9754	761892	24305.2	BCG hadDP
47	D11	148	71.0843	759108	24232.4	BCG hadDP
47	D11	149	71.1932	756884	24168.9	BCG hadDP
47	D11	150	71.3021	753333	24126.7	BCG hadDP
47	D11	151	71.4109	750944	24134	BCG hadDP
47	D11	152	71.5198	749001	24221.4	BCG hadDP
47	D11	153	71.6287	745971	24398.9	BCG hadDP
47	D11	154	71.7376	743539	24637.8	BCG hadDP
47	D11	155	71.8465	740782	24872.5	BCG hadDP
47	D11	156	71.9554	737546	25025	BCG hadDP
47	D11	157	72.0643	735025	25038.3	BCG hadDP
47	D11	158	72.1731	731393	24902.4	BCG hadDP
47	D11	159	72.282	729028	24656.4	BCG hadDP
47	D11	160	72.3909	727013	24367	BCG hadDP
47	D11	161	72.4998	723812	24099.4	BCG hadDP
47	D11	162	72.6087	720863	23895	BCG hadDP
47	D11	163	72.7176	718856	23765.1	BCG hadDP
47	D11	164	72.8265	716298	23698.9	BCG hadDP
47	D11	165	72.9353	713361	23676.4	BCG hadDP
47	D11	166	73.0442	710328	23677.4	BCG hadDP
47	D11	167	73.1531	708224	23687	BCG hadDP
47	D11	168	73.262	705904	23691	BCG hadDP
47	D11	169	73.3709	702950	23675.9	BCG hadDP
47	D11	170	73.4798	699793	23629.3	BCG hadDP
47	D11	171	73.5887	697568	23545.3	BCG hadDP
47	D11	172	73.6975	695124	23428.3	BCG hadDP
47	D11	173	73.8064	692906	23292.4	BCG hadDP
47	D11	174	73.9153	689837	23159.4	BCG hadDP
47	D11	175	74.0242	686983	23058.4	BCG hadDP
47	D11	176	74.1331	684737	23018.6	BCG hadDP
47	D11	177	74.242	682879	23053.2	BCG hadDP
47	D11	178	74.3509	680258	23142.9	BCG hadDP
47	D11	179	74.4597	677359	23234.1	BCG hadDP
47	D11	180	74.5686	674596	23262.5	BCG hadDP
47	D11	181	74.6775	671189	23192.8	BCG hadDP
47	D11	182	74.7864	669578	23042.1	BCG hadDP
47	D11	183	74.8953	666561	22872.7	BCG hadDP
47	D11	184	75.0042	664983	22755.4	BCG hadDP
47	D11	185	75.1131	662384	22733.7	BCG hadDP
47	D11	186	75.2219	659185	22809.9	BCG hadDP
47	D11	187	75.3308	657346	22954.1	BCG hadDP
47	D11	188	75.4397	654721	23126.1	BCG hadDP
47	D11	189	75.5486	652021	23287	BCG hadDP
47	D11	190	75.6575	649959	23402.7	BCG hadDP
47	D11	191	75.7664	647208	23444.2	BCG hadDP
47	D11	192	75.8753	643958	23391.3	BCG hadDP
47	D11	193	75.9841	641784	23244	BCG hadDP
47	D11	194	76.093	639314	23025.8	BCG hadDP
47	D11	195	76.2019	636594	22780.7	BCG hadDP
47	D11	196	76.3108	634477	22562.4	BCG hadDP
47	D11	197	76.4197	630875	22412	BCG hadDP
47	D11	198	76.5286	630241	22343.9	BCG hadDP
47	D11	199	76.6375	627117	22337.8	BCG hadDP
47	D11	200	76.7463	624491	22353.5	BCG hadDP
47	D11	201	76.8552	621932	22358.9	BCG hadDP
47	D11	202	76.9641	618934	22354.2	BCG hadDP
47	D11	203	77.073	616700	22368.6	BCG hadDP
47	D11	204	77.1819	615358	22430.9	BCG hadDP
47	D11	205	77.2908	612416	22533.3	BCG hadDP
47	D11	206	77.3997	609723	22625.3	BCG hadDP
47	D11	207	77.5085	606530	22639.1	BCG hadDP
47	D11	208	77.6174	604250	22531.4	BCG hadDP
47	D11	209	77.7263	601713	22311.6	BCG hadDP
47	D11	210	77.8352	599163	22030.7	BCG hadDP
47	D11	211	77.9441	597445	21751.4	BCG hadDP
47	D11	212	78.053	594993	21517.7	BCG hadDP
47	D11	213	78.1618	592239	21341.8	BCG hadDP
47	D11	214	78.2707	589864	21212	BCG hadDP
47	D11	215	78.3796	588082	21108.6	BCG hadDP
47	D11	216	78.4885	585419	21016.2	BCG hadDP
47	D11	217	78.5974	582656	20925.2	BCG hadDP
47	D11	218	78.7063	580925	20833.1	BCG hadDP
47	D11	219	78.8152	578416	20739.7	BCG hadDP
47	D11	220	78.9241	575972	20646.2	BCG hadDP
47	D11	221	79.0329	573536	20555.3	BCG hadDP
47	D11	222	79.1418	571997	20470.8	BCG hadDP
47	D11	223	79.2507	568780	20399.4	BCG hadDP
47	D11	224	79.3596	567163	20346.6	BCG hadDP
47	D11	225	79.4685	564529	20315.5	BCG hadDP
47	D11	226	79.5774	562780	20302.4	BCG hadDP
47	D11	227	79.6862	560434	20295.5	BCG hadDP
47	D11	228	79.7951	556975	20277.7	BCG hadDP
47	D11	229	79.904	556345	20230.2	BCG hadDP
47	D11	230	80.0129	553434	20142.1	BCG hadDP
47	D11	231	80.1218	550834	20017.8	BCG hadDP
47	D11	232	80.2307	548251	19879.1	BCG hadDP
47	D11	233	80.3396	546716	19757.6	BCG hadDP
47	D11	234	80.4485	544635	19678.2	BCG hadDP
47	D11	235	80.5573	542148	19644.8	BCG hadDP
47	D11	236	80.6662	540079	19641.1	BCG hadDP
47	D11	237	80.7751	537011	19644.6	BCG hadDP
47	D11	238	80.884	535729	19639.2	BCG hadDP
47	D11	239	80.9929	532529	19621.5	BCG hadDP
47	D11	240	81.1018	531198	19593.1	BCG hadDP
47	D11	241	81.2107	528283	19552.5	BCG hadDP
47	D11	242	81.3195	526321	19493.2	BCG hadDP
47	D11	243	81.4284	524071	19407.9	BCG hadDP
47	D11	244	81.5373	521651	19294.5	BCG hadDP
47	D11	245	81.6462	519572	19157.7	BCG hadDP
47	D11	246	81.7551	518030	19011.4	BCG hadDP
47	D11	247	81.864	515244	18880.3	BCG hadDP
47	D11	248	81.9729	512610	18796	BCG hadDP
47	D11	249	82.0817	511247	18787.7	BCG hadDP
47	D11	250	82.1906	509341	18860.8	BCG hadDP
47	D11	251	82.2995	507312	18985.5	BCG hadDP
47	D11	252	82.4084	504837	19104.6	BCG hadDP
47	D11	253	82.5173	502154	19163.5	BCG hadDP
47	D11	254	82.6262	499963	19139.4	BCG hadDP
47	D11	255	82.7351	498240	19054	BCG hadDP
47	D11	256	82.8439	496205	18956.8	BCG hadDP
47	D11	257	82.9528	493463	18898.3	BCG hadDP
47	D11	258	83.0617	492283	18907.7	BCG hadDP
47	D11	259	83.1706	489597	18985.5	BCG hadDP
47	D11	260	83.2795	487281	19111.6	BCG hadDP
47	D11	261	83.3884	485058	19251.4	BCG hadDP
47	D11	262	83.4973	483841	19365.1	BCG hadDP
47	D11	263	83.6061	480544	19414.1	BCG hadDP
47	D11	264	83.715	478383	19376.2	BCG hadDP
47	D11	265	83.8239	476310	19256.3	BCG hadDP
47	D11	266	83.9328	473875	19092.2	BCG hadDP
47	D11	267	84.0417	471760	18942.9	BCG hadDP
47	D11	268	84.1506	469990	18865.6	BCG hadDP
47	D11	269	84.2595	467642	18890.6	BCG hadDP
47	D11	270	84.3683	465619	19005.2	BCG hadDP
47	D11	271	84.4772	463701	19160.1	BCG hadDP
47	D11	272	84.5861	461626	19292.7	BCG hadDP
47	D11	273	84.695	458049	19358.9	BCG hadDP
47	D11	274	84.8039	457064	19353	BCG hadDP
47	D11	275	84.9128	454546	19306.7	BCG hadDP
47	D11	276	85.0217	452367	19271	BCG hadDP
47	D11	277	85.1305	450609	19293.7	BCG hadDP
47	D11	278	85.2394	448325	19408.7	BCG hadDP
47	D11	279	85.3483	445882	19637.3	BCG hadDP
47	D11	280	85.4572	443675	19989.6	BCG hadDP
47	D11	281	85.5661	441631	20458.2	BCG hadDP
47	D11	282	85.675	440341	21009	BCG hadDP
47	D11	283	85.7838	437182	21582.5	BCG hadDP
47	D11	284	85.8927	434241	22112.2	BCG hadDP
47	D11	285	86.0016	431809	22552	BCG hadDP
47	D11	286	86.1105	429145	22892.9	BCG hadDP
47	D11	287	86.2194	426776	23160.2	BCG hadDP
47	D11	288	86.3283	423942	23395.8	BCG hadDP
47	D11	289	86.4372	421369	23637	BCG hadDP
47	D11	290	86.5461	418899	23903.8	BCG hadDP
47	D11	291	86.6549	416029	24194.9	BCG hadDP
47	D11	292	86.7638	413815	24492	BCG hadDP
47	D11	293	86.8727	410405	24769.9	BCG hadDP
47	D11	294	86.9816	407555	25012.1	BCG hadDP
47	D11	295	87.0905	405821	25143.1	BCG hadDP
47	D11	296	87.1994	401653	25252.3	BCG hadDP
47	D11	297	87.3083	398970	25384.4	BCG hadDP
47	D11	298	87.4171	397324	25555.4	BCG hadDP
47	D11	299	87.526	394895	25759.4	BCG hadDP
47	D11	300	87.6349	390631	25965.6	BCG hadDP
47	D11	301	87.7438	388354	26126.6	BCG hadDP
47	D11	302	87.8527	385295	26197.7	BCG hadDP
47	D11	303	87.9616	381855	26155.2	BCG hadDP
47	D11	304	88.0704	379208	26006.4	BCG hadDP
47	D11	305	88.1793	375909	25787.8	BCG hadDP
47	D11	306	88.2882	373386	25553.4	BCG hadDP
47	D11	307	88.3971	370731	25358.2	BCG hadDP
47	D11	308	88.506	367793	25242.2	BCG hadDP
47	D11	309	88.6149	365770	25220.1	BCG hadDP
47	D11	310	88.7238	362551	25280.1	BCG hadDP
47	D11	311	88.8326	360346	25393.3	BCG hadDP
47	D11	312	88.9415	356698	25526.7	BCG hadDP
47	D11	313	89.0504	354193	25655.2	BCG hadDP
47	D11	314	89.1593	352019	25768.1	BCG hadDP
47	D11	315	89.2682	347617	25869.1	BCG hadDP
47	D11	316	89.3771	346026	25970.9	BCG hadDP
47	D11	317	89.486	342311	26087.3	BCG hadDP
47	D11	318	89.5948	339717	26226.8	BCG hadDP
47	D11	319	89.7037	336589	26389.5	BCG hadDP
47	D11	320	89.8126	333670	26569	BCG hadDP
47	D11	321	89.9215	330363	26757.6	BCG hadDP
47	D11	322	90.0304	327176	26950.6	BCG hadDP
47	D11	323	90.1393	323992	27146.4	BCG hadDP
47	D11	324	90.2482	321267	27341.3	BCG hadDP
47	D11	325	90.357	318480	27525	BCG hadDP
47	D11	326	90.4659	314912	27681	BCG hadDP
47	D11	327	90.5748	310950	27791.3	BCG hadDP
47	D11	328	90.6837	308098	27840.9	BCG hadDP
47	D11	329	90.7926	305146	27820.2	BCG hadDP
47	D11	330	90.9015	301641	27727.4	BCG hadDP
47	D11	331	91.0104	297925	27576.3	BCG hadDP
47	D11	332	91.1192	294350	27408.3	BCG hadDP
47	D11	333	91.2281	291949	27299.8	BCG hadDP
47	D11	334	91.337	288200	27356.3	BCG hadDP
47	D11	335	91.4459	285795	27690.3	BCG hadDP
47	D11	336	91.5548	281536	28398.8	BCG hadDP
47	D11	337	91.6637	278284	29552.5	BCG hadDP
47	D11	338	91.7726	274458	31209.7	BCG hadDP
47	D11	339	91.8814	270062	33444.7	BCG hadDP
47	D11	340	91.9903	266150	36373	BCG hadDP
47	D11	341	92.0992	261744	40157.7	BCG hadDP
47	D11	342	92.2081	255417	44990.6	BCG hadDP
47	D11	343	92.317	249130	51048.5	BCG hadDP
47	D11	344	92.4259	241057	58430.8	BCG hadDP
47	D11	345	92.5348	231897	67083.7	BCG hadDP
47	D11	346	92.6436	219839	76727.5	BCG hadDP
47	D11	347	92.7525	205611	86813.6	BCG hadDP
47	D11	348	92.8614	187258	96538.6	BCG hadDP
47	D11	349	92.9703	166813	104926	BCG hadDP
47	D11	350	93.0792	144513	110967	BCG hadDP
47	D11	351	93.1881	120160	113796	BCG hadDP
47	D11	352	93.297	97488.9	112859	BCG hadDP
47	D11	353	93.4058	75645.9	108055	BCG hadDP
47	D11	354	93.5147	52700	99785.7	BCG hadDP
47	D11	355	93.6236	39773.7	88904.8	BCG hadDP
47	D11	356	93.7325	28900.2	76549.4	BCG hadDP
47	D11	357	93.8414	21229	63906.2	BCG hadDP
47	D11	358	93.9503	16783.2	51978.7	BCG hadDP
47	D11	359	94.0592	13889.6	41417.9	BCG hadDP
47	D11	360	94.168	12605.7	32442.1	BCG hadDP
47	D11	361	94.2769	11388.4	24641.9	BCG hadDP
47	D11	362	94.3858	10655.9	11486.3	BCG hadDP
47	D11	363	94.4947	9930.99	-1502.89	BCG hadDP
47	D11	364	94.6036	9012.92	-15719.4	BCG hadDP
47	D11	365	94.7125	8885.59	-32092.1	BCG hadDP
47	D11	366	94.8214	8768.02	-50819.1	BCG hadDP
48	D12	1	55.0781	1.21509e+06	-34833.9	BCG hadDP
48	D12	2	55.187	1.22276e+06	-30977.6	BCG hadDP
48	D12	3	55.2959	1228363	-26067.1	BCG hadDP
48	D12	4	55.4048	1.23275e+06	-19967.4	BCG hadDP
48	D12	5	55.5136	1.23354e+06	-12976.7	BCG hadDP
48	D12	6	55.6225	1.23576e+06	-5715.85	BCG hadDP
48	D12	7	55.7314	1235346	1115.6	BCG hadDP
48	D12	8	55.8403	1.23403e+06	6968.48	BCG hadDP
48	D12	9	55.9492	1.23524e+06	11569.5	BCG hadDP
48	D12	10	56.0581	1.23261e+06	14925.1	BCG hadDP
48	D12	11	56.167	1.22962e+06	17249.5	BCG hadDP
48	D12	12	56.2758	1.22822e+06	18873	BCG hadDP
48	D12	13	56.3847	1.22645e+06	20155.4	BCG hadDP
48	D12	14	56.4936	1.22343e+06	21422.3	BCG hadDP
48	D12	15	56.6025	1.22081e+06	22923.7	BCG hadDP
48	D12	16	56.7114	1.21922e+06	24812.1	BCG hadDP
48	D12	17	56.8203	1.21751e+06	26743.6	BCG hadDP
48	D12	18	56.9292	1.21392e+06	28540.4	BCG hadDP
48	D12	19	57.038	1.21187e+06	30508.9	BCG hadDP
48	D12	20	57.1469	1.20894e+06	32502	BCG hadDP
48	D12	21	57.2558	1.20476e+06	34326.2	BCG hadDP
48	D12	22	57.3647	1.20225e+06	35769.7	BCG hadDP
48	D12	23	57.4736	1197076	36643.5	BCG hadDP
48	D12	24	57.5825	1.1919e+06	36828.9	BCG hadDP
48	D12	25	57.6914	1.18714e+06	36309.6	BCG hadDP
48	D12	26	57.8002	1181412	35179	BCG hadDP
48	D12	27	57.9091	1.1756e+06	33608.1	BCG hadDP
48	D12	28	58.018	1171001	31798.2	BCG hadDP
48	D12	29	58.1269	1.16671e+06	29932	BCG hadDP
48	D12	30	58.2358	1.16404e+06	28144.5	BCG hadDP
48	D12	31	58.3447	1.15994e+06	26523.3	BCG hadDP
48	D12	32	58.4536	1.15624e+06	24679.5	BCG hadDP
48	D12	33	58.5624	1.1546e+06	22929.3	BCG hadDP
48	D12	34	58.6713	1.15072e+06	21568.5	BCG hadDP
48	D12	35	58.7802	1.14939e+06	20582.2	BCG hadDP
48	D12	36	58.8891	1.14709e+06	19928.1	BCG hadDP
48	D12	37	58.998	1.14393e+06	19548.6	BCG hadDP
48	D12	38	59.1069	1.14239e+06	19386.9	BCG hadDP
48	D12	39	59.2158	1.14013e+06	19398.8	BCG hadDP
48	D12	40	59.3246	1.13813e+06	19559.8	BCG hadDP
48	D12	41	59.4335	1.13423e+06	19857	BCG hadDP
48	D12	42	59.5424	1.13377e+06	20284.6	BCG hadDP
48	D12	43	59.6513	1.13142e+06	20839.2	BCG hadDP
48	D12	44	59.7602	1.12881e+06	21518.4	BCG hadDP
48	D12	45	59.8691	1.12533e+06	22315.4	BCG hadDP
48	D12	46	59.978	1.12383e+06	23203	BCG hadDP
48	D12	47	60.0868	1.12209e+06	24118.6	BCG hadDP
48	D12	48	60.1957	1.11835e+06	24967.7	BCG hadDP
48	D12	49	60.3046	1.11562e+06	25647.7	BCG hadDP
48	D12	50	60.4135	1.11326e+06	26050.6	BCG hadDP
48	D12	51	60.5224	1.1093e+06	26183.4	BCG hadDP
48	D12	52	60.6313	1.10652e+06	26206	BCG hadDP
48	D12	53	60.7402	1.10273e+06	26199	BCG hadDP
48	D12	54	60.849	1.10055e+06	26241.6	BCG hadDP
48	D12	55	60.9579	1.09775e+06	26376.9	BCG hadDP
48	D12	56	61.0668	1095184	26596.7	BCG hadDP
48	D12	57	61.1757	1.09158e+06	26844.3	BCG hadDP
48	D12	58	61.2846	1.08878e+06	27044	BCG hadDP
48	D12	59	61.3935	1.08609e+06	27137.8	BCG hadDP
48	D12	60	61.5023	1.08186e+06	27114.7	BCG hadDP
48	D12	61	61.6112	1.07852e+06	27017.9	BCG hadDP
48	D12	62	61.7201	1.07556e+06	26923.1	BCG hadDP
48	D12	63	61.829	1.07275e+06	26895.8	BCG hadDP
48	D12	64	61.9379	1.07064e+06	26960.6	BCG hadDP
48	D12	65	62.0468	1.06741e+06	27095.5	BCG hadDP
48	D12	66	62.1557	1.06448e+06	27252.1	BCG hadDP
48	D12	67	62.2645	1.05996e+06	27386.4	BCG hadDP
48	D12	68	62.3734	1.05811e+06	27474.4	BCG hadDP
48	D12	69	62.4823	1.05441e+06	27510.8	BCG hadDP
48	D12	70	62.5912	1.05219e+06	27500.1	BCG hadDP
48	D12	71	62.7001	1.04807e+06	27452	BCG hadDP
48	D12	72	62.809	1.04557e+06	27376.6	BCG hadDP
48	D12	73	62.9179	1.04161e+06	27288	BCG hadDP
48	D12	74	63.0267	1.03943e+06	27199	BCG hadDP
48	D12	75	63.1356	1.03633e+06	27117.3	BCG hadDP
48	D12	76	63.2445	1.03266e+06	27046	BCG hadDP
48	D12	77	63.3534	1.02999e+06	26988	BCG hadDP
48	D12	78	63.4623	1.02718e+06	26954.3	BCG hadDP
48	D12	79	63.5712	1.02377e+06	26962	BCG hadDP
48	D12	80	63.6801	1.02043e+06	27024.5	BCG hadDP
48	D12	81	63.7889	1.01828e+06	27134.5	BCG hadDP
48	D12	82	63.8978	1.01537e+06	27258.5	BCG hadDP
48	D12	83	64.0067	1.01224e+06	27346.8	BCG hadDP
48	D12	84	64.1156	1.00879e+06	27358	BCG hadDP
48	D12	85	64.2245	1.00509e+06	27284.5	BCG hadDP
48	D12	86	64.3334	1.00212e+06	27154.1	BCG hadDP
48	D12	87	64.4423	998817	27013.1	BCG hadDP
48	D12	88	64.5511	996830	26899.2	BCG hadDP
48	D12	89	64.66	993727	26830.4	BCG hadDP
48	D12	90	64.7689	990022	26806.3	BCG hadDP
48	D12	91	64.8778	987185	26823.4	BCG hadDP
48	D12	92	64.9867	984120	26880.9	BCG hadDP
48	D12	93	65.0956	981170	26976.6	BCG hadDP
48	D12	94	65.2045	978492	27098.7	BCG hadDP
48	D12	95	65.3133	974696	27221.9	BCG hadDP
48	D12	96	65.4222	972149	27315.2	BCG hadDP
48	D12	97	65.5311	968164	27356.9	BCG hadDP
48	D12	98	65.64	965791	27342.5	BCG hadDP
48	D12	99	65.7489	961528	27285.5	BCG hadDP
48	D12	100	65.8578	959421	27208.3	BCG hadDP
48	D12	101	65.9667	956006	27127.8	BCG hadDP
48	D12	102	66.0755	952405	27046.3	BCG hadDP
48	D12	103	66.1844	949756	26952.7	BCG hadDP
48	D12	104	66.2933	946250	26832.3	BCG hadDP
48	D12	105	66.4022	943240	26686.1	BCG hadDP
48	D12	106	66.5111	939636	26536.8	BCG hadDP
48	D12	107	66.62	936336	26426.2	BCG hadDP
48	D12	108	66.7289	935606	26392.7	BCG hadDP
48	D12	109	66.8377	931608	26451.4	BCG hadDP
48	D12	110	66.9466	928580	26583.1	BCG hadDP
48	D12	111	67.0555	925842	26743.7	BCG hadDP
48	D12	112	67.1644	922441	26882.8	BCG hadDP
48	D12	113	67.2733	919781	26964.7	BCG hadDP
48	D12	114	67.3822	916641	26978.5	BCG hadDP
48	D12	115	67.4911	912959	26939.2	BCG hadDP
48	D12	116	67.5999	910156	26876.8	BCG hadDP
48	D12	117	67.7088	907559	26820	BCG hadDP
48	D12	118	67.8177	904445	26779.7	BCG hadDP
48	D12	119	67.9266	902112	26747	BCG hadDP
48	D12	120	68.0355	898233	26706.8	BCG hadDP
48	D12	121	68.1444	894739	26654.7	BCG hadDP
48	D12	122	68.2533	892521	26605.5	BCG hadDP
48	D12	123	68.3621	889670	26581.7	BCG hadDP
48	D12	124	68.471	886585	26593.8	BCG hadDP
48	D12	125	68.5799	883767	26628.9	BCG hadDP
48	D12	126	68.6888	880564	26660	BCG hadDP
48	D12	127	68.7977	876867	26666.1	BCG hadDP
[truncated: 4,631 more rows]

## Sheet: Melt Curve Result
Block Type	96-Well 0.2-mL Block
Calibration Background is expired	Yes
Calibration Background performed on	12-12-2019
Calibration Pure Dye ABY is expired	Yes
Calibration Pure Dye ABY performed on	12-12-2019
Calibration Pure Dye FAM is expired	Yes
Calibration Pure Dye FAM performed on	12-12-2019
Calibration Pure Dye JUN is expired	Yes
Calibration Pure Dye JUN performed on	12-12-2019
Calibration Pure Dye NED is expired	Yes
Calibration Pure Dye NED performed on	12-12-2019
Calibration Pure Dye ROX is expired	Yes
Calibration Pure Dye ROX performed on	12-12-2019
Calibration Pure Dye SYBR is expired	Yes
Calibration Pure Dye SYBR performed on	12-12-2019
Calibration Pure Dye TAMRA is expired	Yes
Calibration Pure Dye TAMRA performed on	12-12-2019
Calibration Pure Dye VIC is expired	Yes
Calibration Pure Dye VIC performed on	12-12-2019
Calibration ROI is expired	Yes
Calibration ROI performed on	12-12-2019
Calibration Uniformity is expired	Yes
Calibration Uniformity performed on	12-12-2019
Chemistry	SYBR_GREEN
Date Created	2022-10-31 18:44:44 PM PDT
Experiment Barcode
Experiment Comment
Experiment File Name	D:\Users\Administrator\Desktop\ ChIP .eds
Experiment Name
Experiment Run End Time	2022-10-31 03:27:49 AM PDT
Experiment Type	Comparative Cт (ΔΔCт)
Instrument Name	272324170
Instrument Serial Number	272324170
Instrument Type	QuantStudio™ 3 System
Passive Reference
Post-read Stage/Step
Pre-read Stage/Step
Quantification Cycle Method	Ct
Signal Smoothing On	true
Stage where Melt Analysis is performed	Stage3
Stage/ Cycle where Ct Analysis is performed	Stage2, Step3
User Name
Well	Well Position	Sample	Target Name	Tm	Melt Peak Height
34	C10	BCG/ydeH(mut) Iput	BCG hadDP	93.4347	113368
35	C11	BCG/ydeH(mut) Iput	BCG hadDP	93.297	118028
36	C12	BCG/ydeH(mut) Iput	BCG hadDP	93.2425	112283
46	D10	BCG/ydeH Iput	BCG hadDP	93.4347	134706
47	D11	BCG/ydeH Iput	BCG hadDP	93.2425	113816
48	D12	BCG/ydeH Iput	BCG hadDP	93.2425	147451
48	D12	BCG/ydeH Iput	BCG hadDP	57.5825	36828.9
58	E10	BCG/ydeH(mut) P	BCG hadDP	86.9072	111583
58	E10	BCG/ydeH(mut) P	BCG hadDP	88.9742	79983.9
58	E10	BCG/ydeH(mut) P	BCG hadDP	91.7484	35312.8
59	E11	BCG/ydeH(mut) P	BCG hadDP	86.8183	95734.6
59	E11	BCG/ydeH(mut) P	BCG hadDP	88.8871	81000.8
59	E11	BCG/ydeH(mut) P	BCG hadDP	91.7181	31251.1
59	E11	BCG/ydeH(mut) P	BCG hadDP	77.8896	28682.5
60	E12	BCG/ydeH(mut) P	BCG hadDP	86.6549	91267.6
60	E12	BCG/ydeH(mut) P	BCG hadDP	88.7238	88624.4
60	E12	BCG/ydeH(mut) P	BCG hadDP	91.6092	37314.3
70	F10	BCG/ydeH Iput	BCG hadDP	93.3803	116018
71	F11	BCG/ydeH Iput	BCG hadDP	93.2425	111234
72	F12	BCG/ydeH Iput	BCG hadDP	93.1881	121632
82	G10	BCG/ydeH(mut) I	BCG hadDP	93.4891	125333
83	G11	BCG/ydeH(mut) I	BCG hadDP	93.4603	135603
84	G12	BCG/ydeH(mut) I	BCG hadDP	93.3514	123035
94	H10	BCG/ydeH P	BCG hadDP	88.9198	101980
94	H10	BCG/ydeH P	BCG hadDP	86.7984	81609.7
94	H10	BCG/ydeH P	BCG hadDP	91.8572	43011.4
95	H11	BCG/ydeH P	BCG hadDP	86.8727	117765
95	H11	BCG/ydeH P	BCG hadDP	88.9415	70545.8
95	H11	BCG/ydeH P	BCG hadDP	91.6637	35216.2
96	H12	BCG/ydeH P	BCG hadDP	86.8183	106009
96	H12	BCG/ydeH P	BCG hadDP	88.9415	91723.7
