# Supplementary material for: Lsr2 acts as a cyclic di-GMP receptor that promotes keto-mycolic acid synthesis and biofilm formation in mycobacteria
Source: Nat Commun. 2024 Jan 24;15:695. doi: 10.1038/s41467-024-44774-6 (PMC10808224; doi:10.1038/s41467-024-44774-6)
Supplement: Supplementary file 4 — Source data [file 41467_2024_44774_MOESM4_ESM.zip › Source data of Fig S11B.xlsx]

## Sheet: Sheet1
	sample	A600	A550	A420	time/sec
	Msm/hsp60p-lacZ 1	2.107	0.065	0.642	60
	Msm/hsp60p-lacZ 2	2.101	0.049	0.604	58
	Msm/hsp60p-lacZ 3	2.13	0.046	0.595	57
	Msm/null-lacZ 1	1.932	0.044	0.08	300
	Msm/null-lacZ 2	2.004	0.051	0.09	300
	Msm/null-lacZ 3	2.038	0.047	0.088	300
	Msm lsr2msmKO/hsp60p-lacZ 1	2.046	0.049	0.593	60
	Msm lsr2MsmKO/hsp60p-lacZ 2	2.125	0.047	0.612	57
	Msm lsr2MsmKO/hsp60p-lacZ 3	2.234	0.047	0.626	56
	Msm lsr2MsmKO/null-lacZ 1	2.204	0.045	0.081	300
	Msm lsr2MmKO/null-lacZ 2	2.224	0.045	0.08	300
	Msm lsr2MsmKO/null-lacZ 3	2.172	0.046	0.085	300
	Msm/ms4718p-lacZ 1	2.286	0.051	1.15	230
	Msm/ms4718p-lacZ 2	2.354	0.058	1.271	228
	Msm/ms4718p-lacZ 3	2.353	0.053	1.302	225
	Msm lsr2MsmKO/ms4718-lacZ 1	2.033	0.054	0.921	210
	Msm lsr2MsmKO/ms4718-lacZ 2	2.148	0.053	1.048	209
	Msm lsr2MsmKO/ms4718-lacZ 3	2.112	0.06	1.053	207
	Msm/ms5038p-lacZ 1	2.248	0.05	0.531	230
	Msm/ms5038p-lacZ 2	2.219	0.053	0.562	231
	Msm/ms5038p-lacZ 3	2.3	0.049	0.449	229
	Msm lsr2MsmKO/ms5038p-lacZ 1	2.046	0.049	0.55	212
	Msm lsr2MsmKO/ms5038p-lacZ 2	2.119	0.05	0.452	210
	Msm lsr2MsmKO/ms5038p-lacZ 3	2.096	0.052	0.475	209
	Enzyme activity is calculated using the following formula
	Miller Unit=1000*(A420-175*A550)/(A600*V*T)
	V: the volume of bacterial suspension using in the reaction, 0.3 mL;
	T: T is the reaction time, expressed in min
