# Supplementary material for: Lsr2 acts as a cyclic di-GMP receptor that promotes keto-mycolic acid synthesis and biofilm formation in mycobacteria
Source: Nat Commun. 2024 Jan 24;15:695. doi: 10.1038/s41467-024-44774-6 (PMC10808224; doi:10.1038/s41467-024-44774-6)
Supplement: Supplementary file 4 — Source data [file 41467_2024_44774_MOESM4_ESM.zip › Source data of Fig S17.xlsx]

## Sheet: Sheet1
									lanes 1	hadDMtbp DNA substrate
									lanes 2-10	hadDMtbp DNA/Lsr2Msm Protein complex（0.4-6 μM）
