# Supplementary material for: Lsr2 acts as a cyclic di-GMP receptor that promotes keto-mycolic acid synthesis and biofilm formation in mycobacteria
Source: Nat Commun. 2024 Jan 24;15:695. doi: 10.1038/s41467-024-44774-6 (PMC10808224; doi:10.1038/s41467-024-44774-6)
Supplement: Supplementary file 4 — Source data [file 41467_2024_44774_MOESM4_ESM.zip › Source data of Fig S19 .xls]

## Sheet: Sample Setup
Block Type	96-Well 0.2-mL Block
Calibration Background is expired	Yes
Calibration Background performed on	12-12-2019
Calibration Pure Dye ABY is expired	Yes
Calibration Pure Dye ABY performed on	12-12-2019
Calibration Pure Dye FAM is expired	Yes
Calibration Pure Dye FAM performed on	12-12-2019
Calibration Pure Dye JUN is expired	Yes
Calibration Pure Dye JUN performed on	12-12-2019
Calibration Pure Dye NED is expired	Yes
Calibration Pure Dye NED performed on	12-12-2019
Calibration Pure Dye ROX is expired	Yes
Calibration Pure Dye ROX performed on	12-12-2019
Calibration Pure Dye SYBR is expired	Yes
Calibration Pure Dye SYBR performed on	12-12-2019
Calibration Pure Dye TAMRA is expired	Yes
Calibration Pure Dye TAMRA performed on	12-12-2019
Calibration Pure Dye VIC is expired	Yes
Calibration Pure Dye VIC performed on	12-12-2019
Calibration ROI is expired	Yes
Calibration ROI performed on	12-12-2019
Calibration Uniformity is expired	Yes
Calibration Uniformity performed on	12-12-2019
Chemistry	SYBR_GREEN
Date Created	2023-11-19 16:58:15 PM PST
Experiment Barcode
Experiment Comment
Experiment File Name	D:\Users\Administrator\Desktop\LXC\23.10\20231113.eds
Experiment Name	LXH-20220223
Experiment Run End Time	2023-11-12 19:38:42 PM PST
Experiment Type	Comparative Cт (ΔΔCт)
Instrument Name	272324170
Instrument Serial Number	272324170
Instrument Type	QuantStudio™ 3 System
Passive Reference
Post-read Stage/Step
Pre-read Stage/Step
Quantification Cycle Method	Ct
Signal Smoothing On	true
Stage where Melt Analysis is performed	Stage3
Stage/ Cycle where Ct Analysis is performed	Stage2, Step3
User Name
Well	Well Position	Sample Name	Sample Color	Biogroup Name	Biogroup Color	Target Name	Target Color	Task	Reporter	Quencher	Quantity	Comments
7	A7	BCG WT	RGB(0,245,255)			bcgsigA	RGB(0,0,255)	UNKNOWN	SYBR	None
8	A8	BCG WT	RGB(0,245,255)			bcgsigA	RGB(0,0,255)	UNKNOWN	SYBR	None
9	A9	BCG WT	RGB(0,245,255)			bcgsigA	RGB(0,0,255)	UNKNOWN	SYBR	None
19	B7	BCG KO	RGB(0,245,255)			bcgsigA	RGB(0,0,255)	UNKNOWN	SYBR	None
20	B8	BCG KO	RGB(0,245,255)			bcgsigA	RGB(0,0,255)	UNKNOWN	SYBR	None
21	B9	BCG KO	RGB(0,245,255)			bcgsigA	RGB(0,0,255)	UNKNOWN	SYBR	None
45	D9	BCG WT	RGB(0,245,255)			bcg 3662 2	RGB(238,238,0)	UNKNOWN	SYBR	None
56	E8	BCG WT	RGB(0,245,255)			bcg 3662 2	RGB(238,238,0)	UNKNOWN	SYBR	None
57	E9	BCG WT	RGB(0,245,255)			bcg 3662 2	RGB(238,238,0)	UNKNOWN	SYBR	None
58	E10	BCG KO	RGB(51,161,201)			bcg 3662 2	RGB(238,238,0)	UNKNOWN	SYBR	None
59	E11	BCG KO	RGB(51,161,201)			bcg 3662 2	RGB(238,238,0)	UNKNOWN	SYBR	None
60	E12	BCG KO	RGB(51,161,201)			bcg 3662 2	RGB(238,238,0)	UNKNOWN	SYBR	None
67	F7	BCG WT no RT	RGB(238,44,44)			bcgsigA	RGB(0,0,255)	UNKNOWN	SYBR	None
68	F8	BCG WT no RT	RGB(238,44,44)			bcgsigA	RGB(0,0,255)	UNKNOWN	SYBR	None
69	F9	BCG WT no RT	RGB(238,44,44)			bcgsigA	RGB(0,0,255)	UNKNOWN	SYBR	None
70	F10	BCG KO no RT	RGB(238,18,137)			bcgsigA	RGB(0,0,255)	UNKNOWN	SYBR	None
71	F11	BCG KO no RT	RGB(238,18,137)			bcgsigA	RGB(0,0,255)	UNKNOWN	SYBR	None
72	F12	BCG KO no RT	RGB(238,18,137)			bcgsigA	RGB(0,0,255)	UNKNOWN	SYBR	None

## Sheet: Amplification Data
Block Type	96-Well 0.2-mL Block
Calibration Background is expired	Yes
Calibration Background performed on	12-12-2019
Calibration Pure Dye ABY is expired	Yes
Calibration Pure Dye ABY performed on	12-12-2019
Calibration Pure Dye FAM is expired	Yes
Calibration Pure Dye FAM performed on	12-12-2019
Calibration Pure Dye JUN is expired	Yes
Calibration Pure Dye JUN performed on	12-12-2019
Calibration Pure Dye NED is expired	Yes
Calibration Pure Dye NED performed on	12-12-2019
Calibration Pure Dye ROX is expired	Yes
Calibration Pure Dye ROX performed on	12-12-2019
Calibration Pure Dye SYBR is expired	Yes
Calibration Pure Dye SYBR performed on	12-12-2019
Calibration Pure Dye TAMRA is expired	Yes
Calibration Pure Dye TAMRA performed on	12-12-2019
Calibration Pure Dye VIC is expired	Yes
Calibration Pure Dye VIC performed on	12-12-2019
Calibration ROI is expired	Yes
Calibration ROI performed on	12-12-2019
Calibration Uniformity is expired	Yes
Calibration Uniformity performed on	12-12-2019
Chemistry	SYBR_GREEN
Date Created	2023-11-19 16:58:15 PM PST
Experiment Barcode
Experiment Comment
Experiment File Name	D:\Users\Administrator\Desktop\LXC\23.10\20231113.eds
Experiment Name	LXH-20220223
Experiment Run End Time	2023-11-12 19:38:42 PM PST
Experiment Type	Comparative Cт (ΔΔCт)
Instrument Name	272324170
Instrument Serial Number	272324170
Instrument Type	QuantStudio™ 3 System
Passive Reference
Post-read Stage/Step
Pre-read Stage/Step
Quantification Cycle Method	Ct
Signal Smoothing On	true
Stage where Melt Analysis is performed	Stage3
Stage/ Cycle where Ct Analysis is performed	Stage2, Step3
User Name
Well	Well Position	Cycle	Target Name	Rn	Delta Rn
7	A7	1	bcgsigA	35903.4	-668.589
7	A7	2	bcgsigA	36158.9	-529.33
7	A7	3	bcgsigA	36400.9	-403.68
7	A7	4	bcgsigA	36958.9	38.0201
7	A7	5	bcgsigA	37284.8	247.658
7	A7	6	bcgsigA	37256.9	103.499
7	A7	7	bcgsigA	37249.7	-20.0431
7	A7	8	bcgsigA	37579.3	193.325
7	A7	9	bcgsigA	37671.6	169.268
7	A7	10	bcgsigA	37576.8	-41.743
7	A7	11	bcgsigA	37611.8	-123.039
7	A7	12	bcgsigA	37687.9	-163.264
7	A7	13	bcgsigA	37961.9	-5.54453
7	A7	14	bcgsigA	38627.1	543.382
7	A7	15	bcgsigA	39132	931.919
7	A7	16	bcgsigA	40342.9	2026.57
7	A7	17	bcgsigA	42807.1	4374.43
7	A7	18	bcgsigA	47539.7	8990.75
7	A7	19	bcgsigA	56773.7	18108.5
7	A7	20	bcgsigA	74261.5	35480
7	A7	21	bcgsigA	105667	66769.1
7	A7	22	bcgsigA	159679	120665
7	A7	23	bcgsigA	240331	201201
7	A7	24	bcgsigA	339638	300392
7	A7	25	bcgsigA	438634	399271
7	A7	26	bcgsigA	520208	480729
7	A7	27	bcgsigA	580874	541279
7	A7	28	bcgsigA	624908	585196
7	A7	29	bcgsigA	658188	618360
7	A7	30	bcgsigA	684083	644138
7	A7	31	bcgsigA	704562	664502
7	A7	32	bcgsigA	721445	681268
7	A7	33	bcgsigA	735282	694989
7	A7	34	bcgsigA	746805	706396
7	A7	35	bcgsigA	757134	716608
7	A7	36	bcgsigA	765937	725295
7	A7	37	bcgsigA	773186	732427
7	A7	38	bcgsigA	778972	738097
7	A7	39	bcgsigA	784736	743745
7	A7	40	bcgsigA	788765	747658
8	A8	1	bcgsigA	33788.6	-160.106
8	A8	2	bcgsigA	33798.2	-231.103
8	A8	3	bcgsigA	33827.6	-282.308
8	A8	4	bcgsigA	34076	-114.481
8	A8	5	bcgsigA	34535.8	264.725
8	A8	6	bcgsigA	34565.4	213.689
8	A8	7	bcgsigA	34531	98.7538
8	A8	8	bcgsigA	34532.2	19.3697
8	A8	9	bcgsigA	34502.9	-90.5105
8	A8	10	bcgsigA	34660.2	-13.8751
8	A8	11	bcgsigA	34804.1	49.4401
8	A8	12	bcgsigA	34690.4	-144.803
8	A8	13	bcgsigA	34687.8	-228.02
8	A8	14	bcgsigA	35192.8	196.323
8	A8	15	bcgsigA	35939.3	862.286
8	A8	16	bcgsigA	37445.1	2287.46
8	A8	17	bcgsigA	40121.7	4883.48
8	A8	18	bcgsigA	44569.5	9250.65
8	A8	19	bcgsigA	53439.3	18039.9
8	A8	20	bcgsigA	70617.4	35137.4
8	A8	21	bcgsigA	102489	66928.4
8	A8	22	bcgsigA	156183	120542
8	A8	23	bcgsigA	235748	200026
8	A8	24	bcgsigA	334220	298417
8	A8	25	bcgsigA	431457	395574
8	A8	26	bcgsigA	510269	474306
8	A8	27	bcgsigA	567614	531570
8	A8	28	bcgsigA	609215	573091
8	A8	29	bcgsigA	641609	605404
8	A8	30	bcgsigA	666836	630550
8	A8	31	bcgsigA	686014	649647
8	A8	32	bcgsigA	701573	665126
8	A8	33	bcgsigA	714590	678062
8	A8	34	bcgsigA	725349	688741
8	A8	35	bcgsigA	735248	698559
8	A8	36	bcgsigA	743339	706569
8	A8	37	bcgsigA	750496	713646
8	A8	38	bcgsigA	756527	719597
8	A8	39	bcgsigA	762298	725287
8	A8	40	bcgsigA	765901	728809
9	A9	1	bcgsigA	32878.4	-11.3393
9	A9	2	bcgsigA	32942.8	-20.3232
9	A9	3	bcgsigA	32847.2	-189.291
9	A9	4	bcgsigA	32875.3	-234.592
9	A9	5	bcgsigA	33268.5	85.1586
9	A9	6	bcgsigA	33684.5	427.776
9	A9	7	bcgsigA	33400	69.8666
9	A9	8	bcgsigA	33323.5	-80.0314
9	A9	9	bcgsigA	33594.4	117.461
9	A9	10	bcgsigA	33603	52.6375
9	A9	11	bcgsigA	33554.5	-69.2762
9	A9	12	bcgsigA	33517.5	-179.709
9	A9	13	bcgsigA	33530.3	-240.295
9	A9	14	bcgsigA	33936.7	92.7135
9	A9	15	bcgsigA	34531.1	613.698
9	A9	16	bcgsigA	35667.5	1676.64
9	A9	17	bcgsigA	38028.5	3964.26
9	A9	18	bcgsigA	42767.7	8630.03
9	A9	19	bcgsigA	52074.2	17863.1
9	A9	20	bcgsigA	69223.6	34939.1
9	A9	21	bcgsigA	100345	65987.4
9	A9	22	bcgsigA	152532	118101
9	A9	23	bcgsigA	230345	195840
9	A9	24	bcgsigA	326748	292170
9	A9	25	bcgsigA	421130	386478
9	A9	26	bcgsigA	497726	463001
9	A9	27	bcgsigA	553525	518726
9	A9	28	bcgsigA	593102	558230
9	A9	29	bcgsigA	624087	589142
9	A9	30	bcgsigA	647732	612713
9	A9	31	bcgsigA	665853	630761
9	A9	32	bcgsigA	680965	645800
9	A9	33	bcgsigA	693602	658363
9	A9	34	bcgsigA	704576	669264
9	A9	35	bcgsigA	713742	678356
9	A9	36	bcgsigA	721392	685933
9	A9	37	bcgsigA	727327	691795
9	A9	38	bcgsigA	732037	696431
9	A9	39	bcgsigA	737390	701710
9	A9	40	bcgsigA	740824	705071
19	B7	1	bcgsigA	30051.8	-271.634
19	B7	2	bcgsigA	30354	-23.6519
19	B7	3	bcgsigA	30458.5	26.5233
19	B7	4	bcgsigA	30566.1	79.8274
19	B7	5	bcgsigA	30604.6	64.0436
19	B7	6	bcgsigA	30539.7	-55.086
19	B7	7	bcgsigA	30534.3	-114.839
19	B7	8	bcgsigA	30519.6	-183.794
19	B7	9	bcgsigA	30758.1	0.419987
19	B7	10	bcgsigA	30942.1	130.087
19	B7	11	bcgsigA	30919.1	52.8172
19	B7	12	bcgsigA	31139.9	219.365
19	B7	13	bcgsigA	31775.8	800.961
19	B7	14	bcgsigA	32719.8	1690.73
19	B7	15	bcgsigA	34140.1	3056.72
19	B7	16	bcgsigA	37696.2	6558.54
19	B7	17	bcgsigA	43973.5	12781.5
19	B7	18	bcgsigA	55858.9	24612.6
19	B7	19	bcgsigA	78270.4	46969.9
19	B7	20	bcgsigA	117843	86487.7
19	B7	21	bcgsigA	182710	151301
19	B7	22	bcgsigA	273518	242054
19	B7	23	bcgsigA	377934	346416
19	B7	24	bcgsigA	475168	443596
19	B7	25	bcgsigA	552267	520641
19	B7	26	bcgsigA	608710	577029
19	B7	27	bcgsigA	649928	618193
19	B7	28	bcgsigA	681673	649884
19	B7	29	bcgsigA	706967	675124
19	B7	30	bcgsigA	727769	695871
19	B7	31	bcgsigA	744408	712456
19	B7	32	bcgsigA	758346	726339
19	B7	33	bcgsigA	770163	738102
19	B7	34	bcgsigA	780147	748032
19	B7	35	bcgsigA	788407	756238
19	B7	36	bcgsigA	795865	763642
19	B7	37	bcgsigA	802916	770639
19	B7	38	bcgsigA	808027	775695
19	B7	39	bcgsigA	813076	780689
19	B7	40	bcgsigA	816367	783926
20	B8	1	bcgsigA	30349	-284.906
20	B8	2	bcgsigA	30671.8	28.7659
20	B8	3	bcgsigA	30713.6	61.5273
20	B8	4	bcgsigA	30624.7	-36.4301
20	B8	5	bcgsigA	30653	-17.2098
20	B8	6	bcgsigA	30695.9	16.5555
20	B8	7	bcgsigA	30632.3	-56.1265
20	B8	8	bcgsigA	30641.9	-55.5877
20	B8	9	bcgsigA	30793.9	87.2713
20	B8	10	bcgsigA	30866.6	150.871
20	B8	11	bcgsigA	31278.7	553.968
20	B8	12	bcgsigA	31493.9	760.024
20	B8	13	bcgsigA	32066.9	1323.92
20	B8	14	bcgsigA	32686.4	1934.33
20	B8	15	bcgsigA	34195.8	3434.69
20	B8	16	bcgsigA	37701.8	6931.64
20	B8	17	bcgsigA	43594.8	12815.5
20	B8	18	bcgsigA	55207.6	24419.2
20	B8	19	bcgsigA	77084.2	46286.7
20	B8	20	bcgsigA	116199	85392.3
20	B8	21	bcgsigA	179901	149085
20	B8	22	bcgsigA	269556	238731
20	B8	23	bcgsigA	373972	343138
20	B8	24	bcgsigA	470343	439500
20	B8	25	bcgsigA	546665	515813
20	B8	26	bcgsigA	602152	571291
20	B8	27	bcgsigA	643180	612310
20	B8	28	bcgsigA	674416	643537
20	B8	29	bcgsigA	699393	668505
20	B8	30	bcgsigA	719578	688681
20	B8	31	bcgsigA	735142	704236
20	B8	32	bcgsigA	748613	717697
20	B8	33	bcgsigA	759641	728716
20	B8	34	bcgsigA	769006	738073
20	B8	35	bcgsigA	777099	746156
20	B8	36	bcgsigA	783918	752966
20	B8	37	bcgsigA	788703	757742
20	B8	38	bcgsigA	793690	762720
20	B8	39	bcgsigA	798687	767708
20	B8	40	bcgsigA	801877	770889
21	B9	1	bcgsigA	32857.6	-997.153
21	B9	2	bcgsigA	33439.6	-750.41
21	B9	3	bcgsigA	34338.8	-186.447
21	B9	4	bcgsigA	34994.3	133.89
21	B9	5	bcgsigA	35113.2	-82.4446
21	B9	6	bcgsigA	35581.5	50.6779
21	B9	7	bcgsigA	35816.7	-49.3481
21	B9	8	bcgsigA	36318	116.763
21	B9	9	bcgsigA	36847	310.541
21	B9	10	bcgsigA	36893.3	21.6482
21	B9	11	bcgsigA	36891.6	-315.28
21	B9	12	bcgsigA	37447.5	-94.5952
21	B9	13	bcgsigA	38394	516.664
21	B9	14	bcgsigA	39057.9	845.388
21	B9	15	bcgsigA	40721.3	2173.6
21	B9	16	bcgsigA	43974.8	5091.82
21	B9	17	bcgsigA	49374.5	10156.3
21	B9	18	bcgsigA	60303.1	20749.8
21	B9	19	bcgsigA	80620.1	40731.5
21	B9	20	bcgsigA	116068	75843.9
21	B9	21	bcgsigA	175039	134480
21	B9	22	bcgsigA	257910	217016
21	B9	23	bcgsigA	354581	313351
21	B9	24	bcgsigA	445430	403865
21	B9	25	bcgsigA	518677	476777
21	B9	26	bcgsigA	573324	531089
21	B9	27	bcgsigA	614648	572077
21	B9	28	bcgsigA	647190	604284
21	B9	29	bcgsigA	673371	630130
21	B9	30	bcgsigA	694896	651320
21	B9	31	bcgsigA	712162	668251
21	B9	32	bcgsigA	726827	682581
21	B9	33	bcgsigA	739348	694766
21	B9	34	bcgsigA	750016	705099
21	B9	35	bcgsigA	759174	713922
21	B9	36	bcgsigA	766149	720562
21	B9	37	bcgsigA	772121	726198
21	B9	38	bcgsigA	778367	732109
21	B9	39	bcgsigA	782804	736211
21	B9	40	bcgsigA	785520	738592
45	D9	1	bcg 3662 2	23022.2	-299.672
45	D9	2	bcg 3662 2	23263.4	-177.309
45	D9	3	bcg 3662 2	23430.2	-129.381
45	D9	4	bcg 3662 2	23849.3	170.984
45	D9	5	bcg 3662 2	23894.7	97.5245
45	D9	6	bcg 3662 2	23945.4	29.454
45	D9	7	bcg 3662 2	23880.7	-154.117
45	D9	8	bcg 3662 2	23963.7	-189.869
45	D9	9	bcg 3662 2	24359.2	86.7522
45	D9	10	bcg 3662 2	24509.5	118.314
45	D9	11	bcg 3662 2	24480.4	-29.6624
45	D9	12	bcg 3662 2	24740	111.107
45	D9	13	bcg 3662 2	25049.2	301.548
45	D9	14	bcg 3662 2	25532.6	666.177
45	D9	15	bcg 3662 2	26337.9	1352.6
45	D9	16	bcg 3662 2	27796.3	2692.23
45	D9	17	bcg 3662 2	30626.1	5403.16
45	D9	18	bcg 3662 2	36277.2	10935.5
45	D9	19	bcg 3662 2	47421.3	21960.8
45	D9	20	bcg 3662 2	67547.7	41968.4
45	D9	21	bcg 3662 2	104385	78687.2
45	D9	22	bcg 3662 2	166473	140656
45	D9	23	bcg 3662 2	260650	234715
45	D9	24	bcg 3662 2	377477	351423
45	D9	25	bcg 3662 2	489482	463308
45	D9	26	bcg 3662 2	568762	542470
45	D9	27	bcg 3662 2	617319	590908
45	D9	28	bcg 3662 2	651066	624536
45	D9	29	bcg 3662 2	675816	649167
45	D9	30	bcg 3662 2	693383	666616
45	D9	31	bcg 3662 2	706392	679506
45	D9	32	bcg 3662 2	716261	689256
45	D9	33	bcg 3662 2	723744	696620
45	D9	34	bcg 3662 2	729453	702210
45	D9	35	bcg 3662 2	734201	706840
45	D9	36	bcg 3662 2	738085	710605
45	D9	37	bcg 3662 2	740449	712850
45	D9	38	bcg 3662 2	742801	715083
45	D9	39	bcg 3662 2	745005	717168
45	D9	40	bcg 3662 2	745241	717286
56	E8	1	bcg 3662 2	20997.2	-81.5352
56	E8	2	bcg 3662 2	21230.5	36.357
56	E8	3	bcg 3662 2	21330.9	21.2687
56	E8	4	bcg 3662 2	21385.3	-39.7277
56	E8	5	bcg 3662 2	21590.5	50.0258
56	E8	6	bcg 3662 2	21609.5	-46.3301
56	E8	7	bcg 3662 2	21755.7	-15.5883
56	E8	8	bcg 3662 2	21801.2	-85.452
56	E8	9	bcg 3662 2	22025	22.8523
56	E8	10	bcg 3662 2	22308.2	190.647
56	E8	11	bcg 3662 2	22257.1	24.1016
56	E8	12	bcg 3662 2	22226.6	-121.797
56	E8	13	bcg 3662 2	22464.5	0.669141
56	E8	14	bcg 3662 2	23013.5	434.255
56	E8	15	bcg 3662 2	24017.5	1322.83
56	E8	16	bcg 3662 2	25721	2911
56	E8	17	bcg 3662 2	28510.6	5585.13
56	E8	18	bcg 3662 2	34143.6	11102.7
56	E8	19	bcg 3662 2	45239.7	22083.4
56	E8	20	bcg 3662 2	65467.5	42195.8
56	E8	21	bcg 3662 2	102283	78896.2
56	E8	22	bcg 3662 2	164627	141125
56	E8	23	bcg 3662 2	257322	233704
56	E8	24	bcg 3662 2	368803	345069
56	E8	25	bcg 3662 2	472148	448299
56	E8	26	bcg 3662 2	543566	519602
56	E8	27	bcg 3662 2	587750	563670
56	E8	28	bcg 3662 2	618610	594415
56	E8	29	bcg 3662 2	640735	616425
56	E8	30	bcg 3662 2	656726	632300
56	E8	31	bcg 3662 2	667843	643302
56	E8	32	bcg 3662 2	676589	651932
56	E8	33	bcg 3662 2	683706	658934
56	E8	34	bcg 3662 2	688990	664103
56	E8	35	bcg 3662 2	693010	668007
56	E8	36	bcg 3662 2	695915	670796
56	E8	37	bcg 3662 2	698496	673262
56	E8	38	bcg 3662 2	700622	675273
56	E8	39	bcg 3662 2	702457	676993
56	E8	40	bcg 3662 2	703698	678118
57	E9	1	bcg 3662 2	23251.5	-323.588
57	E9	2	bcg 3662 2	23367.8	-376.715
57	E9	3	bcg 3662 2	23511.5	-402.416
57	E9	4	bcg 3662 2	24154.3	70.9609
57	E9	5	bcg 3662 2	24749.3	496.608
57	E9	6	bcg 3662 2	24659.7	237.586
57	E9	7	bcg 3662 2	24551.4	-40.062
57	E9	8	bcg 3662 2	24684.8	-76.1087
57	E9	9	bcg 3662 2	24731.9	-198.403
57	E9	10	bcg 3662 2	24827.4	-272.268
57	E9	11	bcg 3662 2	25148.5	-120.657
57	E9	12	bcg 3662 2	25660.7	222.197
57	E9	13	bcg 3662 2	25690.5	82.5641
57	E9	14	bcg 3662 2	25893.1	115.779
57	E9	15	bcg 3662 2	26771.3	824.553
57	E9	16	bcg 3662 2	28617.1	2500.93
57	E9	17	bcg 3662 2	31645.3	5359.8
57	E9	18	bcg 3662 2	37769.9	11315
57	E9	19	bcg 3662 2	49097.4	22473.1
57	E9	20	bcg 3662 2	70499.6	43705.8
57	E9	21	bcg 3662 2	109742	82778.6
57	E9	22	bcg 3662 2	175894	148761
57	E9	23	bcg 3662 2	274215	246913
57	E9	24	bcg 3662 2	393892	366420
57	E9	25	bcg 3662 2	507329	479689
57	E9	26	bcg 3662 2	586431	558621
57	E9	27	bcg 3662 2	634854	606874
57	E9	28	bcg 3662 2	668073	639924
57	E9	29	bcg 3662 2	693477	665158
57	E9	30	bcg 3662 2	711915	683428
57	E9	31	bcg 3662 2	723940	695282
57	E9	32	bcg 3662 2	733591	704764
57	E9	33	bcg 3662 2	741292	712296
57	E9	34	bcg 3662 2	747179	718014
57	E9	35	bcg 3662 2	752138	722803
57	E9	36	bcg 3662 2	755392	725888
57	E9	37	bcg 3662 2	757791	728118
57	E9	38	bcg 3662 2	760369	730526
57	E9	39	bcg 3662 2	762422	732410
57	E9	40	bcg 3662 2	763937	733755
58	E10	1	bcg 3662 2	23104.3	-718.638
58	E10	2	bcg 3662 2	23214.5	-773.173
58	E10	3	bcg 3662 2	23721.1	-431.344
58	E10	4	bcg 3662 2	24268.7	-48.5906
58	E10	5	bcg 3662 2	24623.8	141.721
58	E10	6	bcg 3662 2	24930.3	283.51
58	E10	7	bcg 3662 2	24938.3	126.72
58	E10	8	bcg 3662 2	25095	118.597
58	E10	9	bcg 3662 2	25105.9	-35.2322
58	E10	10	bcg 3662 2	25447.3	141.34
58	E10	11	bcg 3662 2	25734.3	263.567
58	E10	12	bcg 3662 2	25748.7	113.213
58	E10	13	bcg 3662 2	25671.8	-128.527
58	E10	14	bcg 3662 2	25861.9	-103.126
58	E10	15	bcg 3662 2	25792.9	-336.937
58	E10	16	bcg 3662 2	25725.1	-569.582
58	E10	17	bcg 3662 2	26198	-261.459
58	E10	18	bcg 3662 2	26870	245.763
58	E10	19	bcg 3662 2	27204.5	415.477
58	E10	20	bcg 3662 2	27018.7	64.8904
58	E10	21	bcg 3662 2	27033.9	-84.6004
58	E10	22	bcg 3662 2	28067.3	783.981
58	E10	23	bcg 3662 2	29316	1867.9
58	E10	24	bcg 3662 2	32145.1	4532.19
58	E10	25	bcg 3662 2	37230.4	9452.69
58	E10	26	bcg 3662 2	46710.9	18768.5
58	E10	27	bcg 3662 2	64633.8	36526.5
58	E10	28	bcg 3662 2	96796.9	68524.8
58	E10	29	bcg 3662 2	151334	122897
58	E10	30	bcg 3662 2	229598	200997
58	E10	31	bcg 3662 2	317715	288949
58	E10	32	bcg 3662 2	394110	365179
58	E10	33	bcg 3662 2	450838	421742
58	E10	34	bcg 3662 2	491591	462331
58	E10	35	bcg 3662 2	521686	492260
58	E10	36	bcg 3662 2	543624	514034
58	E10	37	bcg 3662 2	560527	530772
58	E10	38	bcg 3662 2	573939	544019
58	E10	39	bcg 3662 2	584741	554656
58	E10	40	bcg 3662 2	592537	562288
59	E11	1	bcg 3662 2	21038.7	-410.209
59	E11	2	bcg 3662 2	21050	-494.783
59	E11	3	bcg 3662 2	21230.2	-410.419
59	E11	4	bcg 3662 2	21554.8	-181.584
59	E11	5	bcg 3662 2	21998	165.782
59	E11	6	bcg 3662 2	22059.3	131.226
59	E11	7	bcg 3662 2	22035.7	11.7775
59	E11	8	bcg 3662 2	22124.2	4.49305
59	E11	9	bcg 3662 2	22230	14.4215
59	E11	10	bcg 3662 2	22386.8	75.3968
59	E11	11	bcg 3662 2	22514.8	107.591
59	E11	12	bcg 3662 2	22798.8	295.785
59	E11	13	bcg 3662 2	22820.8	221.928
59	E11	14	bcg 3662 2	22767.6	72.9036
59	E11	15	bcg 3662 2	22752.6	-37.9453
59	E11	16	bcg 3662 2	22735.3	-151.025
59	E11	17	bcg 3662 2	23020.1	37.9428
59	E11	18	bcg 3662 2	23015.1	-62.8533
59	E11	19	bcg 3662 2	23092.9	-80.8721
59	E11	20	bcg 3662 2	23055.1	-214.549
59	E11	21	bcg 3662 2	23134.3	-231.15
59	E11	22	bcg 3662 2	24153.7	692.433
59	E11	23	bcg 3662 2	25709.3	2152.18
59	E11	24	bcg 3662 2	28572	4919.07
59	E11	25	bcg 3662 2	33715.8	9967.06
59	E11	26	bcg 3662 2	43539.6	19695
59	E11	27	bcg 3662 2	61709.4	37768.9
59	E11	28	bcg 3662 2	94545.6	70509.3
59	E11	29	bcg 3662 2	148562	124430
59	E11	30	bcg 3662 2	223940	199712
59	E11	31	bcg 3662 2	304731	280407
59	E11	32	bcg 3662 2	372674	348254
59	E11	33	bcg 3662 2	422617	398102
59	E11	34	bcg 3662 2	458884	434272
59	E11	35	bcg 3662 2	485664	460957
59	E11	36	bcg 3662 2	505956	481153
59	E11	37	bcg 3662 2	521479	496580
59	E11	38	bcg 3662 2	532971	507977
59	E11	39	bcg 3662 2	542750	517660
59	E11	40	bcg 3662 2	548708	523521
60	E12	1	bcg 3662 2	27793.4	-217.581
60	E12	2	bcg 3662 2	27914.1	-221.542
60	E12	3	bcg 3662 2	28169.8	-90.6701
60	E12	4	bcg 3662 2	28250.4	-134.737
60	E12	5	bcg 3662 2	28568.9	58.9943
60	E12	6	bcg 3662 2	28682.2	47.5228
60	E12	7	bcg 3662 2	29126.4	366.979
60	E12	8	bcg 3662 2	29257.3	373.125
60	E12	9	bcg 3662 2	28891.1	-117.833
60	E12	10	bcg 3662 2	28764.4	-369.254
60	E12	11	bcg 3662 2	29062.8	-195.645
60	E12	12	bcg 3662 2	29527.4	144.207
60	E12	13	bcg 3662 2	29560.2	52.2788
60	E12	14	bcg 3662 2	29404.8	-227.886
60	E12	15	bcg 3662 2	29426.2	-331.262
60	E12	16	bcg 3662 2	30008.4	126.278
60	E12	17	bcg 3662 2	30100.1	93.215
60	E12	18	bcg 3662 2	30294.5	162.812
60	E12	19	bcg 3662 2	30298.3	41.8755
60	E12	20	bcg 3662 2	30575.6	194.425
60	E12	21	bcg 3662 2	30863.4	357.53
60	E12	22	bcg 3662 2	31410.9	780.252
60	E12	23	bcg 3662 2	32448.3	1692.92
60	E12	24	bcg 3662 2	34914.8	4034.68
60	E12	25	bcg 3662 2	39740.2	8735.25
60	E12	26	bcg 3662 2	49054.3	17924.6
60	E12	27	bcg 3662 2	66234.7	34980.3
60	E12	28	bcg 3662 2	97039.9	65660.7
60	E12	29	bcg 3662 2	148900	117396
60	E12	30	bcg 3662 2	223411	191782
60	E12	31	bcg 3662 2	306229	274475
60	E12	32	bcg 3662 2	378644	346766
60	E12	33	bcg 3662 2	432286	400283
60	E12	34	bcg 3662 2	471639	439512
60	E12	35	bcg 3662 2	500188	467936
60	E12	36	bcg 3662 2	521909	489531
60	E12	37	bcg 3662 2	538721	506219
60	E12	38	bcg 3662 2	551506	518879
60	E12	39	bcg 3662 2	561995	529244
60	E12	40	bcg 3662 2	569305	536429
67	F7	1	bcgsigA	18827.9	-445.545
67	F7	2	bcgsigA	18888.5	-460.226
67	F7	3	bcgsigA	19234.5	-189.572
67	F7	4	bcgsigA	19441.8	-57.4994
67	F7	5	bcgsigA	19326.4	-248.276
67	F7	6	bcgsigA	19358.7	-291.253
67	F7	7	bcgsigA	19870.6	145.415
67	F7	8	bcgsigA	20078.4	277.945
67	F7	9	bcgsigA	20164.8	289.059
67	F7	10	bcgsigA	20090.6	139.51
67	F7	11	bcgsigA	20017.6	-8.74763
67	F7	12	bcgsigA	20171.3	69.6647
67	F7	13	bcgsigA	20383.9	206.919
67	F7	14	bcgsigA	20301.3	49.0441
67	F7	15	bcgsigA	20246.9	-80.5943
67	F7	16	bcgsigA	20519.4	116.552
67	F7	17	bcgsigA	20568.1	89.9941
67	F7	18	bcgsigA	20451.1	-102.275
67	F7	19	bcgsigA	20422.6	-206.041
67	F7	20	bcgsigA	20504.1	-199.845
67	F7	21	bcgsigA	20580.5	-198.802
67	F7	22	bcgsigA	21220.6	366.103
67	F7	23	bcgsigA	21672.5	742.662
67	F7	24	bcgsigA	22454.5	1449.35
67	F7	25	bcgsigA	23261	2180.61
67	F7	26	bcgsigA	24898.7	3743.01
67	F7	27	bcgsigA	28233.4	7002.41
67	F7	28	bcgsigA	34808	13501.7
67	F7	29	bcgsigA	47298.4	25916.9
67	F7	30	bcgsigA	69651.5	48194.6
67	F7	31	bcgsigA	109758	88226
67	F7	32	bcgsigA	172161	150553
67	F7	33	bcgsigA	252934	231251
67	F7	34	bcgsigA	331822	310064
67	F7	35	bcgsigA	389713	367879
67	F7	36	bcgsigA	423910	402001
67	F7	37	bcgsigA	442233	420249
67	F7	38	bcgsigA	451808	429749
67	F7	39	bcgsigA	457038	434904
67	F7	40	bcgsigA	459804	437594
68	F8	1	bcgsigA	17628.7	-244.578
68	F8	2	bcgsigA	17782.4	-183.955
68	F8	3	bcgsigA	17748.6	-310.907
68	F8	4	bcgsigA	17811.1	-341.423
68	F8	5	bcgsigA	18311.6	65.9379
68	F8	6	bcgsigA	18414.1	75.2831
68	F8	7	bcgsigA	18615.6	183.738
68	F8	8	bcgsigA	18679	154.026
68	F8	9	bcgsigA	18669.5	51.4342
68	F8	10	bcgsigA	18905.5	194.26
68	F8	11	bcgsigA	18893.3	88.9802
68	F8	12	bcgsigA	18976.5	79.0755
68	F8	13	bcgsigA	19085.2	94.702
68	F8	14	bcgsigA	18974.1	-109.509
68	F8	15	bcgsigA	18984.9	-191.801
68	F8	16	bcgsigA	19496.7	226.855
68	F8	17	bcgsigA	19511.2	148.286
68	F8	18	bcgsigA	19463.9	7.89522
68	F8	19	bcgsigA	19480	-69.1872
68	F8	20	bcgsigA	19465	-177.295
68	F8	21	bcgsigA	19575.4	-159.993
68	F8	22	bcgsigA	19818.1	-10.3584
68	F8	23	bcgsigA	19894.6	-27.0151
68	F8	24	bcgsigA	20267.4	252.742
68	F8	25	bcgsigA	20612.3	504.523
68	F8	26	bcgsigA	20618.1	417.216
68	F8	27	bcgsigA	21006.7	712.675
68	F8	28	bcgsigA	21649.3	1262.23
68	F8	29	bcgsigA	22478.7	1998.49
68	F8	30	bcgsigA	23750.6	3177.3
68	F8	31	bcgsigA	26727.7	6061.3
68	F8	32	bcgsigA	31555.9	10796.4
68	F8	33	bcgsigA	40801.5	19948.9
68	F8	34	bcgsigA	58368.5	37422.7
68	F8	35	bcgsigA	89897.5	68858.6
68	F8	36	bcgsigA	141917	120785
68	F8	37	bcgsigA	215906	194681
68	F8	38	bcgsigA	303010	281692
68	F8	39	bcgsigA	386583	365172
68	F8	40	bcgsigA	446183	424678
69	F9	1	bcgsigA	19189.9	-1003.78
69	F9	2	bcgsigA	19275.2	-988.461
69	F9	3	bcgsigA	20014	-319.663
69	F9	4	bcgsigA	20368.2	-35.5461
69	F9	5	bcgsigA	20511.7	37.9688
69	F9	6	bcgsigA	20515.4	-28.2896
69	F9	7	bcgsigA	20557.1	-56.6399
69	F9	8	bcgsigA	20862.6	178.848
69	F9	9	bcgsigA	20900.1	146.351
69	F9	10	bcgsigA	20810.9	-12.8802
69	F9	11	bcgsigA	20923.9	30.1347
69	F9	12	bcgsigA	21149.2	185.376
69	F9	13	bcgsigA	21325.6	291.778
69	F9	14	bcgsigA	21293.7	189.851
69	F9	15	bcgsigA	21139.8	-34.1043
69	F9	16	bcgsigA	21054.2	-189.703
69	F9	17	bcgsigA	21149.8	-164.129
69	F9	18	bcgsigA	21125.7	-258.19
69	F9	19	bcgsigA	21376.7	-77.232
69	F9	20	bcgsigA	21658.2	134.238
69	F9	21	bcgsigA	21575.8	-18.1689
69	F9	22	bcgsigA	21573.7	-90.2477
69	F9	23	bcgsigA	22039.7	305.742
69	F9	24	bcgsigA	22382.4	578.364
69	F9	25	bcgsigA	22499.1	625.09
69	F9	26	bcgsigA	22736.2	792.14
69	F9	27	bcgsigA	23166	1151.94
69	F9	28	bcgsigA	23638.5	1554.44
69	F9	29	bcgsigA	24665.9	2511.81
69	F9	30	bcgsigA	26777.6	4553.57
69	F9	31	bcgsigA	30595.8	8301.74
69	F9	32	bcgsigA	37716.5	15352.4
69	F9	33	bcgsigA	51079.7	28645.5
69	F9	34	bcgsigA	75843.3	53339.1
69	F9	35	bcgsigA	117641	95066.4
69	F9	36	bcgsigA	181443	158799
69	F9	37	bcgsigA	258738	236024
69	F9	38	bcgsigA	330713	307929
69	F9	39	bcgsigA	383078	360224
69	F9	40	bcgsigA	412856	389931
70	F10	1	bcgsigA	21291.9	-462.48
70	F10	2	bcgsigA	21461.9	-382.858
70	F10	3	bcgsigA	21752.8	-182.194
70	F10	4	bcgsigA	21830.1	-195.182
70	F10	5	bcgsigA	22150.2	34.5734
70	F10	6	bcgsigA	22186.9	-19.0108
70	F10	7	bcgsigA	22328.4	32.2643
70	F10	8	bcgsigA	22465.3	78.854
70	F10	9	bcgsigA	22633.6	156.885
70	F10	10	bcgsigA	22762.2	195.141
70	F10	11	bcgsigA	22779.6	122.344
70	F10	12	bcgsigA	22709.2	-38.4243
70	F10	13	bcgsigA	22858.3	20.4447
70	F10	14	bcgsigA	23097.3	169.185
70	F10	15	bcgsigA	23092.3	73.8798
70	F10	16	bcgsigA	23241.5	132.807
70	F10	17	bcgsigA	23099.5	-99.5464
70	F10	18	bcgsigA	22992.9	-296.408
70	F10	19	bcgsigA	23188.7	-190.936
70	F10	20	bcgsigA	23286.2	-183.649
70	F10	21	bcgsigA	23320.4	-239.752
70	F10	22	bcgsigA	23851.7	201.204
70	F10	23	bcgsigA	23968.3	227.521
70	F10	24	bcgsigA	23964.7	133.684
70	F10	25	bcgsigA	24470.9	549.618
70	F10	26	bcgsigA	24707.5	695.854
70	F10	27	bcgsigA	25410.9	1308.95
70	F10	28	bcgsigA	26976.1	2783.94
70	F10	29	bcgsigA	29012.6	4730.08
70	F10	30	bcgsigA	33175.2	8802.39
70	F10	31	bcgsigA	41725.3	17262.2
70	F10	32	bcgsigA	57460.3	32907
70	F10	33	bcgsigA	86180.2	61536.6
70	F10	34	bcgsigA	134310	109576
70	F10	35	bcgsigA	204909	180085
70	F10	36	bcgsigA	289310	264395
70	F10	37	bcgsigA	369696	344691
70	F10	38	bcgsigA	430561	405466
70	F10	39	bcgsigA	472707	447521
70	F10	40	bcgsigA	497962	472687
71	F11	1	bcgsigA	20009.9	-1072.47
71	F11	2	bcgsigA	20062.7	-1072.04
71	F11	3	bcgsigA	20750.3	-436.871
71	F11	4	bcgsigA	21343.7	104.126
71	F11	5	bcgsigA	21429.5	137.496
71	F11	6	bcgsigA	21509.5	165.053
71	F11	7	bcgsigA	21557.5	160.595
71	F11	8	bcgsigA	21785	335.656
71	F11	9	bcgsigA	21547.2	45.5005
71	F11	10	bcgsigA	21418.1	-136.05
71	F11	11	bcgsigA	21544.3	-62.2384
71	F11	12	bcgsigA	21602	-56.9702
71	F11	13	bcgsigA	22048.4	336.966
71	F11	14	bcgsigA	22067.6	303.797
71	F11	15	bcgsigA	21764	-52.2104
71	F11	16	bcgsigA	21586.4	-282.241
71	F11	17	bcgsigA	21571.6	-349.494
71	F11	18	bcgsigA	21648.3	-325.171
71	F11	19	bcgsigA	21619.3	-406.633
71	F11	20	bcgsigA	21687.4	-390.988
71	F11	21	bcgsigA	22060.5	-70.2844
71	F11	22	bcgsigA	22422.5	239.328
71	F11	23	bcgsigA	22411.1	175.463
71	F11	24	bcgsigA	22510.5	222.452
71	F11	25	bcgsigA	22683.2	342.72
71	F11	26	bcgsigA	22769.2	376.326
71	F11	27	bcgsigA	23600.5	1155.22
71	F11	28	bcgsigA	24755.2	2257.44
71	F11	29	bcgsigA	27058.7	4508.6
71	F11	30	bcgsigA	31350.5	8747.93
71	F11	31	bcgsigA	39848.6	17193.6
71	F11	32	bcgsigA	54951.4	32244
71	F11	33	bcgsigA	82606.7	59846.9
71	F11	34	bcgsigA	129297	106485
71	F11	35	bcgsigA	197563	174698
71	F11	36	bcgsigA	279931	257013
71	F11	37	bcgsigA	356600	333630
71	F11	38	bcgsigA	414642	391620
71	F11	39	bcgsigA	454671	431597
71	F11	40	bcgsigA	479574	456447
72	F12	1	bcgsigA	21699.4	-114.37
72	F12	2	bcgsigA	21592.8	-320.081
72	F12	3	bcgsigA	21658.5	-353.509
72	F12	4	bcgsigA	22137.7	26.6084
72	F12	5	bcgsigA	22217.9	7.73914
72	F12	6	bcgsigA	22200	-109.322
72	F12	7	bcgsigA	22423	14.5944
72	F12	8	bcgsigA	22591.3	83.8091
72	F12	9	bcgsigA	22704.8	98.2523
72	F12	10	bcgsigA	22802.6	96.8928
72	F12	11	bcgsigA	22857.1	52.2911
72	F12	12	bcgsigA	23046.7	142.775
72	F12	13	bcgsigA	23285.8	282.855
72	F12	14	bcgsigA	23246.8	144.664
72	F12	15	bcgsigA	23243.8	42.6441
72	F12	16	bcgsigA	23206.7	-93.6177
72	F12	17	bcgsigA	23382.9	-16.53
72	F12	18	bcgsigA	23334.7	-163.778
72	F12	19	bcgsigA	23409.6	-188.028
72	F12	20	bcgsigA	23682.9	-13.7628
72	F12	21	bcgsigA	23705.5	-90.3371
72	F12	22	bcgsigA	23930.7	35.7585
72	F12	23	bcgsigA	23946.5	-47.5112
72	F12	24	bcgsigA	24268.7	175.588
72	F12	25	bcgsigA	24711.5	519.307
72	F12	26	bcgsigA	25364.5	1073.21
72	F12	27	bcgsigA	25835	1444.63
72	F12	28	bcgsigA	27030	2540.49
72	F12	29	bcgsigA	29904.8	5316.21
72	F12	30	bcgsigA	34954.3	10266.6
72	F12	31	bcgsigA	43762.4	18975.6
72	F12	32	bcgsigA	60977.5	36091.6
72	F12	33	bcgsigA	92548.5	67563.5
72	F12	34	bcgsigA	144719	119635
72	F12	35	bcgsigA	217998	192815
72	F12	36	bcgsigA	302831	277548
72	F12	37	bcgsigA	379409	354028
72	F12	38	bcgsigA	436979	411499
72	F12	39	bcgsigA	478293	452714
72	F12	40	bcgsigA	505070	479391

## Sheet: Results
Block Type	96-Well 0.2-mL Block
Calibration Background is expired	Yes
Calibration Background performed on	12-12-2019
Calibration Pure Dye ABY is expired	Yes
Calibration Pure Dye ABY performed on	12-12-2019
Calibration Pure Dye FAM is expired	Yes
Calibration Pure Dye FAM performed on	12-12-2019
Calibration Pure Dye JUN is expired	Yes
Calibration Pure Dye JUN performed on	12-12-2019
Calibration Pure Dye NED is expired	Yes
Calibration Pure Dye NED performed on	12-12-2019
Calibration Pure Dye ROX is expired	Yes
Calibration Pure Dye ROX performed on	12-12-2019
Calibration Pure Dye SYBR is expired	Yes
Calibration Pure Dye SYBR performed on	12-12-2019
Calibration Pure Dye TAMRA is expired	Yes
Calibration Pure Dye TAMRA performed on	12-12-2019
Calibration Pure Dye VIC is expired	Yes
Calibration Pure Dye VIC performed on	12-12-2019
Calibration ROI is expired	Yes
Calibration ROI performed on	12-12-2019
Calibration Uniformity is expired	Yes
Calibration Uniformity performed on	12-12-2019
Chemistry	SYBR_GREEN
Date Created	2023-11-19 16:58:15 PM PST
Experiment Barcode
Experiment Comment
Experiment File Name	D:\Users\Administrator\Desktop\LXC\23.10\20231113.eds
Experiment Name	LXH-20220223
Experiment Run End Time	2023-11-12 19:38:42 PM PST
Experiment Type	Comparative Cт (ΔΔCт)
Instrument Name	272324170
Instrument Serial Number	272324170
Instrument Type	QuantStudio™ 3 System
Passive Reference
Post-read Stage/Step
Pre-read Stage/Step
Quantification Cycle Method	Ct
Signal Smoothing On	true
Stage where Melt Analysis is performed	Stage3
Stage/ Cycle where Ct Analysis is performed	Stage2, Step3
User Name
Well	Well Position	Omit	Sample Name	Target Name	Task	Reporter	Quencher	Quantity	Quantity Mean	Quantity SD	RQ	RQ Min	RQ Max	CT	Ct Mean	Ct SD	Delta Ct	Delta Ct Mean	Delta Ct SD	Delta Ct SE	Delta Delta Ct	Automatic Ct Threshold	Ct Threshold	Automatic Baseline	Baseline Start	Baseline End	Amp Status	Comments	Cq Conf	MTP	HIGHSD	Tm1	Tm2	Tm3	Tm4
7	A7	FALSE	BCG WT	bcgsigA	UNKNOWN	SYBR	None							20.5089	19.8301	0.753793						TRUE	49167.4	TRUE	3	12	Amp		0.985197	N	Y	87.6527
8	A8	FALSE	BCG WT	bcgsigA	UNKNOWN	SYBR	None							20.508	19.8301	0.753793						TRUE	49167.4	TRUE	3	12	Amp		0.989825	N	Y	87.6527
9	A9	FALSE	BCG WT	bcgsigA	UNKNOWN	SYBR	None							20.5267	19.8301	0.753793						TRUE	49167.4	TRUE	3	12	Amp		0.991621	N	Y	87.665
19	B7	FALSE	BCG KO	bcgsigA	UNKNOWN	SYBR	None							19.0645	19.8301	0.753793						TRUE	49167.4	TRUE	3	11	Inconclusive		0.988745	Y	Y	87.5981	84.1542
20	B8	FALSE	BCG KO	bcgsigA	UNKNOWN	SYBR	None							19.0855	19.8301	0.753793						TRUE	49167.4	TRUE	3	9	Inconclusive		0.990139	N	Y	87.6527
21	B9	FALSE	BCG KO	bcgsigA	UNKNOWN	SYBR	None							19.287	19.8301	0.753793						TRUE	49167.4	TRUE	3	11	Inconclusive		0.970386	N	Y	87.5558
45	D9	FALSE	BCG WT	bcg 3662 2	UNKNOWN	SYBR	None							20.4	20.371	0.0406145		0.540879	0.754887	0.308627		TRUE	54012.8	TRUE	3	11	Amp		0.985502	N	N	91.8153
56	E8	FALSE	BCG WT	bcg 3662 2	UNKNOWN	SYBR	None							20.3884	20.371	0.0406145		0.540879	0.754887	0.308627		TRUE	54012.8	TRUE	3	12	Amp		0.986148	N	N	91.9166
57	E9	FALSE	BCG WT	bcg 3662 2	UNKNOWN	SYBR	None							20.3246	20.371	0.0406145		0.540879	0.754887	0.308627		TRUE	54012.8	TRUE	3	13	Amp		0.984106	N	N	91.8153
58	E10	FALSE	BCG KO	bcg 3662 2	UNKNOWN	SYBR	None							27.6009	27.5122	0.149093						TRUE	54012.8	TRUE	3	20	Amp		0.980542	N	N	77.8899
59	E11	FALSE	BCG KO	bcg 3662 2	UNKNOWN	SYBR	None							27.5447	27.5122	0.149093						TRUE	54012.8	TRUE	3	20	Amp		0.984745	N	N	77.951
60	E12	FALSE	BCG KO	bcg 3662 2	UNKNOWN	SYBR	None							27.6688	27.5122	0.149093						TRUE	54012.8	TRUE	3	19	Amp		0.98541	N	N	77.8418
67	F7	FALSE	BCG WT no RT	bcgsigA	UNKNOWN	SYBR	None							29.9918	32.7613	2.41501						TRUE	49167.4	TRUE	3	20	Amp		0.985443	Y	Y	87.7621	79.9451
68	F8	FALSE	BCG WT no RT	bcgsigA	UNKNOWN	SYBR	None							34.4283	32.7613	2.41501						TRUE	49167.4	TRUE	3	22	Amp		0.981685	N	Y	87.7074
69	F9	FALSE	BCG WT no RT	bcgsigA	UNKNOWN	SYBR	None							33.8639	32.7613	2.41501						TRUE	49167.4	TRUE	3	21	Amp		0.980431	Y	Y	87.7196	79.9651	84.1154
70	F10	FALSE	BCG KO no RT	bcgsigA	UNKNOWN	SYBR	None							32.6262	32.5858	0.105914						TRUE	49167.4	TRUE	3	23	Amp		0.983978	Y	N	87.5558	79.8013
71	F11	FALSE	BCG KO no RT	bcgsigA	UNKNOWN	SYBR	None							32.6657	32.5858	0.105914						TRUE	49167.4	TRUE	3	25	Amp		0.984493	Y	N	87.5677	80.1913
72	F12	FALSE	BCG KO no RT	bcgsigA	UNKNOWN	SYBR	None							32.4657	32.5858	0.105914						TRUE	49167.4	TRUE	3	22	Amp		0.984013	Y	N	87.4038	79.6995
Analysis Type	Singleplex
Endogenous Control	bcgsigA
RQ Min/Max Confidence Level	95.0
Reference Sample	BCG WT no RT

## Sheet: Melt Curve Raw Data
Block Type	96-Well 0.2-mL Block
Calibration Background is expired	Yes
Calibration Background performed on	12-12-2019
Calibration Pure Dye ABY is expired	Yes
Calibration Pure Dye ABY performed on	12-12-2019
Calibration Pure Dye FAM is expired	Yes
Calibration Pure Dye FAM performed on	12-12-2019
Calibration Pure Dye JUN is expired	Yes
Calibration Pure Dye JUN performed on	12-12-2019
Calibration Pure Dye NED is expired	Yes
Calibration Pure Dye NED performed on	12-12-2019
Calibration Pure Dye ROX is expired	Yes
Calibration Pure Dye ROX performed on	12-12-2019
Calibration Pure Dye SYBR is expired	Yes
Calibration Pure Dye SYBR performed on	12-12-2019
Calibration Pure Dye TAMRA is expired	Yes
Calibration Pure Dye TAMRA performed on	12-12-2019
Calibration Pure Dye VIC is expired	Yes
Calibration Pure Dye VIC performed on	12-12-2019
Calibration ROI is expired	Yes
Calibration ROI performed on	12-12-2019
Calibration Uniformity is expired	Yes
Calibration Uniformity performed on	12-12-2019
Chemistry	SYBR_GREEN
Date Created	2023-11-19 16:58:15 PM PST
Experiment Barcode
Experiment Comment
Experiment File Name	D:\Users\Administrator\Desktop\LXC\23.10\20231113.eds
Experiment Name	LXH-20220223
Experiment Run End Time	2023-11-12 19:38:42 PM PST
Experiment Type	Comparative Cт (ΔΔCт)
Instrument Name	272324170
Instrument Serial Number	272324170
Instrument Type	QuantStudio™ 3 System
Passive Reference
Post-read Stage/Step
Pre-read Stage/Step
Quantification Cycle Method	Ct
Signal Smoothing On	true
Stage where Melt Analysis is performed	Stage3
Stage/ Cycle where Ct Analysis is performed	Stage2, Step3
User Name
Well	Well Position	Reading	Temperature	Fluorescence	Derivative	Target Name
7	A7	1	55.0728	1.18005e+06	-49359.6	bcgsigA
7	A7	2	55.1821	1.19012e+06	-44005.5	bcgsigA
7	A7	3	55.2915	1.19894e+06	-37432.8	bcgsigA
7	A7	4	55.4008	1.20499e+06	-29550.2	bcgsigA
7	A7	5	55.5101	1.20922e+06	-20779.6	bcgsigA
7	A7	6	55.6194	1.21038e+06	-11886.6	bcgsigA
7	A7	7	55.7288	1.21226e+06	-3665.24	bcgsigA
7	A7	8	55.8381	1.21183e+06	3341.61	bcgsigA
7	A7	9	55.9474	1.21114e+06	8951.27	bcgsigA
7	A7	10	56.0568	1.21064e+06	13278.8	bcgsigA
7	A7	11	56.1661	1.20822e+06	16590.1	bcgsigA
7	A7	12	56.2754	1.20698e+06	19168.6	bcgsigA
7	A7	13	56.3847	1205719	21231.9	bcgsigA
7	A7	14	56.4941	1.20373e+06	22919.4	bcgsigA
7	A7	15	56.6034	1.19993e+06	24302	bcgsigA
7	A7	16	56.7127	1.19848e+06	25415.2	bcgsigA
7	A7	17	56.8221	1.19585e+06	26248.5	bcgsigA
7	A7	18	56.9314	1.19333e+06	26848.7	bcgsigA
7	A7	19	57.0407	1.18945e+06	27293	bcgsigA
7	A7	20	57.15	1.18609e+06	27622.3	bcgsigA
7	A7	21	57.2594	1.1841e+06	27873.6	bcgsigA
7	A7	22	57.3687	1.18055e+06	28080.9	bcgsigA
7	A7	23	57.478	1.17701e+06	28275	bcgsigA
7	A7	24	57.5874	1.17385e+06	28481.1	bcgsigA
7	A7	25	57.6967	1.17093e+06	28707.3	bcgsigA
7	A7	26	57.806	1.16697e+06	28943.1	bcgsigA
7	A7	27	57.9153	1.16501e+06	29161.8	bcgsigA
7	A7	28	58.0247	1.16195e+06	29335.2	bcgsigA
7	A7	29	58.134	1.15684e+06	29444.7	bcgsigA
7	A7	30	58.2433	1.15522e+06	29490.8	bcgsigA
7	A7	31	58.3527	1.15133e+06	29489.8	bcgsigA
7	A7	32	58.462	1.14802e+06	29470.4	bcgsigA
7	A7	33	58.5713	1.14476e+06	29459.6	bcgsigA
7	A7	34	58.6806	1.14088e+06	29473	bcgsigA
7	A7	35	58.79	1137961	29508.9	bcgsigA
7	A7	36	58.8993	1.13528e+06	29556.1	bcgsigA
7	A7	37	59.0086	1.13165e+06	29605.7	bcgsigA
7	A7	38	59.118	1.12814e+06	29659.3	bcgsigA
7	A7	39	59.2273	1.12455e+06	29723.5	bcgsigA
7	A7	40	59.3366	1.12137e+06	29803.7	bcgsigA
7	A7	41	59.4459	1.1183e+06	29899.2	bcgsigA
7	A7	42	59.5553	1.11478e+06	30005.8	bcgsigA
7	A7	43	59.6646	1.11107e+06	30119.8	bcgsigA
7	A7	44	59.7739	1.10746e+06	30236.3	bcgsigA
7	A7	45	59.8833	1.10392e+06	30341.1	bcgsigA
7	A7	46	59.9926	1.10118e+06	30411.2	bcgsigA
7	A7	47	60.1019	1.09726e+06	30420.6	bcgsigA
7	A7	48	60.2112	1093765	30355.1	bcgsigA
7	A7	49	60.3206	1.08993e+06	30221.5	bcgsigA
7	A7	50	60.4299	1.0862e+06	30049.2	bcgsigA
7	A7	51	60.5392	1.08386e+06	29883.6	bcgsigA
7	A7	52	60.6486	1.07948e+06	29771.6	bcgsigA
7	A7	53	60.7579	1.076e+06	29747.3	bcgsigA
7	A7	54	60.8672	1.07317e+06	29817.2	bcgsigA
7	A7	55	60.9765	1.07073e+06	29953.4	bcgsigA
7	A7	56	61.0859	1.06647e+06	30103.5	bcgsigA
7	A7	57	61.1952	1.06335e+06	30208.4	bcgsigA
7	A7	58	61.3045	1.05986e+06	30226.1	bcgsigA
7	A7	59	61.4139	1.05689e+06	30146.4	bcgsigA
7	A7	60	61.5232	1.05214e+06	29992.5	bcgsigA
7	A7	61	61.6325	1.04941e+06	29812.7	bcgsigA
7	A7	62	61.7418	1.04567e+06	29660	bcgsigA
7	A7	63	61.8512	1.0431e+06	29577.9	bcgsigA
7	A7	64	61.9605	1.03929e+06	29590	bcgsigA
7	A7	65	62.0698	1.03565e+06	29692.9	bcgsigA
7	A7	66	62.1792	1.03302e+06	29856.4	bcgsigA
7	A7	67	62.2885	1.02968e+06	30027.2	bcgsigA
7	A7	68	62.3978	1.02589e+06	30145.1	bcgsigA
7	A7	69	62.5071	1.02313e+06	30168.5	bcgsigA
7	A7	70	62.6165	1.01904e+06	30090.1	bcgsigA
7	A7	71	62.7258	1.01479e+06	29938	bcgsigA
7	A7	72	62.8351	1.01202e+06	29755.9	bcgsigA
7	A7	73	62.9445	1.00865e+06	29575.7	bcgsigA
7	A7	74	63.0538	1.00522e+06	29401.8	bcgsigA
7	A7	75	63.1631	1.00221e+06	29218.7	bcgsigA
7	A7	76	63.2724	998751	29013.2	bcgsigA
7	A7	77	63.3818	995077	28795.9	bcgsigA
7	A7	78	63.4911	992016	28611.2	bcgsigA
7	A7	79	63.6004	989781	28524.3	bcgsigA
7	A7	80	63.7098	984982	28592.8	bcgsigA
7	A7	81	63.8191	983396	28838.3	bcgsigA
7	A7	82	63.9284	980471	29224.3	bcgsigA
7	A7	83	64.0378	976281	29658.7	bcgsigA
7	A7	84	64.1471	974752	30021.2	bcgsigA
7	A7	85	64.2564	969356	30202.5	bcgsigA
7	A7	86	64.3657	966537	30145.6	bcgsigA
7	A7	87	64.4751	962292	29863.3	bcgsigA
7	A7	88	64.5844	959621	29432.8	bcgsigA
7	A7	89	64.6937	954764	28967.8	bcgsigA
7	A7	90	64.8031	952906	28576.7	bcgsigA
7	A7	91	64.9124	949779	28332	bcgsigA
7	A7	92	65.0217	946411	28253.2	bcgsigA
7	A7	93	65.131	943589	28311.5	bcgsigA
7	A7	94	65.2404	940343	28447.7	bcgsigA
7	A7	95	65.3497	937657	28596.4	bcgsigA
7	A7	96	65.459	933657	28708.7	bcgsigA
7	A7	97	65.5684	930433	28761.2	bcgsigA
7	A7	98	65.6777	927350	28758.2	bcgsigA
7	A7	99	65.787	923701	28718.1	bcgsigA
7	A7	100	65.8963	920439	28658.3	bcgsigA
7	A7	101	66.0057	917584	28583.3	bcgsigA
7	A7	102	66.115	913763	28484	bcgsigA
7	A7	103	66.2243	910948	28346.7	bcgsigA
7	A7	104	66.3337	906818	28168.3	bcgsigA
7	A7	105	66.443	904153	27966.4	bcgsigA
7	A7	106	66.5523	900813	27778.3	bcgsigA
7	A7	107	66.6616	897726	27647.9	bcgsigA
7	A7	108	66.771	894977	27607.9	bcgsigA
7	A7	109	66.8803	891665	27660	bcgsigA
7	A7	110	66.9896	889555	27773.6	bcgsigA
7	A7	111	67.099	886212	27895.1	bcgsigA
7	A7	112	67.2083	882082	27972.3	bcgsigA
7	A7	113	67.3176	879415	27971.9	bcgsigA
7	A7	114	67.4269	876418	27889.8	bcgsigA
7	A7	115	67.5363	873547	27748.5	bcgsigA
7	A7	116	67.6456	869754	27588.2	bcgsigA
7	A7	117	67.7549	866585	27457.3	bcgsigA
7	A7	118	67.8643	864120	27398	bcgsigA
7	A7	119	67.9736	861242	27430.1	bcgsigA
7	A7	120	68.0829	857492	27541.9	bcgsigA
7	A7	121	68.1922	855054	27690.4	bcgsigA
7	A7	122	68.3016	852073	27819.9	bcgsigA
7	A7	123	68.4109	848063	27883.3	bcgsigA
7	A7	124	68.5202	845159	27860.4	bcgsigA
7	A7	125	68.6296	842263	27756.7	bcgsigA
7	A7	126	68.7389	839495	27594.7	bcgsigA
7	A7	127	68.8482	836075	27401.2	bcgsigA
7	A7	128	68.9575	833020	27200	bcgsigA
7	A7	129	69.0669	829840	27012.8	bcgsigA
7	A7	130	69.1762	827286	26859.2	bcgsigA
7	A7	131	69.2855	824104	26754.2	bcgsigA
7	A7	132	69.3949	821586	26706.6	bcgsigA
7	A7	133	69.5042	818486	26719.4	bcgsigA
7	A7	134	69.6135	815056	26792.6	bcgsigA
7	A7	135	69.7228	812685	26919.9	bcgsigA
7	A7	136	69.8322	809545	27080.8	bcgsigA
7	A7	137	69.9415	806261	27234.8	bcgsigA
7	A7	138	70.0508	804365	27329.1	bcgsigA
7	A7	139	70.1602	799621	27323.5	bcgsigA
7	A7	140	70.2695	796411	27215.3	bcgsigA
7	A7	141	70.3788	794238	27045.3	bcgsigA
7	A7	142	70.4881	791100	26877	bcgsigA
7	A7	143	70.5975	788851	26760.1	bcgsigA
7	A7	144	70.7068	786219	26707.5	bcgsigA
7	A7	145	70.8161	782738	26700.2	bcgsigA
7	A7	146	70.9255	779192	26711.2	bcgsigA
7	A7	147	71.0348	776848	26727.8	bcgsigA
7	A7	148	71.1441	773773	26749.7	bcgsigA
7	A7	149	71.2534	771086	26770.5	bcgsigA
7	A7	150	71.3628	768212	26768.1	bcgsigA
7	A7	151	71.4721	765118	26708.6	bcgsigA
7	A7	152	71.5814	761038	26568	bcgsigA
7	A7	153	71.6908	759523	26351.6	bcgsigA
7	A7	154	71.8001	755579	26096.6	bcgsigA
7	A7	155	71.9094	753654	25854.3	bcgsigA
7	A7	156	72.0187	750470	25658.3	bcgsigA
7	A7	157	72.1281	747510	25559.6	bcgsigA
7	A7	158	72.2374	744891	25558.7	bcgsigA
7	A7	159	72.3467	741881	25629.6	bcgsigA
7	A7	160	72.4561	739496	25730.6	bcgsigA
7	A7	161	72.5654	736138	25821.5	bcgsigA
7	A7	162	72.6747	733032	25881.9	bcgsigA
7	A7	163	72.784	729871	25920	bcgsigA
7	A7	164	72.8934	727715	25969.1	bcgsigA
7	A7	165	73.0027	724851	26053.2	bcgsigA
7	A7	166	73.112	722152	26167.2	bcgsigA
7	A7	167	73.2214	718930	26273.2	bcgsigA
7	A7	168	73.3307	716100	26314.3	bcgsigA
7	A7	169	73.44	712778	26243.9	bcgsigA
7	A7	170	73.5493	709854	26048.7	bcgsigA
7	A7	171	73.6587	706856	25744.9	bcgsigA
7	A7	172	73.768	704403	25378.3	bcgsigA
7	A7	173	73.8773	701268	25033.6	bcgsigA
7	A7	174	73.9867	698828	24765.5	bcgsigA
7	A7	175	74.096	696140	24604.4	bcgsigA
7	A7	176	74.2053	693629	24552.1	bcgsigA
7	A7	177	74.3147	690334	24591.6	bcgsigA
7	A7	178	74.424	687752	24692.3	bcgsigA
7	A7	179	74.5333	685343	24816.5	bcgsigA
7	A7	180	74.6426	682716	24924.7	bcgsigA
7	A7	181	74.752	679165	24981.9	bcgsigA
7	A7	182	74.8613	676873	24965.3	bcgsigA
7	A7	183	74.9706	674110	24871.8	bcgsigA
7	A7	184	75.0799	671724	24716.8	bcgsigA
7	A7	185	75.1893	669044	24530.9	bcgsigA
7	A7	186	75.2986	665893	24350.5	bcgsigA
7	A7	187	75.4079	663506	24211.5	bcgsigA
7	A7	188	75.5173	661440	24136.8	bcgsigA
7	A7	189	75.6266	658661	24126.9	bcgsigA
7	A7	190	75.7359	655987	24160.2	bcgsigA
7	A7	191	75.8452	653652	24202	bcgsigA
7	A7	192	75.9546	649734	24222.9	bcgsigA
7	A7	193	76.0639	647778	24210.3	bcgsigA
7	A7	194	76.1732	645828	24168.6	bcgsigA
7	A7	195	76.2826	641994	24109.4	bcgsigA
7	A7	196	76.3919	639647	24041.4	bcgsigA
7	A7	197	76.5012	637127	23971.7	bcgsigA
7	A7	198	76.6105	634166	23907.5	bcgsigA
7	A7	199	76.7199	632162	23858.3	bcgsigA
7	A7	200	76.8292	628959	23832.9	bcgsigA
7	A7	201	76.9385	626350	23835.3	bcgsigA
7	A7	202	77.0479	623941	23859.9	bcgsigA
7	A7	203	77.1572	621471	23891.1	bcgsigA
7	A7	204	77.2665	618112	23906.8	bcgsigA
7	A7	205	77.3759	615820	23888	bcgsigA
7	A7	206	77.4852	613076	23829.7	bcgsigA
7	A7	207	77.5945	610154	23748.6	bcgsigA
7	A7	208	77.7038	607781	23676.5	bcgsigA
7	A7	209	77.8132	605111	23644.5	bcgsigA
7	A7	210	77.9225	603478	23661.2	bcgsigA
7	A7	211	78.0318	599988	23706.5	bcgsigA
7	A7	212	78.1412	597013	23746	bcgsigA
7	A7	213	78.2505	594476	23758.4	bcgsigA
7	A7	214	78.3598	592137	23757.3	bcgsigA
7	A7	215	78.4691	589478	23789.3	bcgsigA
7	A7	216	78.5785	586987	23903.7	bcgsigA
7	A7	217	78.6878	585050	24113.6	bcgsigA
7	A7	218	78.7971	582072	24371.8	bcgsigA
7	A7	219	78.9064	579488	24580.6	bcgsigA
7	A7	220	79.0158	576050	24636.2	bcgsigA
7	A7	221	79.1251	572245	24485.1	bcgsigA
7	A7	222	79.2344	570424	24156.2	bcgsigA
7	A7	223	79.3438	568183	23748.5	bcgsigA
7	A7	224	79.4531	565888	23383	bcgsigA
7	A7	225	79.5624	563339	23149.5	bcgsigA
7	A7	226	79.6718	560170	23079.4	bcgsigA
7	A7	227	79.7811	557653	23149.5	bcgsigA
7	A7	228	79.8904	556091	23301.6	bcgsigA
7	A7	229	79.9997	552771	23462.6	bcgsigA
7	A7	230	80.1091	549646	23562	bcgsigA
7	A7	231	80.2184	547387	23547.3	bcgsigA
7	A7	232	80.3277	544408	23400	bcgsigA
7	A7	233	80.4371	542166	23141.1	bcgsigA
7	A7	234	80.5464	540067	22822.9	bcgsigA
7	A7	235	80.6557	536974	22506.5	bcgsigA
7	A7	236	80.765	535112	22238.4	bcgsigA
7	A7	237	80.8744	532826	22039.8	bcgsigA
7	A7	238	80.9837	530482	21909.6	bcgsigA
7	A7	239	81.093	527465	21840.8	bcgsigA
7	A7	240	81.2024	525085	21835.9	bcgsigA
7	A7	241	81.3117	523454	21905.4	bcgsigA
7	A7	242	81.421	521245	22052.1	bcgsigA
7	A7	243	81.5303	518728	22251.4	bcgsigA
7	A7	244	81.6397	515370	22447.6	bcgsigA
7	A7	245	81.749	513038	22577.6	bcgsigA
7	A7	246	81.8583	510271	22602.6	bcgsigA
7	A7	247	81.9677	507642	22528.8	bcgsigA
7	A7	248	82.077	505666	22399.4	bcgsigA
7	A7	249	82.1863	503158	22267.2	bcgsigA
7	A7	250	82.2956	500775	22166.5	bcgsigA
7	A7	251	82.405	497609	22101.2	bcgsigA
7	A7	252	82.5143	495730	22052.9	bcgsigA
7	A7	253	82.6236	493655	21995.1	bcgsigA
7	A7	254	82.733	490380	21908.7	bcgsigA
7	A7	255	82.8423	488489	21788.4	bcgsigA
7	A7	256	82.9516	486229	21647.8	bcgsigA
7	A7	257	83.0609	483611	21517.1	bcgsigA
7	A7	258	83.1703	481197	21431.8	bcgsigA
7	A7	259	83.2796	480146	21414.6	bcgsigA
7	A7	260	83.3889	477411	21458.4	bcgsigA
7	A7	261	83.4983	474774	21524.6	bcgsigA
7	A7	262	83.6076	471456	21561.9	bcgsigA
7	A7	263	83.7169	470364	21536.9	bcgsigA
7	A7	264	83.8262	467255	21453.3	bcgsigA
7	A7	265	83.9356	465469	21352.6	bcgsigA
7	A7	266	84.0449	463119	21295.9	bcgsigA
7	A7	267	84.1542	460253	21338.3	bcgsigA
7	A7	268	84.2636	458745	21510.1	bcgsigA
7	A7	269	84.3729	456871	21807.6	bcgsigA
7	A7	270	84.4822	453550	22199	bcgsigA
7	A7	271	84.5915	450875	22642.8	bcgsigA
7	A7	272	84.7009	448982	23112.9	bcgsigA
7	A7	273	84.8102	445998	23616.1	bcgsigA
7	A7	274	84.9195	443816	24193.6	bcgsigA
7	A7	275	85.0289	441090	24906.7	bcgsigA
7	A7	276	85.1382	438245	25820.2	bcgsigA
7	A7	277	85.2475	435414	26897.1	bcgsigA
7	A7	278	85.3568	432302	28259.6	bcgsigA
7	A7	279	85.4662	428840	29972.2	bcgsigA
7	A7	280	85.5755	425872	32105.7	bcgsigA
7	A7	281	85.6848	422147	34744	bcgsigA
7	A7	282	85.7942	417824	37979.1	bcgsigA
7	A7	283	85.9035	413287	41908.6	bcgsigA
7	A7	284	86.0128	408686	46634.3	bcgsigA
7	A7	285	86.1221	402609	52261.1	bcgsigA
7	A7	286	86.2315	396420	58893.9	bcgsigA
7	A7	287	86.3408	389196	66628.3	bcgsigA
7	A7	288	86.4501	380582	75533.2	bcgsigA
7	A7	289	86.5595	370674	85620.6	bcgsigA
7	A7	290	86.6688	359937	96800.9	bcgsigA
7	A7	291	86.7781	347788	108837	bcgsigA
7	A7	292	86.8874	332763	121315	bcgsigA
7	A7	293	86.9968	316326	133664	bcgsigA
7	A7	294	87.1061	297567	145222	bcgsigA
7	A7	295	87.2154	277598	155350	bcgsigA
7	A7	296	87.3248	255375	163532	bcgsigA
7	A7	297	87.4341	234776	169439	bcgsigA
7	A7	298	87.5434	213269	172924	bcgsigA
7	A7	299	87.6527	191177	173981	bcgsigA
7	A7	300	87.7621	169334	172675	bcgsigA
7	A7	301	87.8714	149029	169089	bcgsigA
7	A7	302	87.9807	129817	163293	bcgsigA
7	A7	303	88.0901	110309	155352	bcgsigA
7	A7	304	88.1994	93065.4	145363	bcgsigA
7	A7	305	88.3087	77408.7	133528	bcgsigA
7	A7	306	88.418	59394.4	120208	bcgsigA
7	A7	307	88.5274	51461.3	105944	bcgsigA
7	A7	308	88.6367	41847.1	91384.8	bcgsigA
7	A7	309	88.746	33772.5	77184.5	bcgsigA
7	A7	310	88.8554	27520.9	63891.4	bcgsigA
7	A7	311	88.9647	22791.2	51890.8	bcgsigA
7	A7	312	89.074	19262.8	41401.6	bcgsigA
7	A7	313	89.1833	17594.7	32505.1	bcgsigA
7	A7	314	89.2927	15418.9	25113.8	bcgsigA
7	A7	315	89.402	14142	18708.8	bcgsigA
7	A7	316	89.5113	13247	13748.1	bcgsigA
7	A7	317	89.6207	13203	10029.3	bcgsigA
7	A7	318	89.73	12900.3	7333.9	bcgsigA
7	A7	319	89.8393	11824.4	5443.9	bcgsigA
7	A7	320	89.9486	12035.4	4154.92	bcgsigA
7	A7	321	90.058	11793.5	3287.56	bcgsigA
7	A7	322	90.1673	11535.7	2696.59	bcgsigA
7	A7	323	90.2766	11005.5	2275.97	bcgsigA
7	A7	324	90.386	10608.4	1957.09	bcgsigA
7	A7	325	90.4953	10938.7	1700.17	bcgsigA
7	A7	326	90.6046	10954.8	1482.64	bcgsigA
7	A7	327	90.7139	10188.3	1291.14	bcgsigA
7	A7	328	90.8233	10193.9	1120.52	bcgsigA
7	A7	329	90.9326	10100.2	976.102	bcgsigA
7	A7	330	91.0419	10139.1	871.967	bcgsigA
7	A7	331	91.1513	10000.9	821.986	bcgsigA
7	A7	332	91.2606	10202	828.941	bcgsigA
7	A7	333	91.3699	9897.16	880.637	bcgsigA
7	A7	334	91.4792	9801.51	956.783	bcgsigA
7	A7	335	91.5886	9256.86	1041.35	bcgsigA
7	A7	336	91.6979	9565.42	1129.97	bcgsigA
7	A7	337	91.8072	9059.56	1226.31	bcgsigA
7	A7	338	91.9166	9391.3	1330.45	bcgsigA
7	A7	339	92.0259	8634.75	1429.67	bcgsigA
7	A7	340	92.1352	9050.73	1500.05	bcgsigA
7	A7	341	92.2446	8033.9	1518.76	bcgsigA
7	A7	342	92.3539	8210.55	1477.25	bcgsigA
7	A7	343	92.4632	7883.06	1384.4	bcgsigA
7	A7	344	92.5725	8308.92	1257.28	bcgsigA
7	A7	345	92.6819	7767.32	1108.61	bcgsigA
7	A7	346	92.7912	7454.06	943.154	bcgsigA
7	A7	347	92.9005	7473.18	766.928	bcgsigA
7	A7	348	93.0098	7524.36	599.781	bcgsigA
7	A7	349	93.1192	7144.44	477.002	bcgsigA
7	A7	350	93.2285	7920.67	434.035	bcgsigA
7	A7	351	93.3378	7531.61	482.986	bcgsigA
7	A7	352	93.4472	7488.65	597.938	bcgsigA
7	A7	353	93.5565	7109.31	721.053	bcgsigA
7	A7	354	93.6658	6839.89	787.129	bcgsigA
7	A7	355	93.7751	6757.76	752.021	bcgsigA
7	A7	356	93.8845	6739.98	609.223	bcgsigA
7	A7	357	93.9938	6586.2	388.07	bcgsigA
7	A7	358	94.1031	6747.12	138.23	bcgsigA
7	A7	359	94.2125	6919.13	-89.4258	bcgsigA
7	A7	360	94.3218	6575.17	-257.621	bcgsigA
7	A7	361	94.4311	7256.1	-350.309	bcgsigA
7	A7	362	94.5405	6698.89	-373.736	bcgsigA
7	A7	363	94.6498	7338.8	-352.014	bcgsigA
7	A7	364	94.7591	6638.92	-318.002	bcgsigA
7	A7	365	94.8684	6812.45	-301.67	bcgsigA
8	A8	1	55.0728	1.13449e+06	-58685.7	bcgsigA
8	A8	2	55.1821	1.14495e+06	-52688.1	bcgsigA
8	A8	3	55.2915	1.15448e+06	-45461	bcgsigA
8	A8	4	55.4008	1.16132e+06	-36840.6	bcgsigA
8	A8	5	55.5101	1.16583e+06	-27190	bcgsigA
8	A8	6	55.6194	1.16943e+06	-17259.8	bcgsigA
8	A8	7	55.7288	1.17141e+06	-7885.51	bcgsigA
8	A8	8	55.8381	1.17054e+06	302	bcgsigA
8	A8	9	55.9474	1.17194e+06	7011.11	bcgsigA
8	A8	10	56.0568	1.1705e+06	12265.1	bcgsigA
8	A8	11	56.1661	1.17016e+06	16281.8	bcgsigA
8	A8	12	56.2754	1.16744e+06	19341	bcgsigA
8	A8	13	56.3847	1.16508e+06	21690.1	bcgsigA
8	A8	14	56.4941	1.16362e+06	23504.2	bcgsigA
8	A8	15	56.6034	1.1615e+06	24897.3	bcgsigA
8	A8	16	56.7127	1.15809e+06	25937.5	bcgsigA
8	A8	17	56.8221	1.15549e+06	26738.6	bcgsigA
8	A8	18	56.9314	1.15321e+06	27397.5	bcgsigA
8	A8	19	57.0407	1148209	27991	bcgsigA
8	A8	20	57.15	1.14646e+06	28555.3	bcgsigA
8	A8	21	57.2594	1.14307e+06	29085.5	bcgsigA
8	A8	22	57.3687	1.1408e+06	29557.3	bcgsigA
8	A8	23	57.478	1.13646e+06	29952.1	bcgsigA
8	A8	24	57.5874	1.13273e+06	30270.2	bcgsigA
8	A8	25	57.6967	1.1295e+06	30518.4	bcgsigA
8	A8	26	57.806	1.12619e+06	30698.7	bcgsigA
8	A8	27	57.9153	1122937	30801.7	bcgsigA
8	A8	28	58.0247	1119148	30815.5	bcgsigA
8	A8	29	58.134	1115881	30744.1	bcgsigA
8	A8	30	58.2433	1.1124e+06	30614.8	bcgsigA
8	A8	31	58.3527	1.10849e+06	30473.6	bcgsigA
8	A8	32	58.462	1.10497e+06	30365.8	bcgsigA
8	A8	33	58.5713	1.10186e+06	30317	bcgsigA
8	A8	34	58.6806	1.09857e+06	30321.5	bcgsigA
8	A8	35	58.79	1.09461e+06	30347.8	bcgsigA
8	A8	36	58.8993	1.09189e+06	30358.1	bcgsigA
8	A8	37	59.0086	1.08855e+06	30326.8	bcgsigA
8	A8	38	59.118	1.08501e+06	30254.9	bcgsigA
8	A8	39	59.2273	1.08049e+06	30163.7	bcgsigA
8	A8	40	59.3366	1.07765e+06	30077.4	bcgsigA
8	A8	41	59.4459	1.07488e+06	30016.8	bcgsigA
8	A8	42	59.5553	1.07039e+06	29993.7	bcgsigA
8	A8	43	59.6646	1.06738e+06	30016.5	bcgsigA
8	A8	44	59.7739	1.06378e+06	30090.9	bcgsigA
8	A8	45	59.8833	1.05983e+06	30214.4	bcgsigA
8	A8	46	59.9926	1.05754e+06	30373.7	bcgsigA
8	A8	47	60.1019	1.05346e+06	30538.4	bcgsigA
8	A8	48	60.2112	1049157	30666.6	bcgsigA
8	A8	49	60.3206	1.0471e+06	30714.7	bcgsigA
8	A8	50	60.4299	1043122	30655.1	bcgsigA
8	A8	51	60.5392	1.03879e+06	30485.2	bcgsigA
8	A8	52	60.6486	1.03549e+06	30234.4	bcgsigA
8	A8	53	60.7579	1.03222e+06	29952.4	bcgsigA
8	A8	54	60.8672	1.02898e+06	29691.9	bcgsigA
8	A8	55	60.9765	1.02491e+06	29495	bcgsigA
8	A8	56	61.0859	1.0226e+06	29384.5	bcgsigA
8	A8	57	61.1952	1.01888e+06	29361.1	bcgsigA
8	A8	58	61.3045	1.01544e+06	29410	bcgsigA
8	A8	59	61.4139	1.01253e+06	29503.4	bcgsigA
8	A8	60	61.5232	1.00892e+06	29607.6	bcgsigA
8	A8	61	61.6325	1.00551e+06	29685	bcgsigA
8	A8	62	61.7418	1.00218e+06	29703.5	bcgsigA
8	A8	63	61.8512	999015	29643.4	bcgsigA
8	A8	64	61.9605	995278	29505.9	bcgsigA
8	A8	65	62.0698	991614	29314.1	bcgsigA
8	A8	66	62.1792	988341	29099.7	bcgsigA
8	A8	67	62.2885	985409	28891.7	bcgsigA
8	A8	68	62.3978	981376	28705.8	bcgsigA
8	A8	69	62.5071	979558	28548.1	bcgsigA
8	A8	70	62.6165	975170	28424.7	bcgsigA
8	A8	71	62.7258	971659	28346.5	bcgsigA
8	A8	72	62.8351	968704	28323.8	bcgsigA
8	A8	73	62.9445	966044	28357.1	bcgsigA
8	A8	74	63.0538	962263	28426.5	bcgsigA
8	A8	75	63.1631	958959	28494.3	bcgsigA
8	A8	76	63.2724	955985	28518	bcgsigA
8	A8	77	63.3818	953469	28470.7	bcgsigA
8	A8	78	63.4911	949126	28358.9	bcgsigA
8	A8	79	63.6004	946354	28221.7	bcgsigA
8	A8	80	63.7098	942474	28112.5	bcgsigA
8	A8	81	63.8191	940434	28067.2	bcgsigA
8	A8	82	63.9284	937492	28081.2	bcgsigA
8	A8	83	64.0378	933922	28109.7	bcgsigA
8	A8	84	64.1471	930909	28090.2	bcgsigA
8	A8	85	64.2564	927302	27977.9	bcgsigA
8	A8	86	64.3657	924498	27774.2	bcgsigA
8	A8	87	64.4751	920744	27533.2	bcgsigA
8	A8	88	64.5844	917295	27340.3	bcgsigA
8	A8	89	64.6937	914484	27272.5	bcgsigA
8	A8	90	64.8031	911998	27359.2	bcgsigA
8	A8	91	64.9124	909834	27565.6	bcgsigA
8	A8	92	65.0217	905408	27806.7	bcgsigA
8	A8	93	65.131	902496	27983.4	bcgsigA
8	A8	94	65.2404	899625	28020.3	bcgsigA
8	A8	95	65.3497	896298	27890.2	bcgsigA
8	A8	96	65.459	892447	27621	bcgsigA
8	A8	97	65.5684	889256	27280.4	bcgsigA
8	A8	98	65.6777	886648	26949.1	bcgsigA
8	A8	99	65.787	882853	26686.3	bcgsigA
8	A8	100	65.8963	880785	26507.2	bcgsigA
8	A8	101	66.0057	877600	26386.5	bcgsigA
8	A8	102	66.115	874341	26286.5	bcgsigA
8	A8	103	66.2243	871111	26193.4	bcgsigA
8	A8	104	66.3337	867064	26130.2	bcgsigA
8	A8	105	66.443	865264	26138.5	bcgsigA
8	A8	106	66.5523	862523	26238.8	bcgsigA
8	A8	107	66.6616	859667	26403.4	bcgsigA
8	A8	108	66.771	856815	26563.2	bcgsigA
8	A8	109	66.8803	852795	26647.1	bcgsigA
8	A8	110	66.9896	850022	26624.3	bcgsigA
8	A8	111	67.099	847376	26516.3	bcgsigA
8	A8	112	67.2083	843652	26375.7	bcgsigA
8	A8	113	67.3176	841624	26246.7	bcgsigA
8	A8	114	67.4269	838714	26137.9	bcgsigA
8	A8	115	67.5363	836219	26029	bcgsigA
8	A8	116	67.6456	832104	25900.4	bcgsigA
8	A8	117	67.7549	828452	25764.8	bcgsigA
8	A8	118	67.8643	827162	25669	bcgsigA
8	A8	119	67.9736	823735	25668.2	bcgsigA
8	A8	120	68.0829	821089	25792.5	bcgsigA
8	A8	121	68.1922	818091	26030.4	bcgsigA
8	A8	122	68.3016	815336	26334.3	bcgsigA
8	A8	123	68.4109	811902	26638.6	bcgsigA
8	A8	124	68.5202	808912	26875.9	bcgsigA
8	A8	125	68.6296	806628	26985.5	bcgsigA
8	A8	126	68.7389	803072	26924.3	bcgsigA
8	A8	127	68.8482	799588	26684.2	bcgsigA
8	A8	128	68.9575	796211	26306	bcgsigA
8	A8	129	69.0669	793425	25876.4	bcgsigA
8	A8	130	69.1762	791069	25500.1	bcgsigA
8	A8	131	69.2855	788759	25258.7	bcgsigA
8	A8	132	69.3949	785487	25182	bcgsigA
8	A8	133	69.5042	782871	25241.8	bcgsigA
8	A8	134	69.6135	780468	25377.1	bcgsigA
8	A8	135	69.7228	777237	25528.9	bcgsigA
8	A8	136	69.8322	773473	25664.5	bcgsigA
8	A8	137	69.9415	770916	25780.4	bcgsigA
8	A8	138	70.0508	769225	25884.8	bcgsigA
8	A8	139	70.1602	765239	25975.8	bcgsigA
8	A8	140	70.2695	762389	26032.7	bcgsigA
8	A8	141	70.3788	760165	26033.1	bcgsigA
8	A8	142	70.4881	756056	25969.2	bcgsigA
8	A8	143	70.5975	753441	25862.3	bcgsigA
8	A8	144	70.7068	751490	25751.5	bcgsigA
8	A8	145	70.8161	748710	25679.5	bcgsigA
8	A8	146	70.9255	745161	25677.2	bcgsigA
8	A8	147	71.0348	742513	25758.4	bcgsigA
8	A8	148	71.1441	739676	25919.8	bcgsigA
8	A8	149	71.2534	736991	26133	bcgsigA
8	A8	150	71.3628	734129	26342.2	bcgsigA
8	A8	151	71.4721	731240	26469.7	bcgsigA
8	A8	152	71.5814	727559	26440.7	bcgsigA
8	A8	153	71.6908	724627	26216.2	bcgsigA
8	A8	154	71.8001	721950	25816.6	bcgsigA
8	A8	155	71.9094	717975	25319.9	bcgsigA
8	A8	156	72.0187	716355	24829.5	bcgsigA
8	A8	157	72.1281	713816	24446.9	bcgsigA
8	A8	158	72.2374	710796	24243.7	bcgsigA
8	A8	159	72.3467	707868	24233.7	bcgsigA
8	A8	160	72.4561	705264	24386.4	bcgsigA
8	A8	161	72.5654	703441	24639.1	bcgsigA
8	A8	162	72.6747	699947	24915.8	bcgsigA
8	A8	163	72.784	696492	25146.7	bcgsigA
8	A8	164	72.8934	693882	25290.9	bcgsigA
8	A8	165	73.0027	691060	25340.1	bcgsigA
8	A8	166	73.112	688705	25306.5	bcgsigA
8	A8	167	73.2214	685500	25213	bcgsigA
8	A8	168	73.3307	682193	25081.3	bcgsigA
8	A8	169	73.44	680159	24928.6	bcgsigA
8	A8	170	73.5493	677005	24771.5	bcgsigA
8	A8	171	73.6587	674577	24623.1	bcgsigA
8	A8	172	73.768	671306	24493.8	bcgsigA
8	A8	173	73.8773	668520	24393.1	bcgsigA
8	A8	174	73.9867	666148	24331.7	bcgsigA
8	A8	175	74.096	663702	24317.6	bcgsigA
8	A8	176	74.2053	660045	24350.8	bcgsigA
8	A8	177	74.3147	657501	24413.8	bcgsigA
8	A8	178	74.424	655854	24473.3	bcgsigA
8	A8	179	74.5333	652148	24488.3	bcgsigA
8	A8	180	74.6426	648561	24430.8	bcgsigA
8	A8	181	74.752	646621	24300.1	bcgsigA
8	A8	182	74.8613	643940	24122.8	bcgsigA
8	A8	183	74.9706	642025	23935.9	bcgsigA
8	A8	184	75.0799	639259	23765.2	bcgsigA
8	A8	185	75.1893	636125	23619.8	bcgsigA
8	A8	186	75.2986	633413	23504.7	bcgsigA
8	A8	187	75.4079	631451	23433.9	bcgsigA
8	A8	188	75.5173	628508	23429.5	bcgsigA
8	A8	189	75.6266	626115	23501.7	bcgsigA
8	A8	190	75.7359	624678	23628.8	bcgsigA
8	A8	191	75.8452	620471	23752.1	bcgsigA
8	A8	192	75.9546	618536	23801.9	bcgsigA
8	A8	193	76.0639	614656	23729.6	bcgsigA
8	A8	194	76.1732	612845	23537	bcgsigA
8	A8	195	76.2826	609863	23271.4	bcgsigA
8	A8	196	76.3919	607170	23003.1	bcgsigA
8	A8	197	76.5012	605555	22794.8	bcgsigA
8	A8	198	76.6105	602631	22678.7	bcgsigA
8	A8	199	76.7199	599442	22657	bcgsigA
8	A8	200	76.8292	597620	22708.2	bcgsigA
8	A8	201	76.9385	595078	22800.1	bcgsigA
8	A8	202	77.0479	592202	22896.5	bcgsigA
8	A8	203	77.1572	589743	22964.8	bcgsigA
8	A8	204	77.2665	586525	22984.4	bcgsigA
8	A8	205	77.3759	584188	22951.4	bcgsigA
8	A8	206	77.4852	581885	22878.7	bcgsigA
8	A8	207	77.5945	579279	22785.8	bcgsigA
8	A8	208	77.7038	576577	22687.8	bcgsigA
8	A8	209	77.8132	573890	22592.9	bcgsigA
8	A8	210	77.9225	571624	22504.9	bcgsigA
8	A8	211	78.0318	569325	22431.2	bcgsigA
8	A8	212	78.1412	566184	22387.9	bcgsigA
8	A8	213	78.2505	564074	22398.6	bcgsigA
8	A8	214	78.3598	561501	22484.5	bcgsigA
8	A8	215	78.4691	559850	22650.4	bcgsigA
8	A8	216	78.5785	556432	22874.5	bcgsigA
8	A8	217	78.6878	554641	23108.5	bcgsigA
8	A8	218	78.7971	550725	23292.9	bcgsigA
8	A8	219	78.9064	549244	23374.4	bcgsigA
8	A8	220	79.0158	546074	23324.7	bcgsigA
8	A8	221	79.1251	543350	23148.1	bcgsigA
8	A8	222	79.2344	540574	22882.5	bcgsigA
8	A8	223	79.3438	538057	22589.7	bcgsigA
8	A8	224	79.4531	536176	22335	bcgsigA
8	A8	225	79.5624	533372	22163.1	bcgsigA
8	A8	226	79.6718	531647	22079.7	bcgsigA
8	A8	227	79.7811	528156	22052.7	bcgsigA
8	A8	228	79.8904	525676	22033.6	bcgsigA
8	A8	229	79.9997	523196	21985.3	bcgsigA
8	A8	230	80.1091	521163	21897.8	bcgsigA
8	A8	231	80.2184	518766	21783.8	bcgsigA
8	A8	232	80.3277	515699	21661.1	bcgsigA
8	A8	233	80.4371	513987	21534.9	bcgsigA
8	A8	234	80.5464	512045	21390.2	bcgsigA
8	A8	235	80.6557	508516	21202.5	bcgsigA
8	A8	236	80.765	506580	20955.6	bcgsigA
8	A8	237	80.8744	504062	20658.8	bcgsigA
8	A8	238	80.9837	502368	20352.2	bcgsigA
8	A8	239	81.093	499921	20091.3	bcgsigA
8	A8	240	81.2024	498058	19924.3	bcgsigA
8	A8	241	81.3117	496005	19869.1	bcgsigA
8	A8	242	81.421	493725	19908.4	bcgsigA
8	A8	243	81.5303	491326	20000.2	bcgsigA
8	A8	244	81.6397	488648	20098.8	bcgsigA
8	A8	245	81.749	486663	20170.7	bcgsigA
8	A8	246	81.8583	484666	20201.2	bcgsigA
8	A8	247	81.9677	481698	20187.6	bcgsigA
8	A8	248	82.077	480005	20133.5	bcgsigA
8	A8	249	82.1863	476915	20045.7	bcgsigA
8	A8	250	82.2956	475142	19936.9	bcgsigA
8	A8	251	82.405	473091	19824.6	bcgsigA
8	A8	252	82.5143	471135	19727.5	bcgsigA
8	A8	253	82.6236	468120	19661.2	bcgsigA
8	A8	254	82.733	466593	19634	bcgsigA
8	A8	255	82.8423	464096	19647.1	bcgsigA
8	A8	256	82.9516	462615	19692.8	bcgsigA
8	A8	257	83.0609	459988	19751.4	bcgsigA
8	A8	258	83.1703	457692	19792.9	bcgsigA
8	A8	259	83.2796	455837	19786.8	bcgsigA
8	A8	260	83.3889	452929	19718.4	bcgsigA
8	A8	261	83.4983	451366	19597.7	bcgsigA
8	A8	262	83.6076	449253	19457.2	bcgsigA
8	A8	263	83.7169	447203	19337.2	bcgsigA
8	A8	264	83.8262	445208	19270.7	bcgsigA
8	A8	265	83.9356	442544	19275	bcgsigA
8	A8	266	84.0449	440976	19355.2	bcgsigA
8	A8	267	84.1542	438851	19510.5	bcgsigA
8	A8	268	84.2636	435945	19739.3	bcgsigA
8	A8	269	84.3729	434845	20038.8	bcgsigA
8	A8	270	84.4822	432142	20405.1	bcgsigA
8	A8	271	84.5915	429610	20833	bcgsigA
8	A8	272	84.7009	427572	21320.2	bcgsigA
8	A8	273	84.8102	424815	21868.5	bcgsigA
8	A8	274	84.9195	423348	22482.1	bcgsigA
8	A8	275	85.0289	420067	23168.1	bcgsigA
8	A8	276	85.1382	417137	23943.4	bcgsigA
8	A8	277	85.2475	414461	24846.1	bcgsigA
8	A8	278	85.3568	411946	25925.4	bcgsigA
8	A8	279	85.4662	408718	27287.8	bcgsigA
8	A8	280	85.5755	406227	29044.9	bcgsigA
8	A8	281	85.6848	402628	31300.9	bcgsigA
8	A8	282	85.7942	398994	34152.3	bcgsigA
8	A8	283	85.9035	395038	37700.3	bcgsigA
8	A8	284	86.0128	390466	42069.2	bcgsigA
8	A8	285	86.1221	385438	47417.7	bcgsigA
8	A8	286	86.2315	379979	53924.3	bcgsigA
8	A8	287	86.3408	373973	61747.5	bcgsigA
8	A8	288	86.4501	366697	70971	bcgsigA
8	A8	289	86.5595	357479	81556	bcgsigA
8	A8	290	86.6688	346590	93315.5	bcgsigA
8	A8	291	86.7781	334762	105916	bcgsigA
8	A8	292	86.8874	320550	118894	bcgsigA
8	A8	293	86.9968	305684	131688	bcgsigA
8	A8	294	87.1061	287731	143681	bcgsigA
8	A8	295	87.2154	268299	154262	bcgsigA
8	A8	296	87.3248	247883	162906	bcgsigA
8	A8	297	87.4341	227122	169238	bcgsigA
8	A8	298	87.5434	205704	173054	bcgsigA
8	A8	299	87.6527	185318	174307	bcgsigA
8	A8	300	87.7621	164268	173051	bcgsigA
8	A8	301	87.8714	144619	169391	bcgsigA
8	A8	302	87.9807	125574	163447	bcgsigA
8	A8	303	88.0901	106888	155366	bcgsigA
8	A8	304	88.1994	89958.6	145348	bcgsigA
8	A8	305	88.3087	75626.2	133672	bcgsigA
8	A8	306	88.418	60966.2	120708	bcgsigA
8	A8	307	88.5274	50470.5	106906	bcgsigA
8	A8	308	88.6367	39963.4	92765.7	bcgsigA
8	A8	309	88.746	32552.5	78795.3	bcgsigA
8	A8	310	88.8554	25836.3	65471.7	bcgsigA
8	A8	311	88.9647	21356	53198.4	bcgsigA
8	A8	312	89.074	17968.9	42272.9	bcgsigA
8	A8	313	89.1833	15838.8	32868.8	bcgsigA
8	A8	314	89.2927	13220.9	25037.5	bcgsigA
8	A8	315	89.402	12547.6	18586	bcgsigA
8	A8	316	89.5113	12010.5	13563.7	bcgsigA
8	A8	317	89.6207	11413	9796.25	bcgsigA
8	A8	318	89.73	10956.5	7084.35	bcgsigA
8	A8	319	89.8393	10813.2	5220.77	bcgsigA
8	A8	320	89.9486	10479.4	4003.36	bcgsigA
8	A8	321	90.058	10323.6	3244.98	bcgsigA
8	A8	322	90.1673	10091.3	2780.76	bcgsigA
8	A8	323	90.2766	9745.85	2474.07	bcgsigA
8	A8	324	90.386	9214.95	2223.08	bcgsigA
8	A8	325	90.4953	9528.58	1967.03	bcgsigA
8	A8	326	90.6046	8332.3	1688.37	bcgsigA
8	A8	327	90.7139	8749.46	1406.61	bcgsigA
8	A8	328	90.8233	8969.22	1162.81	bcgsigA
8	A8	329	90.9326	8687.64	998.986	bcgsigA
8	A8	330	91.0419	8505.17	939.57	bcgsigA
8	A8	331	91.1513	8693.43	980.973	bcgsigA
8	A8	332	91.2606	8598.15	1092.24	bcgsigA
8	A8	333	91.3699	8572.05	1226.32	bcgsigA
8	A8	334	91.4792	8055.28	1337.6	bcgsigA
8	A8	335	91.5886	7442.15	1398.23	bcgsigA
8	A8	336	91.6979	7861.15	1405.09	bcgsigA
8	A8	337	91.8072	7694.09	1374.89	bcgsigA
8	A8	338	91.9166	7130.97	1331.54	bcgsigA
8	A8	339	92.0259	6907.83	1293.39	bcgsigA
8	A8	340	92.1352	7464.32	1266.31	bcgsigA
8	A8	341	92.2446	7265.99	1244.48	bcgsigA
8	A8	342	92.3539	6340.15	1218.06	bcgsigA
8	A8	343	92.4632	6330.86	1182.57	bcgsigA
8	A8	344	92.5725	6833.06	1142.84	bcgsigA
8	A8	345	92.6819	6633.65	1107.52	bcgsigA
8	A8	346	92.7912	6109.81	1079.2	bcgsigA
8	A8	347	92.9005	6448.45	1049.72	bcgsigA
8	A8	348	93.0098	5501.59	1004.76	bcgsigA
8	A8	349	93.1192	6052.41	932.102	bcgsigA
8	A8	350	93.2285	6217.9	825.621	bcgsigA
8	A8	351	93.3378	5299.19	683.795	bcgsigA
8	A8	352	93.4472	5655.96	508.324	bcgsigA
8	A8	353	93.5565	5788.1	307.258	bcgsigA
8	A8	354	93.6658	5484.2	100.404	bcgsigA
8	A8	355	93.7751	5471.8	-79.6348	bcgsigA
8	A8	356	93.8845	5845.97	-195.41	bcgsigA
8	A8	357	93.9938	6150.62	-219.723	bcgsigA
8	A8	358	94.1031	6092.66	-149.91	bcgsigA
8	A8	359	94.2125	5461.55	-12.3027	bcgsigA
8	A8	360	94.3218	6098.33	146.586	bcgsigA
8	A8	361	94.4311	5598.94	277.5	bcgsigA
8	A8	362	94.5405	5552.39	345.635	bcgsigA
8	A8	363	94.6498	5481.28	340.316	bcgsigA
8	A8	364	94.7591	5263.3	274.918	bcgsigA
8	A8	365	94.8684	5721.65	178.373	bcgsigA
9	A9	1	55.0633	1.10674e+06	-47997.9	bcgsigA
9	A9	2	55.1725	1.11673e+06	-42781.1	bcgsigA
9	A9	3	55.2817	1125198	-36405.7	bcgsigA
9	A9	4	55.391	1.13084e+06	-28739.4	bcgsigA
9	A9	5	55.5002	1.13431e+06	-20134.9	bcgsigA
9	A9	6	55.6094	1.13749e+06	-11294.3	bcgsigA
9	A9	7	55.7186	1.13809e+06	-2983.74	bcgsigA
9	A9	8	55.8278	1.13768e+06	4222.26	bcgsigA
9	A9	9	55.937	1138122	10064.1	bcgsigA
9	A9	10	56.0463	1136669	14569.2	bcgsigA
9	A9	11	56.1555	1.13526e+06	17949	bcgsigA
9	A9	12	56.2647	1.13324e+06	20484.5	bcgsigA
9	A9	13	56.3739	1.1304e+06	22436.8	bcgsigA
9	A9	14	56.4831	1.12861e+06	23998.1	bcgsigA
9	A9	15	56.5924	1.12584e+06	25258.7	bcgsigA
9	A9	16	56.7016	1.12378e+06	26287.3	bcgsigA
9	A9	17	56.8108	1.12107e+06	27113.3	bcgsigA
9	A9	18	56.92	1117045	27735.3	bcgsigA
9	A9	19	57.0292	1.11461e+06	28156.5	bcgsigA
9	A9	20	57.1385	1.11186e+06	28399.5	bcgsigA
9	A9	21	57.2477	1108323	28512	bcgsigA
9	A9	22	57.3569	1.10407e+06	28555.5	bcgsigA
9	A9	23	57.4661	1.10134e+06	28592.9	bcgsigA
9	A9	24	57.5753	1.09791e+06	28665.1	bcgsigA
9	A9	25	57.6845	1.09491e+06	28784	bcgsigA
9	A9	26	57.7938	1.09167e+06	28933.5	bcgsigA
9	A9	27	57.903	1.08833e+06	29077.3	bcgsigA
9	A9	28	58.0122	1085447	29173.3	bcgsigA
9	A9	29	58.1214	1.08171e+06	29185.9	bcgsigA
9	A9	30	58.2306	1.07881e+06	29103.2	bcgsigA
9	A9	31	58.3399	1.07552e+06	28951.1	bcgsigA
9	A9	32	58.4491	1.07194e+06	28791.4	bcgsigA
9	A9	33	58.5583	1.06857e+06	28700.1	bcgsigA
9	A9	34	58.6675	1.06492e+06	28732.4	bcgsigA
9	A9	35	58.7767	1.06173e+06	28891	bcgsigA
9	A9	36	58.8859	1060196	29125.5	bcgsigA
9	A9	37	58.9952	1.05597e+06	29355.2	bcgsigA
9	A9	38	59.1044	1.05301e+06	29508.4	bcgsigA
9	A9	39	59.2136	1.04955e+06	29546.8	bcgsigA
9	A9	40	59.3228	1.04567e+06	29472.3	bcgsigA
9	A9	41	59.432	1.04197e+06	29314.5	bcgsigA
9	A9	42	59.5413	1.03936e+06	29117.4	bcgsigA
9	A9	43	59.6505	1.03582e+06	28925.6	bcgsigA
9	A9	44	59.7597	1.03122e+06	28772.8	bcgsigA
9	A9	45	59.8689	1.0288e+06	28675.4	bcgsigA
9	A9	46	59.9781	1.02603e+06	28632.7	bcgsigA
9	A9	47	60.0873	1.02249e+06	28633.4	bcgsigA
9	A9	48	60.1966	1.01868e+06	28661.7	bcgsigA
9	A9	49	60.3058	1.0155e+06	28699.5	bcgsigA
9	A9	50	60.415	1012415	28730.7	bcgsigA
9	A9	51	60.5242	1.00981e+06	28742.1	bcgsigA
9	A9	52	60.6334	1.00598e+06	28731.8	bcgsigA
9	A9	53	60.7427	1.0019e+06	28708.1	bcgsigA
9	A9	54	60.8519	999551	28682.1	bcgsigA
9	A9	55	60.9611	996522	28655.3	bcgsigA
9	A9	56	61.0703	993326	28618.7	bcgsigA
9	A9	57	61.1795	989539	28559.1	bcgsigA
9	A9	58	61.2887	986820	28470.2	bcgsigA
9	A9	59	61.398	983105	28361.5	bcgsigA
9	A9	60	61.5072	980108	28251.5	bcgsigA
9	A9	61	61.6164	976747	28156.2	bcgsigA
9	A9	62	61.7256	973415	28076	bcgsigA
9	A9	63	61.8348	970421	27992.7	bcgsigA
9	A9	64	61.9441	968015	27884.2	bcgsigA
9	A9	65	62.0533	964206	27743.1	bcgsigA
9	A9	66	62.1625	959911	27586.7	bcgsigA
9	A9	67	62.2717	958074	27452.6	bcgsigA
9	A9	68	62.3809	954532	27377.1	bcgsigA
9	A9	69	62.4902	952011	27377.4	bcgsigA
9	A9	70	62.5994	948481	27440.9	bcgsigA
9	A9	71	62.7086	944870	27529.1	bcgsigA
9	A9	72	62.8178	943203	27590.7	bcgsigA
9	A9	73	62.927	938992	27581.6	bcgsigA
9	A9	74	63.0362	935230	27480.3	bcgsigA
9	A9	75	63.1455	932918	27295.8	bcgsigA
9	A9	76	63.2547	929301	27060.7	bcgsigA
9	A9	77	63.3639	926833	26819.7	bcgsigA
9	A9	78	63.4731	923550	26617.8	bcgsigA
9	A9	79	63.5823	920546	26487.2	bcgsigA
9	A9	80	63.6916	917703	26443.2	bcgsigA
9	A9	81	63.8008	915082	26479.7	bcgsigA
9	A9	82	63.91	912732	26573.5	bcgsigA
9	A9	83	64.0192	908456	26689	bcgsigA
9	A9	84	64.1284	906376	26785.3	bcgsigA
9	A9	85	64.2376	903026	26826.4	bcgsigA
9	A9	86	64.3469	900362	26788.2	bcgsigA
9	A9	87	64.4561	896841	26674.6	bcgsigA
9	A9	88	64.5653	893508	26514.8	bcgsigA
9	A9	89	64.6745	890147	26355.1	bcgsigA
9	A9	90	64.7837	888318	26236.4	bcgsigA
9	A9	91	64.893	885110	26176.5	bcgsigA
9	A9	92	65.0022	881836	26165.6	bcgsigA
9	A9	93	65.1114	879228	26177.9	bcgsigA
9	A9	94	65.2206	876313	26188.4	bcgsigA
9	A9	95	65.3298	873402	26181.8	bcgsigA
9	A9	96	65.439	870060	26154.7	bcgsigA
9	A9	97	65.5483	867138	26109.1	bcgsigA
9	A9	98	65.6575	864416	26043.1	bcgsigA
9	A9	99	65.7667	861574	25951.6	bcgsigA
9	A9	100	65.8759	858027	25833.5	bcgsigA
9	A9	101	65.9851	854907	25695.4	bcgsigA
9	A9	102	66.0944	852168	25555.8	bcgsigA
9	A9	103	66.2036	849821	25437	bcgsigA
9	A9	104	66.3128	845774	25360.7	bcgsigA
9	A9	105	66.422	843374	25334.9	bcgsigA
9	A9	106	66.5312	840870	25353.7	bcgsigA
9	A9	107	66.6404	838135	25400.2	bcgsigA
9	A9	108	66.7497	834880	25452.9	bcgsigA
9	A9	109	66.8589	831742	25497.1	bcgsigA
9	A9	110	66.9681	829251	25526.9	bcgsigA
9	A9	111	67.0773	826936	25540.3	bcgsigA
9	A9	112	67.1865	823387	25531.8	bcgsigA
9	A9	113	67.2958	820726	25490.3	bcgsigA
9	A9	114	67.405	817754	25404.9	bcgsigA
9	A9	115	67.5142	815072	25271.2	bcgsigA
9	A9	116	67.6234	812343	25104.8	bcgsigA
9	A9	117	67.7326	808944	24942.6	bcgsigA
9	A9	118	67.8419	806013	24836.1	bcgsigA
9	A9	119	67.9511	803873	24831.2	bcgsigA
9	A9	120	68.0603	801265	24944.2	bcgsigA
9	A9	121	68.1695	798423	25153.3	bcgsigA
9	A9	122	68.2787	795335	25403.5	bcgsigA
9	A9	123	68.3879	792387	25630	bcgsigA
9	A9	124	68.4972	789701	25775.8	bcgsigA
9	A9	125	68.6064	786712	25802.8	bcgsigA
9	A9	126	68.7156	783666	25699.1	bcgsigA
9	A9	127	68.8248	781334	25482.8	bcgsigA
9	A9	128	68.934	777164	25205.2	bcgsigA
9	A9	129	69.0433	774787	24942.6	bcgsigA
9	A9	130	69.1525	772635	24769.9	bcgsigA
9	A9	131	69.2617	770126	24733.2	bcgsigA
9	A9	132	69.3709	767254	24831.6	bcgsigA
9	A9	133	69.4801	764879	25022.3	bcgsigA
9	A9	134	69.5893	760879	25239.8	bcgsigA
9	A9	135	69.6986	758934	25419.7	bcgsigA
9	A9	136	69.8078	756159	25509.3	bcgsigA
9	A9	137	69.917	752648	25478.3	bcgsigA
9	A9	138	70.0262	750121	25328.3	bcgsigA
9	A9	139	70.1354	746317	25099.4	bcgsigA
9	A9	140	70.2447	744081	24864.2	bcgsigA
9	A9	141	70.3539	741929	24702.7	bcgsigA
9	A9	142	70.4631	739035	24668	bcgsigA
9	A9	143	70.5723	736852	24765.1	bcgsigA
9	A9	144	70.6815	734315	24950	bcgsigA
9	A9	145	70.7907	730683	25155.2	bcgsigA
9	A9	146	70.9	728147	25315.8	bcgsigA
9	A9	147	71.0092	725417	25392.9	bcgsigA
9	A9	148	71.1184	722621	25379.3	bcgsigA
9	A9	149	71.2276	719139	25297.6	bcgsigA
9	A9	150	71.3368	716276	25189.2	bcgsigA
9	A9	151	71.4461	714148	25097	bcgsigA
9	A9	152	71.5553	711342	25046.6	bcgsigA
9	A9	153	71.6645	709016	25038.3	bcgsigA
9	A9	154	71.7737	705188	25049.4	bcgsigA
9	A9	155	71.8829	703062	25046.4	bcgsigA
9	A9	156	71.9921	700135	24997.8	bcgsigA
9	A9	157	72.1014	697231	24886.9	bcgsigA
9	A9	158	72.2106	694064	24715.9	bcgsigA
9	A9	159	72.3198	691578	24508.1	bcgsigA
9	A9	160	72.429	688125	24297.9	bcgsigA
9	A9	161	72.5382	686493	24139.8	bcgsigA
9	A9	162	72.6475	683578	24071	bcgsigA
9	A9	163	72.7567	680351	24101	bcgsigA
9	A9	164	72.8659	678778	24208	bcgsigA
9	A9	165	72.9751	675435	24346.1	bcgsigA
9	A9	166	73.0843	672559	24462.6	bcgsigA
9	A9	167	73.1936	669892	24516.1	bcgsigA
9	A9	168	73.3028	667173	24493	bcgsigA
9	A9	169	73.412	664251	24402.2	bcgsigA
9	A9	170	73.5212	661716	24275	bcgsigA
9	A9	171	73.6304	658963	24147.4	bcgsigA
9	A9	172	73.7396	656076	24047.1	bcgsigA
9	A9	173	73.8489	653556	23981.2	bcgsigA
9	A9	174	73.9581	651014	23935.5	bcgsigA
9	A9	175	74.0673	648597	23880.3	bcgsigA
9	A9	176	74.1765	644668	23790.2	bcgsigA
9	A9	177	74.2857	642638	23661	bcgsigA
9	A9	178	74.395	640040	23516.5	bcgsigA
9	A9	179	74.5042	637073	23395.1	bcgsigA
9	A9	180	74.6134	635067	23325.1	bcgsigA
9	A9	181	74.7226	632863	23305.7	bcgsigA
9	A9	182	74.8318	630032	23304.8	bcgsigA
9	A9	183	74.941	626932	23278.9	bcgsigA
9	A9	184	75.0503	625025	23202.6	bcgsigA
9	A9	185	75.1595	621865	23087.8	bcgsigA
9	A9	186	75.2687	619692	22979	bcgsigA
9	A9	187	75.3779	616995	22925.8	bcgsigA
9	A9	188	75.4871	615583	22951.2	bcgsigA
9	A9	189	75.5964	612270	23032.9	bcgsigA
9	A9	190	75.7056	610006	23112.9	bcgsigA
9	A9	191	75.8148	607287	23130	bcgsigA
9	A9	192	75.924	603853	23052.2	bcgsigA
9	A9	193	76.0332	601474	22887.2	bcgsigA
9	A9	194	76.1424	599774	22670.3	bcgsigA
9	A9	195	76.2517	597177	22440.3	bcgsigA
9	A9	196	76.3609	593849	22226	bcgsigA
9	A9	197	76.4701	591479	22047.8	bcgsigA
9	A9	198	76.5793	589325	21925	bcgsigA
9	A9	199	76.6885	587476	21875.4	bcgsigA
9	A9	200	76.7978	584556	21905.9	bcgsigA
9	A9	201	76.907	582096	22003.5	bcgsigA
9	A9	202	77.0162	579305	22135.2	bcgsigA
9	A9	203	77.1254	577799	22255.4	bcgsigA
9	A9	204	77.2346	574107	22321.4	bcgsigA
9	A9	205	77.3438	571924	22307.3	bcgsigA
9	A9	206	77.4531	568928	22214.9	bcgsigA
9	A9	207	77.5623	567187	22072.6	bcgsigA
9	A9	208	77.6715	564013	21922.3	bcgsigA
9	A9	209	77.7807	562824	21800.5	bcgsigA
9	A9	210	77.8899	559207	21725.2	bcgsigA
9	A9	211	77.9992	557341	21693.6	bcgsigA
9	A9	212	78.1084	555342	21695.4	bcgsigA
9	A9	213	78.2176	551705	21727.4	bcgsigA
9	A9	214	78.3268	549949	21799.5	bcgsigA
9	A9	215	78.436	548015	21928.1	bcgsigA
9	A9	216	78.5452	545250	22115.6	bcgsigA
9	A9	217	78.6545	543133	22337.7	bcgsigA
9	A9	218	78.7637	540578	22542	bcgsigA
9	A9	219	78.8729	537533	22667.1	bcgsigA
9	A9	220	78.9821	535054	22667.8	bcgsigA
9	A9	221	79.0913	532051	22533.8	bcgsigA
9	A9	222	79.2006	530461	22293.8	bcgsigA
9	A9	223	79.3098	527497	22004.4	bcgsigA
9	A9	224	79.419	524235	21733.3	bcgsigA
9	A9	225	79.5282	523224	21540.9	bcgsigA
9	A9	226	79.6374	520540	21462.3	bcgsigA
9	A9	227	79.7467	518275	21496.9	bcgsigA
9	A9	228	79.8559	515523	21610.1	bcgsigA
9	A9	229	79.9651	512753	21748.6	bcgsigA
9	A9	230	80.0743	510879	21856.2	bcgsigA
9	A9	231	80.1835	508032	21887.7	bcgsigA
9	A9	232	80.2927	505944	21813.1	bcgsigA
9	A9	233	80.402	503047	21620.4	bcgsigA
9	A9	234	80.5112	501032	21320.2	bcgsigA
9	A9	235	80.6204	497550	20951.2	bcgsigA
9	A9	236	80.7296	496958	20572.6	bcgsigA
9	A9	237	80.8388	493974	20246.7	bcgsigA
9	A9	238	80.9481	492150	20016.9	bcgsigA
9	A9	239	81.0573	490319	19896	bcgsigA
9	A9	240	81.1665	487080	19869	bcgsigA
9	A9	241	81.2757	485763	19904.2	bcgsigA
9	A9	242	81.3849	483517	19964.7	bcgsigA
9	A9	243	81.4941	481110	20014	bcgsigA
9	A9	244	81.6034	478744	20021.3	bcgsigA
9	A9	245	81.7126	476097	19971.6	bcgsigA
9	A9	246	81.8218	474217	19873.5	bcgsigA
9	A9	247	81.931	471468	19757.2	bcgsigA
9	A9	248	82.0402	469915	19658.6	bcgsigA
9	A9	249	82.1495	468235	19598.3	bcgsigA
9	A9	250	82.2587	465180	19570.8	bcgsigA
9	A9	251	82.3679	462452	19551.7	bcgsigA
9	A9	252	82.4771	461127	19517.1	bcgsigA
9	A9	253	82.5863	459284	19460.7	bcgsigA
9	A9	254	82.6955	456161	19396.6	bcgsigA
9	A9	255	82.8048	454216	19351.7	bcgsigA
9	A9	256	82.914	452729	19347.1	bcgsigA
9	A9	257	83.0232	450841	19383.8	bcgsigA
9	A9	258	83.1324	448423	19437.2	bcgsigA
9	A9	259	83.2416	445733	19466.5	bcgsigA
9	A9	260	83.3509	443822	19438.3	bcgsigA
9	A9	261	83.4601	442075	19347.1	bcgsigA
9	A9	262	83.5693	438848	19221.8	bcgsigA
9	A9	263	83.6785	438447	19111.3	bcgsigA
9	A9	264	83.7877	435729	19063.4	bcgsigA
9	A9	265	83.8969	433129	19106.5	bcgsigA
9	A9	266	84.0062	431952	19245.4	bcgsigA
9	A9	267	84.1154	428753	19464.8	bcgsigA
9	A9	268	84.2246	427722	19736.5	bcgsigA
9	A9	269	84.3338	425222	20026.5	bcgsigA
9	A9	270	84.443	422610	20307.5	bcgsigA
9	A9	271	84.5523	420126	20574.8	bcgsigA
9	A9	272	84.6615	418173	20856.2	bcgsigA
9	A9	273	84.7707	415890	21207.1	bcgsigA
9	A9	274	84.8799	414237	21688.5	bcgsigA
9	A9	275	84.9891	411323	22344.4	bcgsigA
9	A9	276	85.0984	408875	23192.6	bcgsigA
9	A9	277	85.2076	406531	24235.2	bcgsigA
9	A9	278	85.3168	402599	25446.3	bcgsigA
9	A9	279	85.426	400781	26866.4	bcgsigA
9	A9	280	85.5352	397625	28545.4	bcgsigA
9	A9	281	85.6444	394644	30542.2	bcgsigA
9	A9	282	85.7537	390699	32944.4	bcgsigA
9	A9	283	85.8629	386329	35886.7	bcgsigA
9	A9	284	85.9721	382747	39559.7	bcgsigA
9	A9	285	86.0813	378858	44192	bcgsigA
9	A9	286	86.1905	374196	50002	bcgsigA
9	A9	287	86.2998	369106	57149.3	bcgsigA
9	A9	288	86.409	360871	65702.4	bcgsigA
9	A9	289	86.5182	353540	75630.5	bcgsigA
9	A9	290	86.6274	344345	86796	bcgsigA
9	A9	291	86.7366	333743	98936.9	bcgsigA
9	A9	292	86.8458	322008	111643	bcgsigA
9	A9	293	86.9551	306996	124361	bcgsigA
9	A9	294	87.0643	291049	136448	bcgsigA
9	A9	295	87.1735	272583	147265	bcgsigA
9	A9	296	87.2827	253098	156272	bcgsigA
9	A9	297	87.3919	233710	163095	bcgsigA
9	A9	298	87.5012	213349	167530	bcgsigA
9	A9	299	87.6104	192695	169513	bcgsigA
9	A9	300	87.7196	172045	169078	bcgsigA
9	A9	301	87.8288	151771	166327	bcgsigA
9	A9	302	87.938	133413	161401	bcgsigA
9	A9	303	88.0472	115141	154462	bcgsigA
9	A9	304	88.1565	98138.3	145681	bcgsigA
9	A9	305	88.2657	82616.6	135246	bcgsigA
9	A9	306	88.3749	67634.2	123388	bcgsigA
9	A9	307	88.4841	54349.6	110421	bcgsigA
9	A9	308	88.5933	43425.8	96760.9	bcgsigA
9	A9	309	88.7026	35125	82911.4	bcgsigA
9	A9	310	88.8118	27130.9	69412.5	bcgsigA
9	A9	311	88.921	21542.4	56767.9	bcgsigA
9	A9	312	89.0302	17863.2	45377.3	bcgsigA
9	A9	313	89.1394	14869.5	35492.6	bcgsigA
9	A9	314	89.2487	12797.9	27209.1	bcgsigA
9	A9	315	89.3579	11261.5	20350.9	bcgsigA
9	A9	316	89.4671	10190.3	14885.1	bcgsigA
9	A9	317	89.5763	9350.52	10727.2	bcgsigA
9	A9	318	89.6855	9211.03	7682.06	bcgsigA
9	A9	319	89.7947	9075.34	5546.24	bcgsigA
9	A9	320	89.904	8913.91	4108.83	bcgsigA
9	A9	321	90.0132	8619.41	3160.19	bcgsigA
9	A9	322	90.1224	8185.42	2514.92	bcgsigA
9	A9	323	90.2316	7848.28	2039.2	bcgsigA
9	A9	324	90.3408	6965.38	1663.91	bcgsigA
9	A9	325	90.4501	7837.49	1372.35	bcgsigA
9	A9	326	90.5593	7858.06	1169.06	bcgsigA
9	A9	327	90.6685	7297.2	1049.28	bcgsigA
9	A9	328	90.7777	7250.99	986.463	bcgsigA
9	A9	329	90.8869	7332.5	940.941	bcgsigA
9	A9	330	90.9961	6982.7	878.783	bcgsigA
9	A9	331	91.1054	6574.42	786.326	bcgsigA
9	A9	332	91.2146	6790.19	672.342	bcgsigA
9	A9	333	91.3238	6816.95	559.26	bcgsigA
9	A9	334	91.433	6609.75	470.43	bcgsigA
9	A9	335	91.5422	6551.55	420.133	bcgsigA
9	A9	336	91.6515	6671.19	409.586	bcgsigA
9	A9	337	91.7607	6465.84	428.643	bcgsigA
9	A9	338	91.8699	6476.12	460.992	bcgsigA
9	A9	339	91.9791	6172.5	490.08	bcgsigA
9	A9	340	92.0883	6313.11	503.734	bcgsigA
9	A9	341	92.1975	6184.33	496.764	bcgsigA
9	A9	342	92.3068	6197.41	471.996	bcgsigA
9	A9	343	92.416	5636.29	439.828	bcgsigA
9	A9	344	92.5252	6183.14	415.082	bcgsigA
9	A9	345	92.6344	5954.28	410.459	bcgsigA
9	A9	346	92.7436	5812.74	428.971	bcgsigA
9	A9	347	92.8529	6005.43	460.219	bcgsigA
9	A9	348	92.9621	5689.83	483.959	bcgsigA
9	A9	349	93.0713	5476.19	479.398	bcgsigA
9	A9	350	93.1805	5461.19	434.555	bcgsigA
9	A9	351	93.2897	5610.64	350.855	bcgsigA
9	A9	352	93.399	5285.89	242.402	bcgsigA
9	A9	353	93.5082	5415.97	132.266	bcgsigA
9	A9	354	93.6174	5189.87	47.4785	bcgsigA
9	A9	355	93.7266	5786.78	12.1504	bcgsigA
9	A9	356	93.8358	5004.85	38.3379	bcgsigA
9	A9	357	93.945	5899.39	117.877	bcgsigA
9	A9	358	94.0543	5385.61	221.207	bcgsigA
9	A9	359	94.1635	5139.82	307.318	bcgsigA
9	A9	360	94.2727	5075.12	341.812	bcgsigA
9	A9	361	94.3819	4998.22	313.234	bcgsigA
9	A9	362	94.4911	4844.91	237.389	bcgsigA
9	A9	363	94.6004	5262.09	146.875	bcgsigA
9	A9	364	94.7096	5086.65	72.9316	bcgsigA
9	A9	365	94.8188	5003.79	31.2637	bcgsigA
19	B7	1	55.0728	1216030	-55245.8	bcgsigA
19	B7	2	55.1821	1.22201e+06	-50174.4	bcgsigA
19	B7	3	55.2915	1.23235e+06	-43563.7	bcgsigA
19	B7	4	55.4008	1.23871e+06	-35151.2	bcgsigA
19	B7	5	55.5101	1.24037e+06	-25426.7	bcgsigA
19	B7	6	55.6194	1255034	-15454	bcgsigA
19	B7	7	55.7288	1.25234e+06	-6375.05	bcgsigA
19	B7	8	55.8381	1.25097e+06	1096.31	bcgsigA
19	B7	9	55.9474	1.24913e+06	6873.52	bcgsigA
19	B7	10	56.0568	1.24671e+06	11320.2	bcgsigA
19	B7	11	56.1661	1.24486e+06	14883.1	bcgsigA
19	B7	12	56.2754	1.24151e+06	17821.6	bcgsigA
19	B7	13	56.3847	1.2519e+06	20192.2	bcgsigA
19	B7	14	56.4941	1.24253e+06	22006.7	bcgsigA
19	B7	15	56.6034	1.23955e+06	23372	bcgsigA
19	B7	16	56.7127	1.23765e+06	24486.3	bcgsigA
19	B7	17	56.8221	1.22894e+06	25521.9	bcgsigA
19	B7	18	56.9314	1.23583e+06	26528.4	bcgsigA
19	B7	19	57.0407	1227255	27434.3	bcgsigA
19	B7	20	57.15	1.23152e+06	28146.1	bcgsigA
19	B7	21	57.2594	1.21922e+06	28648.9	bcgsigA
19	B7	22	57.3687	1.22036e+06	28984.8	bcgsigA
19	B7	23	57.478	1.21651e+06	29230.9	bcgsigA
19	B7	24	57.5874	1.21215e+06	29453.3	bcgsigA
19	B7	25	57.6967	1.21042e+06	29682.7	bcgsigA
19	B7	26	57.806	1.20593e+06	29916.4	bcgsigA
19	B7	27	57.9153	1.20284e+06	30132.6	bcgsigA
19	B7	28	58.0247	1.19975e+06	30304.8	bcgsigA
19	B7	29	58.134	1.19621e+06	30412	bcgsigA
19	B7	30	58.2433	1.19325e+06	30447.1	bcgsigA
19	B7	31	58.3527	1188953	30420.6	bcgsigA
19	B7	32	58.462	1.18559e+06	30355.3	bcgsigA
19	B7	33	58.5713	1.18289e+06	30285.4	bcgsigA
19	B7	34	58.6806	1178759	30243.8	bcgsigA
19	B7	35	58.79	1175193	30256.5	bcgsigA
19	B7	36	58.8993	1.172e+06	30336.5	bcgsigA
19	B7	37	59.0086	1.16894e+06	30484.3	bcgsigA
19	B7	38	59.118	1.16595e+06	30687.4	bcgsigA
19	B7	39	59.2273	1.16172e+06	30920.2	bcgsigA
19	B7	40	59.3366	1.15793e+06	31145.1	bcgsigA
19	B7	41	59.4459	1.15537e+06	31320.5	bcgsigA
19	B7	42	59.5553	1151639	31420.8	bcgsigA
19	B7	43	59.6646	1.14763e+06	31453.2	bcgsigA
19	B7	44	59.7739	1.1434e+06	31454.1	bcgsigA
19	B7	45	59.8833	1.13964e+06	31469.2	bcgsigA
19	B7	46	59.9926	1.13644e+06	31519.9	bcgsigA
19	B7	47	60.1019	1133616	31593	bcgsigA
19	B7	48	60.2112	1.12891e+06	31650.6	bcgsigA
19	B7	49	60.3206	1.12622e+06	31656	bcgsigA
19	B7	50	60.4299	1121544	31589.6	bcgsigA
19	B7	51	60.5392	1.11834e+06	31452.3	bcgsigA
19	B7	52	60.6486	1114382	31255.7	bcgsigA
19	B7	53	60.7579	1.1112e+06	31020	bcgsigA
19	B7	54	60.8672	1.10833e+06	30775.5	bcgsigA
19	B7	55	60.9765	1.10333e+06	30567.6	bcgsigA
19	B7	56	61.0859	1.10085e+06	30449.5	bcgsigA
19	B7	57	61.1952	1096811	30459.9	bcgsigA
19	B7	58	61.3045	1.09423e+06	30600.8	bcgsigA
19	B7	59	61.4139	1.09021e+06	30829.3	bcgsigA
19	B7	60	61.5232	1087808	31074.6	bcgsigA
19	B7	61	61.6325	1.08357e+06	31269.7	bcgsigA
19	B7	62	61.7418	1.07965e+06	31378.1	bcgsigA
19	B7	63	61.8512	1.07617e+06	31402.3	bcgsigA
19	B7	64	61.9605	1.07257e+06	31369.3	bcgsigA
19	B7	65	62.0698	1.06877e+06	31306.1	bcgsigA
19	B7	66	62.1792	1.06583e+06	31224.7	bcgsigA
19	B7	67	62.2885	1.06193e+06	31117.5	bcgsigA
19	B7	68	62.3978	1057831	30970.4	bcgsigA
19	B7	69	62.5071	1.05566e+06	30782.5	bcgsigA
19	B7	70	62.6165	1.05082e+06	30579.3	bcgsigA
19	B7	71	62.7258	1.04735e+06	30409.4	bcgsigA
19	B7	72	62.8351	1.04391e+06	30325.4	bcgsigA
19	B7	73	62.9445	1.04071e+06	30354.6	bcgsigA
19	B7	74	63.0538	1037303	30478.7	bcgsigA
19	B7	75	63.1631	1034278	30639.7	bcgsigA
19	B7	76	63.2724	1.03067e+06	30766.6	bcgsigA
19	B7	77	63.3818	1.02708e+06	30811.8	bcgsigA
19	B7	78	63.4911	1023193	30769.4	bcgsigA
19	B7	79	63.6004	1.01978e+06	30668.9	bcgsigA
19	B7	80	63.7098	1.01632e+06	30549	bcgsigA
19	B7	81	63.8191	1.0137e+06	30437.1	bcgsigA
19	B7	82	63.9284	1.01032e+06	30343.1	bcgsigA
19	B7	83	64.0378	1.00587e+06	30265.6	bcgsigA
19	B7	84	64.1471	1.00282e+06	30199.5	bcgsigA
19	B7	85	64.2564	999548	30137.2	bcgsigA
19	B7	86	64.3657	996859	30064.9	bcgsigA
19	B7	87	64.4751	992115	29969.6	bcgsigA
19	B7	88	64.5844	989266	29849	bcgsigA
19	B7	89	64.6937	985866	29720.4	bcgsigA
19	B7	90	64.8031	982494	29617.6	bcgsigA
19	B7	91	64.9124	978567	29576.3	bcgsigA
19	B7	92	65.0217	975786	29611.4	bcgsigA
19	B7	93	65.131	973203	29706.8	bcgsigA
19	B7	94	65.2404	969371	29820.3	bcgsigA
19	B7	95	65.3497	965953	29903.1	bcgsigA
19	B7	96	65.459	961906	29919.9	bcgsigA
19	B7	97	65.5684	959033	29857.5	bcgsigA
19	B7	98	65.6777	955695	29723	bcgsigA
19	B7	99	65.787	951547	29536.5	bcgsigA
19	B7	100	65.8963	948702	29326.6	bcgsigA
19	B7	101	66.0057	944810	29128.9	bcgsigA
19	B7	102	66.115	941450	28978.1	bcgsigA
19	B7	103	66.2243	938878	28902.2	bcgsigA
19	B7	104	66.3337	934574	28912.9	bcgsigA
19	B7	105	66.443	931756	29002.2	bcgsigA
19	B7	106	66.5523	928826	29143.5	bcgsigA
19	B7	107	66.6616	925038	29297.8	bcgsigA
19	B7	108	66.771	921943	29424.8	bcgsigA
19	B7	109	66.8803	918314	29488.1	bcgsigA
19	B7	110	66.9896	915325	29462.8	bcgsigA
19	B7	111	67.099	912148	29338	bcgsigA
19	B7	112	67.2083	908229	29121	bcgsigA
19	B7	113	67.3176	905084	28835.1	bcgsigA
19	B7	114	67.4269	901832	28516.7	bcgsigA
19	B7	115	67.5363	899239	28206.7	bcgsigA
19	B7	116	67.6456	895410	27945	bcgsigA
19	B7	117	67.7549	892228	27763.7	bcgsigA
19	B7	118	67.8643	889897	27685.5	bcgsigA
19	B7	119	67.9736	885964	27716.4	bcgsigA
19	B7	120	68.0829	883282	27844.5	bcgsigA
19	B7	121	68.1922	880001	28031.5	bcgsigA
19	B7	122	68.3016	877270	28223.4	bcgsigA
19	B7	123	68.4109	873946	28364.4	bcgsigA
19	B7	124	68.5202	869738	28417.4	bcgsigA
19	B7	125	68.6296	867307	28377	bcgsigA
19	B7	126	68.7389	864098	28266.7	bcgsigA
19	B7	127	68.8482	860950	28123.9	bcgsigA
19	B7	128	68.9575	857645	27984.3	bcgsigA
19	B7	129	69.0669	854448	27871.3	bcgsigA
19	B7	130	69.1762	851727	27794.2	bcgsigA
19	B7	131	69.2855	848525	27750.4	bcgsigA
19	B7	132	69.3949	844977	27731	bcgsigA
19	B7	133	69.5042	842516	27724.1	bcgsigA
19	B7	134	69.6135	839361	27720.7	bcgsigA
19	B7	135	69.7228	835847	27719.6	bcgsigA
19	B7	136	69.8322	832515	27727.8	bcgsigA
19	B7	137	69.9415	829872	27753.6	bcgsigA
19	B7	138	70.0508	826751	27794.2	bcgsigA
19	B7	139	70.1602	823615	27827.7	bcgsigA
19	B7	140	70.2695	820498	27821.4	bcgsigA
19	B7	141	70.3788	817075	27748.8	bcgsigA
19	B7	142	70.4881	813864	27609.2	bcgsigA
19	B7	143	70.5975	811340	27435	bcgsigA
19	B7	144	70.7068	807944	27277.5	bcgsigA
19	B7	145	70.8161	805264	27182.6	bcgsigA
19	B7	146	70.9255	803032	27169.8	bcgsigA
19	B7	147	71.0348	798761	27228.3	bcgsigA
19	B7	148	71.1441	796560	27326.6	bcgsigA
19	B7	149	71.2534	793011	27432.1	bcgsigA
19	B7	150	71.3628	789837	27522.7	bcgsigA
19	B7	151	71.4721	786654	27585	bcgsigA
19	B7	152	71.5814	784479	27605.1	bcgsigA
19	B7	153	71.6908	780713	27563.6	bcgsigA
19	B7	154	71.8001	777854	27439.9	bcgsigA
19	B7	155	71.9094	773961	27225.7	bcgsigA
19	B7	156	72.0187	771542	26929	bcgsigA
19	B7	157	72.1281	768412	26587.1	bcgsigA
19	B7	158	72.2374	765189	26245.1	bcgsigA
19	B7	159	72.3467	762322	25944.4	bcgsigA
19	B7	160	72.4561	760140	25715	bcgsigA
19	B7	161	72.5654	755960	25578.4	bcgsigA
19	B7	162	72.6747	754194	25549.2	bcgsigA
19	B7	163	72.784	751074	25632.4	bcgsigA
19	B7	164	72.8934	748182	25816.3	bcgsigA
19	B7	165	73.0027	745475	26063.7	bcgsigA
19	B7	166	73.112	742530	26314.1	bcgsigA
19	B7	167	73.2214	739700	26497.2	bcgsigA
19	B7	168	73.3307	736061	26560	bcgsigA
19	B7	169	73.44	732734	26486.6	bcgsigA
19	B7	170	73.5493	730460	26305.7	bcgsigA
19	B7	171	73.6587	727022	26071.6	bcgsigA
19	B7	172	73.768	724609	25839	bcgsigA
19	B7	173	73.8773	721605	25640.6	bcgsigA
19	B7	174	73.9867	718576	25483.1	bcgsigA
19	B7	175	74.096	715594	25358.6	bcgsigA
19	B7	176	74.2053	712800	25259.6	bcgsigA
19	B7	177	74.3147	709671	25182.6	bcgsigA
19	B7	178	74.424	707767	25127.4	bcgsigA
19	B7	179	74.5333	704165	25093.9	bcgsigA
19	B7	180	74.6426	701210	25085	bcgsigA
19	B7	181	74.752	698721	25109.1	bcgsigA
19	B7	182	74.8613	696109	25179.6	bcgsigA
19	B7	183	74.9706	693882	25301.7	bcgsigA
19	B7	184	75.0799	690728	25460.5	bcgsigA
19	B7	185	75.1893	687820	25619.1	bcgsigA
19	B7	186	75.2986	684671	25728	bcgsigA
19	B7	187	75.4079	682275	25747.8	bcgsigA
19	B7	188	75.5173	679229	25661.8	bcgsigA
19	B7	189	75.6266	675735	25485	bcgsigA
19	B7	190	75.7359	673774	25258.1	bcgsigA
19	B7	191	75.8452	670612	25035.1	bcgsigA
19	B7	192	75.9546	668038	24865	bcgsigA
19	B7	193	76.0639	665771	24773.3	bcgsigA
19	B7	194	76.1732	661868	24756.7	bcgsigA
19	B7	195	76.2826	660188	24781.3	bcgsigA
19	B7	196	76.3919	656982	24802	bcgsigA
19	B7	197	76.5012	654050	24781.1	bcgsigA
19	B7	198	76.6105	650507	24709.1	bcgsigA
19	B7	199	76.7199	648318	24610.9	bcgsigA
19	B7	200	76.8292	645771	24528.4	bcgsigA
19	B7	201	76.9385	643795	24498.3	bcgsigA
19	B7	202	77.0479	639828	24534.3	bcgsigA
19	B7	203	77.1572	637347	24628.9	bcgsigA
19	B7	204	77.2665	634083	24766.1	bcgsigA
19	B7	205	77.3759	632486	24928.6	bcgsigA
19	B7	206	77.4852	629102	25095.8	bcgsigA
19	B7	207	77.5945	625594	25237	bcgsigA
19	B7	208	77.7038	623634	25314.6	bcgsigA
19	B7	209	77.8132	619925	25301	bcgsigA
19	B7	210	77.9225	617368	25198.6	bcgsigA
19	B7	211	78.0318	614155	25046	bcgsigA
19	B7	212	78.1412	611952	24906.8	bcgsigA
19	B7	213	78.2505	608938	24839	bcgsigA
19	B7	214	78.3598	607365	24865.6	bcgsigA
19	B7	215	78.4691	603543	24962	bcgsigA
19	B7	216	78.5785	600576	25073.1	bcgsigA
19	B7	217	78.6878	597961	25143.6	bcgsigA
19	B7	218	78.7971	595321	25145.1	bcgsigA
19	B7	219	78.9064	591999	25078.9	bcgsigA
19	B7	220	79.0158	590318	24958.2	bcgsigA
19	B7	221	79.1251	586933	24790.8	bcgsigA
19	B7	222	79.2344	583765	24574.7	bcgsigA
19	B7	223	79.3438	581048	24314.3	bcgsigA
19	B7	224	79.4531	578027	24035	bcgsigA
19	B7	225	79.5624	576259	23781.3	bcgsigA
19	B7	226	79.6718	573548	23595.4	bcgsigA
19	B7	227	79.7811	570796	23492.6	bcgsigA
19	B7	228	79.8904	568202	23455.1	bcgsigA
19	B7	229	79.9997	564710	23446.2	bcgsigA
19	B7	230	80.1091	562691	23434.1	bcgsigA
19	B7	231	80.2184	560329	23402.8	bcgsigA
19	B7	232	80.3277	557872	23349.5	bcgsigA
19	B7	233	80.4371	554728	23273.6	bcgsigA
19	B7	234	80.5464	552127	23174.5	bcgsigA
19	B7	235	80.6557	549707	23053.9	bcgsigA
19	B7	236	80.765	547419	22919.1	bcgsigA
19	B7	237	80.8744	544723	22781.5	bcgsigA
19	B7	238	80.9837	542278	22650.1	bcgsigA
19	B7	239	81.093	539942	22532.2	bcgsigA
19	B7	240	81.2024	536688	22437.3	bcgsigA
19	B7	241	81.3117	534796	22380	bcgsigA
19	B7	242	81.421	533055	22371.2	bcgsigA
19	B7	243	81.5303	530049	22407.3	bcgsigA
19	B7	244	81.6397	526916	22464.5	bcgsigA
19	B7	245	81.749	524896	22508.7	bcgsigA
19	B7	246	81.8583	521955	22515.5	bcgsigA
19	B7	247	81.9677	519065	22483.1	bcgsigA
19	B7	248	82.077	517368	22429.5	bcgsigA
19	B7	249	82.1863	514618	22376.9	bcgsigA
19	B7	250	82.2956	511749	22336.4	bcgsigA
19	B7	251	82.405	509260	22302.2	bcgsigA
19	B7	252	82.5143	506962	22258.1	bcgsigA
19	B7	253	82.6236	504468	22188	bcgsigA
19	B7	254	82.733	502042	22089	bcgsigA
19	B7	255	82.8423	499299	21978.4	bcgsigA
19	B7	256	82.9516	496783	21901.3	bcgsigA
19	B7	257	83.0609	494868	21928.8	bcgsigA
19	B7	258	83.1703	493664	22157.2	bcgsigA
19	B7	259	83.2796	489732	22705.5	bcgsigA
19	B7	260	83.3889	487594	23716.8	bcgsigA
19	B7	261	83.4983	485641	25344.2	bcgsigA
19	B7	262	83.6076	482641	27683.7	bcgsigA
19	B7	263	83.7169	480232	30655	bcgsigA
19	B7	264	83.8262	476704	34027.9	bcgsigA
19	B7	265	83.9356	473107	37247.9	bcgsigA
19	B7	266	84.0449	467118	39592.2	bcgsigA
19	B7	267	84.1542	453745	40424.5	bcgsigA
19	B7	268	84.2636	450971	39475.9	bcgsigA
19	B7	269	84.3729	449217	36990	bcgsigA
19	B7	270	84.4822	446890	33628.8	bcgsigA
19	B7	271	84.5915	445085	30196.5	bcgsigA
19	B7	272	84.7009	441999	27343.5	bcgsigA
19	B7	273	84.8102	439746	25362.5	bcgsigA
19	B7	274	84.9195	437773	24361.1	bcgsigA
19	B7	275	85.0289	434188	24218.1	bcgsigA
19	B7	276	85.1382	432759	24771	bcgsigA
19	B7	277	85.2475	429660	25897.9	bcgsigA
19	B7	278	85.3568	426619	27526.1	bcgsigA
19	B7	279	85.4662	423494	29607.9	bcgsigA
19	B7	280	85.5755	419634	32198.2	bcgsigA
19	B7	281	85.6848	416077	35349.2	bcgsigA
19	B7	282	85.7942	412296	39134.8	bcgsigA
19	B7	283	85.9035	407674	43644.5	bcgsigA
19	B7	284	86.0128	401805	48983.8	bcgsigA
19	B7	285	86.1221	395827	55279.7	bcgsigA
19	B7	286	86.2315	388969	62677.5	bcgsigA
19	B7	287	86.3408	382938	71312.8	bcgsigA
19	B7	288	86.4501	372973	81256	bcgsigA
19	B7	289	86.5595	363135	92448.5	bcgsigA
19	B7	290	86.6688	351504	104655	bcgsigA
19	B7	291	86.7781	337686	117456	bcgsigA
19	B7	292	86.8874	322151	130291	bcgsigA
19	B7	293	86.9968	303972	142534	bcgsigA
19	B7	294	87.1061	286284	153585	bcgsigA
19	B7	295	87.2154	265293	162942	bcgsigA
19	B7	296	87.3248	244442	170244	bcgsigA
19	B7	297	87.4341	223947	175268	bcgsigA
19	B7	298	87.5434	201883	177895	bcgsigA
19	B7	299	87.6527	180639	178077	bcgsigA
19	B7	300	87.7621	159063	175814	bcgsigA
19	B7	301	87.8714	139305	171154	bcgsigA
19	B7	302	87.9807	120214	164202	bcgsigA
19	B7	303	88.0901	101441	155132	bcgsigA
19	B7	304	88.1994	85401.6	144199	bcgsigA
19	B7	305	88.3087	70929.2	131734	bcgsigA
19	B7	306	88.418	57066.1	118145	bcgsigA
19	B7	307	88.5274	45996	103902	bcgsigA
19	B7	308	88.6367	36861.1	89509.1	bcgsigA
19	B7	309	88.746	30018.2	75479.1	bcgsigA
19	B7	310	88.8554	23425	62287	bcgsigA
19	B7	311	88.9647	19124.6	50330.7	bcgsigA
19	B7	312	89.074	16425.4	39894.4	bcgsigA
19	B7	313	89.1833	14085.5	31122.6	bcgsigA
19	B7	314	89.2927	12886.9	23931.9	bcgsigA
19	B7	315	89.402	11217.7	18206.2	bcgsigA
19	B7	316	89.5113	10346.5	13818.6	bcgsigA
19	B7	317	89.6207	9492.04	10502.2	bcgsigA
19	B7	318	89.73	8878.58	8001.95	bcgsigA
19	B7	319	89.8393	8512.79	6106.33	bcgsigA
19	B7	320	89.9486	8199.15	4657.73	bcgsigA
19	B7	321	90.058	7702.3	3549.27	bcgsigA
19	B7	322	90.1673	7629.37	2715.5	bcgsigA
19	B7	323	90.2766	7378.89	2120.39	bcgsigA
19	B7	324	90.386	7335.49	1742.1	bcgsigA
19	B7	325	90.4953	7525.55	1555.13	bcgsigA
19	B7	326	90.6046	7149.01	1515.31	bcgsigA
19	B7	327	90.7139	7202.72	1555.55	bcgsigA
19	B7	328	90.8233	6894.27	1597.29	bcgsigA
19	B7	329	90.9326	6464.26	1574.5	bcgsigA
19	B7	330	91.0419	5753.39	1458.2	bcgsigA
19	B7	331	91.1513	6210.64	1267.11	bcgsigA
19	B7	332	91.2606	5624.3	1056.98	bcgsigA
19	B7	333	91.3699	6212.32	893.207	bcgsigA
19	B7	334	91.4792	5994.32	821.057	bcgsigA
19	B7	335	91.5886	5916.38	848.533	bcgsigA
19	B7	336	91.6979	5502.21	947.898	bcgsigA
19	B7	337	91.8072	5843.57	1071.6	bcgsigA
19	B7	338	91.9166	5066.06	1172.6	bcgsigA
19	B7	339	92.0259	5188.44	1220.04	bcgsigA
19	B7	340	92.1352	4899.47	1205.87	bcgsigA
19	B7	341	92.2446	4963.21	1142.27	bcgsigA
19	B7	342	92.3539	4564.55	1053	bcgsigA
19	B7	343	92.4632	4710.02	962.787	bcgsigA
19	B7	344	92.5725	4682.52	888.824	bcgsigA
19	B7	345	92.6819	4375.22	836.812	bcgsigA
19	B7	346	92.7912	4334.51	801.701	bcgsigA
19	B7	347	92.9005	4227.55	771.883	bcgsigA
19	B7	348	93.0098	4455.47	735.336	bcgsigA
19	B7	349	93.1192	3794.94	686.096	bcgsigA
19	B7	350	93.2285	4024.66	628.283	bcgsigA
19	B7	351	93.3378	3757.43	573.914	bcgsigA
19	B7	352	93.4472	4091.1	533.863	bcgsigA
19	B7	353	93.5565	4030.01	507.773	bcgsigA
19	B7	354	93.6658	3877.74	482.492	bcgsigA
19	B7	355	93.7751	3006.3	442.619	bcgsigA
19	B7	356	93.8845	3578.15	384.59	bcgsigA
19	B7	357	93.9938	3906.92	320.367	bcgsigA
19	B7	358	94.1031	3649.01	266.006	bcgsigA
19	B7	359	94.2125	3688.86	225.941	bcgsigA
19	B7	360	94.3218	3163.77	188.533	bcgsigA
19	B7	361	94.4311	3350.85	137.002	bcgsigA
19	B7	362	94.5405	3511.15	64.5527	bcgsigA
19	B7	363	94.6498	3527.27	-20.3027	bcgsigA
19	B7	364	94.7591	3398.51	-101.451	bcgsigA
19	B7	365	94.8684	3568.55	-167.248	bcgsigA
20	B8	1	55.0728	1.17899e+06	-64355.8	bcgsigA
20	B8	2	55.1821	1.19207e+06	-57962.6	bcgsigA
20	B8	3	55.2915	1.20175e+06	-49962.1	bcgsigA
20	B8	4	55.4008	1209092	-40191.9	bcgsigA
20	B8	5	55.5101	1.21493e+06	-29216.9	bcgsigA
20	B8	6	55.6194	1.21713e+06	-18123.4	bcgsigA
20	B8	7	55.7288	1.22399e+06	-8040.49	bcgsigA
20	B8	8	55.8381	1.22111e+06	310.488	bcgsigA
20	B8	9	55.9474	1.2219e+06	6795.89	bcgsigA
20	B8	10	56.0568	1.21199e+06	11737.8	bcgsigA
20	B8	11	56.1661	1.21817e+06	15622.8	bcgsigA
20	B8	12	56.2754	1.21745e+06	18855.1	bcgsigA
20	B8	13	56.3847	1.21458e+06	21659.6	bcgsigA
20	B8	14	56.4941	1.21204e+06	24106.2	bcgsigA
20	B8	15	56.6034	1.21032e+06	26187.1	bcgsigA
20	B8	16	56.7127	1.20708e+06	27837	bcgsigA
20	B8	17	56.8221	1.20506e+06	29106.5	bcgsigA
20	B8	18	56.9314	1.20179e+06	30029.5	bcgsigA
20	B8	19	57.0407	1197335	30659.7	bcgsigA
20	B8	20	57.15	1.19451e+06	31060.8	bcgsigA
20	B8	21	57.2594	1.19087e+06	31300.9	bcgsigA
20	B8	22	57.3687	1.18758e+06	31445.9	bcgsigA
20	B8	23	57.478	1.1839e+06	31555.5	bcgsigA
20	B8	24	57.5874	1.17942e+06	31667.7	bcgsigA
20	B8	25	57.6967	1.17626e+06	31790.4	bcgsigA
20	B8	26	57.806	1173143	31901.6	bcgsigA
20	B8	27	57.9153	1.17007e+06	31970.9	bcgsigA
20	B8	28	58.0247	1.16608e+06	31983.4	bcgsigA
20	B8	29	58.134	1.16214e+06	31947.7	bcgsigA
20	B8	30	58.2433	1158143	31888.6	bcgsigA
20	B8	31	58.3527	1.15544e+06	31833.1	bcgsigA
20	B8	32	58.462	1152080	31796.5	bcgsigA
20	B8	33	58.5713	1.14787e+06	31786.9	bcgsigA
20	B8	34	58.6806	1.14435e+06	31805.1	bcgsigA
20	B8	35	58.79	1141298	31848.4	bcgsigA
20	B8	36	58.8993	1.13709e+06	31910.3	bcgsigA
20	B8	37	59.0086	1.13448e+06	31982	bcgsigA
20	B8	38	59.118	1.13027e+06	32054.4	bcgsigA
20	B8	39	59.2273	1.12697e+06	32120.5	bcgsigA
20	B8	40	59.3366	1.12295e+06	32174.9	bcgsigA
20	B8	41	59.4459	1.11971e+06	32216.2	bcgsigA
20	B8	42	59.5553	1.1159e+06	32246.5	bcgsigA
20	B8	43	59.6646	1.11207e+06	32269.9	bcgsigA
20	B8	44	59.7739	1.10801e+06	32287.7	bcgsigA
20	B8	45	59.8833	1.10459e+06	32290.5	bcgsigA
20	B8	46	59.9926	1.10138e+06	32261.4	bcgsigA
20	B8	47	60.1019	1.09746e+06	32179	bcgsigA
20	B8	48	60.2112	1.09302e+06	32030.1	bcgsigA
20	B8	49	60.3206	1.08999e+06	31815.4	bcgsigA
20	B8	50	60.4299	1.08651e+06	31552.7	bcgsigA
20	B8	51	60.5392	1.08242e+06	31276.8	bcgsigA
20	B8	52	60.6486	1.07891e+06	31029	bcgsigA
20	B8	53	60.7579	1.07516e+06	30845.6	bcgsigA
20	B8	54	60.8672	1.07245e+06	30749.1	bcgsigA
20	B8	55	60.9765	1.06939e+06	30743.8	bcgsigA
20	B8	56	61.0859	1.0653e+06	30816.3	bcgsigA
20	B8	57	61.1952	1.0617e+06	30933.8	bcgsigA
20	B8	58	61.3045	1.05892e+06	31048.2	bcgsigA
20	B8	59	61.4139	1.05517e+06	31104.1	bcgsigA
20	B8	60	61.5232	1.05241e+06	31063.7	bcgsigA
20	B8	61	61.6325	1.0477e+06	30928.4	bcgsigA
20	B8	62	61.7418	1.04372e+06	30742.4	bcgsigA
20	B8	63	61.8512	1.04146e+06	30571.3	bcgsigA
20	B8	64	61.9605	1.03707e+06	30467.8	bcgsigA
20	B8	65	62.0698	1.03437e+06	30441.7	bcgsigA
20	B8	66	62.1792	1.0311e+06	30457.4	bcgsigA
20	B8	67	62.2885	1.02753e+06	30457	bcgsigA
20	B8	68	62.3978	1.02416e+06	30396.4	bcgsigA
20	B8	69	62.5071	1020881	30269	bcgsigA
20	B8	70	62.6165	1.01592e+06	30108.3	bcgsigA
20	B8	71	62.7258	1.01391e+06	29962.4	bcgsigA
20	B8	72	62.8351	1010228	29865.5	bcgsigA
20	B8	73	62.9445	1.0066e+06	29821.5	bcgsigA
20	B8	74	63.0538	1.00368e+06	29810.8	bcgsigA
20	B8	75	63.1631	1.00066e+06	29812.9	bcgsigA
20	B8	76	63.2724	996338	29823	bcgsigA
20	B8	77	63.3818	992885	29847.4	bcgsigA
20	B8	78	63.4911	990939	29891.4	bcgsigA
20	B8	79	63.6004	987264	29942.2	bcgsigA
20	B8	80	63.7098	983745	29970.4	bcgsigA
20	B8	81	63.8191	980636	29946	bcgsigA
20	B8	82	63.9284	976922	29852.8	bcgsigA
20	B8	83	64.0378	973648	29697.2	bcgsigA
20	B8	84	64.1471	970703	29500.6	bcgsigA
20	B8	85	64.2564	966562	29290	bcgsigA
20	B8	86	64.3657	964114	29088.4	bcgsigA
20	B8	87	64.4751	960581	28914.9	bcgsigA
20	B8	88	64.5844	957058	28783.5	bcgsigA
20	B8	89	64.6937	953972	28705.6	bcgsigA
20	B8	90	64.8031	950972	28685.8	bcgsigA
20	B8	91	64.9124	947999	28716.6	bcgsigA
20	B8	92	65.0217	944139	28776.9	bcgsigA
20	B8	93	65.131	941784	28833	bcgsigA
20	B8	94	65.2404	938187	28853.8	bcgsigA
20	B8	95	65.3497	935046	28822.9	bcgsigA
20	B8	96	65.459	931642	28747.5	bcgsigA
20	B8	97	65.5684	927882	28650.2	bcgsigA
20	B8	98	65.6777	924898	28550.5	bcgsigA
20	B8	99	65.787	922408	28445.5	bcgsigA
20	B8	100	65.8963	919033	28315.9	bcgsigA
20	B8	101	66.0057	914740	28145.1	bcgsigA
20	B8	102	66.115	912051	27950	bcgsigA
20	B8	103	66.2243	908463	27782.6	bcgsigA
20	B8	104	66.3337	905159	27707.3	bcgsigA
20	B8	105	66.443	903278	27759.6	bcgsigA
20	B8	106	66.5523	899600	27919.7	bcgsigA
20	B8	107	66.6616	897120	28121.9	bcgsigA
20	B8	108	66.771	893074	28292.1	bcgsigA
20	B8	109	66.8803	889717	28387.4	bcgsigA
20	B8	110	66.9896	886664	28409.8	bcgsigA
20	B8	111	67.099	884060	28389.3	bcgsigA
20	B8	112	67.2083	881000	28351.2	bcgsigA
20	B8	113	67.3176	877560	28295.2	bcgsigA
20	B8	114	67.4269	874191	28198.7	bcgsigA
20	B8	115	67.5363	871953	28040.1	bcgsigA
20	B8	116	67.6456	867389	27822.3	bcgsigA
20	B8	117	67.7549	864750	27581.9	bcgsigA
20	B8	118	67.8643	861796	27376	bcgsigA
20	B8	119	67.9736	859062	27256.8	bcgsigA
20	B8	120	68.0829	855676	27246.6	bcgsigA
20	B8	121	68.1922	853346	27331.5	bcgsigA
20	B8	122	68.3016	849650	27472.7	bcgsigA
20	B8	123	68.4109	847009	27626.9	bcgsigA
20	B8	124	68.5202	843181	27760.4	bcgsigA
20	B8	125	68.6296	840861	27851.5	bcgsigA
20	B8	126	68.7389	837987	27885.3	bcgsigA
20	B8	127	68.8482	834558	27855.1	bcgsigA
20	B8	128	68.9575	830987	27767.2	bcgsigA
20	B8	129	69.0669	827451	27645.2	bcgsigA
20	B8	130	69.1762	825864	27524.2	bcgsigA
20	B8	131	69.2855	822289	27433.3	bcgsigA
20	B8	132	69.3949	818866	27383.6	bcgsigA
20	B8	133	69.5042	816768	27367.4	bcgsigA
20	B8	134	69.6135	812912	27371.5	bcgsigA
20	B8	135	69.7228	809923	27386.5	bcgsigA
20	B8	136	69.8322	807170	27410.1	bcgsigA
20	B8	137	69.9415	804050	27438	bcgsigA
20	B8	138	70.0508	801253	27457.4	bcgsigA
20	B8	139	70.1602	797679	27451.4	bcgsigA
20	B8	140	70.2695	794838	27410.4	bcgsigA
20	B8	141	70.3788	791797	27341.8	bcgsigA
20	B8	142	70.4881	788468	27265.8	bcgsigA
20	B8	143	70.5975	786300	27202.1	bcgsigA
20	B8	144	70.7068	784021	27158.7	bcgsigA
20	B8	145	70.8161	779448	27126.6	bcgsigA
20	B8	146	70.9255	777380	27094.3	bcgsigA
20	B8	147	71.0348	773839	27059.8	bcgsigA
20	B8	148	71.1441	771462	27033.5	bcgsigA
20	B8	149	71.2534	768122	27034.4	bcgsigA
20	B8	150	71.3628	765177	27075.3	bcgsigA
20	B8	151	71.4721	761996	27151.7	bcgsigA
20	B8	152	71.5814	759942	27235.6	bcgsigA
20	B8	153	71.6908	756222	27278.6	bcgsigA
20	B8	154	71.8001	753533	27232.2	bcgsigA
20	B8	155	71.9094	749874	27070.1	bcgsigA
20	B8	156	72.0187	746676	26808.9	bcgsigA
20	B8	157	72.1281	743997	26510.9	bcgsigA
20	B8	158	72.2374	741498	26258.8	bcgsigA
20	B8	159	72.3467	737579	26125.8	bcgsigA
20	B8	160	72.4561	736289	26144.7	bcgsigA
20	B8	161	72.5654	732572	26278.1	bcgsigA
20	B8	162	72.6747	730388	26434.4	bcgsigA
20	B8	163	72.784	726119	26516.2	bcgsigA
20	B8	164	72.8934	723490	26464.4	bcgsigA
20	B8	165	73.0027	720148	26282.1	bcgsigA
20	B8	166	73.112	717614	26032.9	bcgsigA
20	B8	167	73.2214	714921	25818.3	bcgsigA
20	B8	168	73.3307	712842	25715.3	bcgsigA
20	B8	169	73.44	709458	25747	bcgsigA
20	B8	170	73.5493	707024	25879.7	bcgsigA
20	B8	171	73.6587	703375	26047.8	bcgsigA
20	B8	172	73.768	700884	26183.1	bcgsigA
20	B8	173	73.8773	697615	26239.8	bcgsigA
20	B8	174	73.9867	694556	26198.5	bcgsigA
20	B8	175	74.096	691838	26061.1	bcgsigA
20	B8	176	74.2053	689164	25841.9	bcgsigA
20	B8	177	74.3147	685157	25567.1	bcgsigA
20	B8	178	74.424	683351	25271.2	bcgsigA
20	B8	179	74.5333	680470	24999	bcgsigA
20	B8	180	74.6426	677567	24799.6	bcgsigA
20	B8	181	74.752	674818	24713.4	bcgsigA
20	B8	182	74.8613	673033	24754.7	bcgsigA
20	B8	183	74.9706	670070	24900	bcgsigA
20	B8	184	75.0799	667588	25087.1	bcgsigA
20	B8	185	75.1893	664686	25237.1	bcgsigA
20	B8	186	75.2986	660943	25285.8	bcgsigA
20	B8	187	75.4079	658677	25209.8	bcgsigA
20	B8	188	75.5173	656077	25030.4	bcgsigA
20	B8	189	75.6266	653318	24794.4	bcgsigA
20	B8	190	75.7359	651282	24548.3	bcgsigA
20	B8	191	75.8452	647680	24322	bcgsigA
20	B8	192	75.9546	645656	24133.3	bcgsigA
20	B8	193	76.0639	642559	23995.3	bcgsigA
20	B8	194	76.1732	639797	23921	bcgsigA
20	B8	195	76.2826	638092	23913.3	bcgsigA
20	B8	196	76.3919	634935	23956.2	bcgsigA
20	B8	197	76.5012	632477	24016.5	bcgsigA
20	B8	198	76.6105	628941	24062.5	bcgsigA
20	B8	199	76.7199	626264	24081.8	bcgsigA
20	B8	200	76.8292	624632	24086.5	bcgsigA
20	B8	201	76.9385	621603	24099.7	bcgsigA
20	B8	202	77.0479	618667	24137.3	bcgsigA
20	B8	203	77.1572	615871	24196.9	bcgsigA
20	B8	204	77.2665	613431	24262.3	bcgsigA
20	B8	205	77.3759	610320	24308.4	bcgsigA
20	B8	206	77.4852	608337	24310.7	bcgsigA
20	B8	207	77.5945	604896	24248.8	bcgsigA
20	B8	208	77.7038	602075	24116	bcgsigA
20	B8	209	77.8132	599645	23927.3	bcgsigA
20	B8	210	77.9225	597235	23717.3	bcgsigA
20	B8	211	78.0318	594200	23529.8	bcgsigA
20	B8	212	78.1412	592718	23398.2	bcgsigA
20	B8	213	78.2505	589245	23335.9	bcgsigA
20	B8	214	78.3598	586786	23335.2	bcgsigA
20	B8	215	78.4691	584437	23378.9	bcgsigA
20	B8	216	78.5785	581497	23447.2	bcgsigA
20	B8	217	78.6878	580250	23519.9	bcgsigA
20	B8	218	78.7971	576200	23575.3	bcgsigA
20	B8	219	78.9064	574464	23592.2	bcgsigA
20	B8	220	79.0158	570910	23558.8	bcgsigA
20	B8	221	79.1251	569063	23478.6	bcgsigA
20	B8	222	79.2344	566095	23370	bcgsigA
20	B8	223	79.3438	564180	23257.7	bcgsigA
20	B8	224	79.4531	560552	23163.3	bcgsigA
20	B8	225	79.5624	558359	23098	bcgsigA
20	B8	226	79.6718	556371	23060.9	bcgsigA
20	B8	227	79.7811	553618	23040.5	bcgsigA
20	B8	228	79.8904	550745	23022	bcgsigA
20	B8	229	79.9997	547376	22996.2	bcgsigA
20	B8	230	80.1091	545796	22965.9	bcgsigA
20	B8	231	80.2184	544138	22938.2	bcgsigA
20	B8	232	80.3277	540196	22911.1	bcgsigA
20	B8	233	80.4371	538302	22864.6	bcgsigA
20	B8	234	80.5464	535839	22767.8	bcgsigA
20	B8	235	80.6557	532488	22599.9	bcgsigA
20	B8	236	80.765	531035	22366.7	bcgsigA
20	B8	237	80.8744	527784	22103.6	bcgsigA
20	B8	238	80.9837	526378	21859.5	bcgsigA
20	B8	239	81.093	523634	21675.9	bcgsigA
20	B8	240	81.2024	521373	21569	bcgsigA
20	B8	241	81.3117	518980	21528.5	bcgsigA
20	B8	242	81.421	516945	21525.8	bcgsigA
20	B8	243	81.5303	514262	21531.9	bcgsigA
20	B8	244	81.6397	511383	21528.7	bcgsigA
20	B8	245	81.749	509005	21513.5	bcgsigA
20	B8	246	81.8583	507964	21488.3	bcgsigA
20	B8	247	81.9677	504504	21448.6	bcgsigA
20	B8	248	82.077	501835	21381.3	bcgsigA
20	B8	249	82.1863	499057	21278.2	bcgsigA
20	B8	250	82.2956	497644	21150.6	bcgsigA
20	B8	251	82.405	495235	21032.2	bcgsigA
20	B8	252	82.5143	492777	20961.9	bcgsigA
20	B8	253	82.6236	490678	20960.2	bcgsigA
20	B8	254	82.733	488461	21017.2	bcgsigA
20	B8	255	82.8423	485513	21098.4	bcgsigA
20	B8	256	82.9516	483894	21162.9	bcgsigA
20	B8	257	83.0609	481079	21181.7	bcgsigA
20	B8	258	83.1703	479120	21147.8	bcgsigA
20	B8	259	83.2796	476450	21073.8	bcgsigA
20	B8	260	83.3889	474594	20982.9	bcgsigA
20	B8	261	83.4983	472841	20897.9	bcgsigA
20	B8	262	83.6076	469677	20835.9	bcgsigA
20	B8	263	83.7169	467689	20808.3	bcgsigA
20	B8	264	83.8262	465498	20823.7	bcgsigA
20	B8	265	83.9356	463436	20883.5	bcgsigA
20	B8	266	84.0449	461295	20977.5	bcgsigA
20	B8	267	84.1542	458855	21082.4	bcgsigA
20	B8	268	84.2636	455774	21173.2	bcgsigA
20	B8	269	84.3729	453829	21243.5	bcgsigA
20	B8	270	84.4822	451896	21320.2	bcgsigA
20	B8	271	84.5915	449495	21461.9	bcgsigA
20	B8	272	84.7009	447057	21737.8	bcgsigA
20	B8	273	84.8102	445381	22203.4	bcgsigA
20	B8	274	84.9195	442936	22884.5	bcgsigA
20	B8	275	85.0289	439719	23781.5	bcgsigA
20	B8	276	85.1382	437439	24887.2	bcgsigA
20	B8	277	85.2475	434179	26210.4	bcgsigA
20	B8	278	85.3568	431565	27749.7	bcgsigA
20	B8	279	85.4662	428122	29609.7	bcgsigA
20	B8	280	85.5755	425018	31895	bcgsigA
20	B8	281	85.6848	421589	34723.7	bcgsigA
20	B8	282	85.7942	416699	38225.3	bcgsigA
20	B8	283	85.9035	413422	42533.3	bcgsigA
20	B8	284	86.0128	408014	47781.7	bcgsigA
20	B8	285	86.1221	402426	54099.6	bcgsigA
20	B8	286	86.2315	395841	61601.9	bcgsigA
20	B8	287	86.3408	388405	70374.5	bcgsigA
20	B8	288	86.4501	379798	80442.9	bcgsigA
20	B8	289	86.5595	370364	91729.8	bcgsigA
20	B8	290	86.6688	358241	104013	bcgsigA
20	B8	291	86.7781	344968	116908	bcgsigA
20	B8	292	86.8874	329627	129887	bcgsigA
20	B8	293	86.9968	312592	142349	bcgsigA
20	B8	294	87.1061	293630	153698	bcgsigA
20	B8	295	87.2154	273509	163430	bcgsigA
20	B8	296	87.3248	253460	171169	bcgsigA
20	B8	297	87.4341	232292	176676	bcgsigA
20	B8	298	87.5434	209907	179823	bcgsigA
20	B8	299	87.6527	189080	180560	bcgsigA
20	B8	300	87.7621	168102	178896	bcgsigA
20	B8	301	87.8714	146844	174890	bcgsigA
20	B8	302	87.9807	127915	168652	bcgsigA
20	B8	303	88.0901	109401	160340	bcgsigA
20	B8	304	88.1994	92663.2	150161	bcgsigA
20	B8	305	88.3087	77477.4	138372	bcgsigA
20	B8	306	88.418	62029.8	125293	bcgsigA
20	B8	307	88.5274	50579.9	111323	bcgsigA
20	B8	308	88.6367	40868	96939.9	bcgsigA
20	B8	309	88.746	32429.3	82670.5	bcgsigA
20	B8	310	88.8554	25431.5	69039.9	bcgsigA
20	B8	311	88.9647	21169.1	56506.6	bcgsigA
20	B8	312	89.074	17312	45408.8	bcgsigA
20	B8	313	89.1833	14493.7	35933.6	bcgsigA
20	B8	314	89.2927	12524.5	28114.7	bcgsigA
20	B8	315	89.402	11180.5	21719.7	bcgsigA
20	B8	316	89.5113	9863.75	16677.6	bcgsigA
20	B8	317	89.6207	9315.28	12794.2	bcgsigA
20	B8	318	89.73	8043.27	9819.88	bcgsigA
20	B8	319	89.8393	7261.41	7539.36	bcgsigA
20	B8	320	89.9486	7354.46	5789.18	bcgsigA
20	B8	321	90.058	6860.55	4456.22	bcgsigA
20	B8	322	90.1673	6874.41	3463.1	bcgsigA
20	B8	323	90.2766	6070.33	2750.84	bcgsigA
20	B8	324	90.386	6273.2	2265.87	bcgsigA
20	B8	325	90.4953	6455.05	1953.39	bcgsigA
20	B8	326	90.6046	5692.03	1756	bcgsigA
20	B8	327	90.7139	5801.62	1617.04	bcgsigA
20	B8	328	90.8233	5505.37	1487.63	bcgsigA
20	B8	329	90.9326	5163.57	1335.85	bcgsigA
20	B8	330	91.0419	5461.51	1154.23	bcgsigA
20	B8	331	91.1513	4768.65	961.432	bcgsigA
20	B8	332	91.2606	4760.51	794.26	bcgsigA
20	B8	333	91.3699	5069.52	689.791	bcgsigA
20	B8	334	91.4792	5031.87	664.502	bcgsigA
20	B8	335	91.5886	5247.41	702.701	bcgsigA
20	B8	336	91.6979	4175.1	763.787	bcgsigA
20	B8	337	91.8072	4602.63	805.492	bcgsigA
20	B8	338	91.9166	4337.34	807.752	bcgsigA
20	B8	339	92.0259	4241.73	781.072	bcgsigA
20	B8	340	92.1352	4469.81	755.199	bcgsigA
20	B8	341	92.2446	4385.89	758.205	bcgsigA
20	B8	342	92.3539	3906.26	800.354	bcgsigA
20	B8	343	92.4632	4177.68	870.389	bcgsigA
20	B8	344	92.5725	3908.08	942.375	bcgsigA
20	B8	345	92.6819	3795.35	986.963	bcgsigA
20	B8	346	92.7912	3465.28	982.014	bcgsigA
20	B8	347	92.9005	3268.46	919.516	bcgsigA
20	B8	348	93.0098	3301.84	807.123	bcgsigA
20	B8	349	93.1192	3652.39	664.438	bcgsigA
20	B8	350	93.2285	2913.81	516.279	bcgsigA
20	B8	351	93.3378	3010.04	385.566	bcgsigA
20	B8	352	93.4472	3557.76	287.012	bcgsigA
20	B8	353	93.5565	3161.36	222.863	bcgsigA
20	B8	354	93.6658	3229.32	183.5	bcgsigA
20	B8	355	93.7751	2842.05	154.887	bcgsigA
20	B8	356	93.8845	3092.77	129.41	bcgsigA
20	B8	357	93.9938	2945.22	111.406	bcgsigA
20	B8	358	94.1031	3294.87	111.766	bcgsigA
20	B8	359	94.2125	3243.2	135.883	bcgsigA
20	B8	360	94.3218	2919.62	176.236	bcgsigA
20	B8	361	94.4311	2645.49	216.516	bcgsigA
20	B8	362	94.5405	3005.19	243.074	bcgsigA
20	B8	363	94.6498	2948.2	252.906	bcgsigA
20	B8	364	94.7591	2940.93	252.146	bcgsigA
20	B8	365	94.8684	2594.31	248.672	bcgsigA
21	B9	1	55.0633	1.16785e+06	-54223.7	bcgsigA
21	B9	2	55.1725	1180030	-48531.2	bcgsigA
21	B9	3	55.2817	1.18751e+06	-41565.5	bcgsigA
21	B9	4	55.391	1.19415e+06	-33168.5	bcgsigA
21	B9	5	55.5002	1.19871e+06	-23726.6	bcgsigA
21	B9	6	55.6094	1.20176e+06	-14022.9	bcgsigA
21	B9	7	55.7186	1.20261e+06	-4918.82	bcgsigA
21	B9	8	55.8278	1.20355e+06	2949.17	bcgsigA
21	B9	9	55.937	1202980	9313.49	bcgsigA
21	B9	10	56.0463	1.20147e+06	14237.5	bcgsigA
21	B9	11	56.1555	1.20024e+06	17974.6	bcgsigA
21	B9	12	56.2647	1.19776e+06	20821.3	bcgsigA
21	B9	13	56.3739	1.19626e+06	23023.5	bcgsigA
21	B9	14	56.4831	1.19405e+06	24750.9	bcgsigA
21	B9	15	56.5924	1.19146e+06	26088.9	bcgsigA
21	B9	16	56.7016	1.18823e+06	27076.7	bcgsigA
21	B9	17	56.8108	1185811	27842.5	bcgsigA
21	B9	18	56.92	1.18216e+06	28418.1	bcgsigA
21	B9	19	57.0292	1.1793e+06	28820.1	bcgsigA
21	B9	20	57.1385	1.17683e+06	29059.1	bcgsigA
21	B9	21	57.2477	1.17233e+06	29156.8	bcgsigA
21	B9	22	57.3569	1.1697e+06	29159.4	bcgsigA
21	B9	23	57.4661	1166061	29133.4	bcgsigA
21	B9	24	57.5753	1.16181e+06	29147.9	bcgsigA
21	B9	25	57.6845	1.15984e+06	29250.9	bcgsigA
21	B9	26	57.7938	1.15514e+06	29449.4	bcgsigA
21	B9	27	57.903	1.1535e+06	29707.7	bcgsigA
21	B9	28	58.0122	1.1502e+06	29965.8	bcgsigA
21	B9	29	58.1214	1.14593e+06	30163.4	bcgsigA
21	B9	30	58.2306	1.14306e+06	30268.8	bcgsigA
21	B9	31	58.3399	1.14026e+06	30289.3	bcgsigA
21	B9	32	58.4491	1.13602e+06	30262.9	bcgsigA
21	B9	33	58.5583	1.13251e+06	30234.1	bcgsigA
21	B9	34	58.6675	1.12858e+06	30226.2	bcgsigA
21	B9	35	58.7767	1.12636e+06	30231.5	bcgsigA
21	B9	36	58.8859	1.12318e+06	30227.5	bcgsigA
21	B9	37	58.9952	1.11947e+06	30200.4	bcgsigA
21	B9	38	59.1044	1.1158e+06	30158.4	bcgsigA
21	B9	39	59.2136	1.11165e+06	30123.4	bcgsigA
21	B9	40	59.3228	1.10937e+06	30114.4	bcgsigA
21	B9	41	59.432	1.10548e+06	30136.9	bcgsigA
21	B9	42	59.5413	1.10238e+06	30185.4	bcgsigA
21	B9	43	59.6505	1.09849e+06	30248.4	bcgsigA
21	B9	44	59.7597	1.09493e+06	30315.7	bcgsigA
21	B9	45	59.8689	1.09115e+06	30380.7	bcgsigA
21	B9	46	59.9781	1.0891e+06	30442	bcgsigA
21	B9	47	60.0873	1.08486e+06	30502.7	bcgsigA
21	B9	48	60.1966	1.0802e+06	30563.1	bcgsigA
21	B9	49	60.3058	1.07756e+06	30607.6	bcgsigA
21	B9	50	60.415	1.07449e+06	30608.2	bcgsigA
21	B9	51	60.5242	1.07191e+06	30544.4	bcgsigA
21	B9	52	60.6334	1.06656e+06	30422.2	bcgsigA
21	B9	53	60.7427	1.06301e+06	30283.8	bcgsigA
21	B9	54	60.8519	1.06016e+06	30185.5	bcgsigA
21	B9	55	60.9611	1.05789e+06	30167	bcgsigA
21	B9	56	61.0703	1.05325e+06	30228.2	bcgsigA
21	B9	57	61.1795	1.05047e+06	30333	bcgsigA
21	B9	58	61.2887	1.0474e+06	30429.7	bcgsigA
21	B9	59	61.398	1.04394e+06	30482.4	bcgsigA
21	B9	60	61.5072	1.03963e+06	30486.8	bcgsigA
21	B9	61	61.6164	1036297	30471.1	bcgsigA
21	B9	62	61.7256	1.03322e+06	30473.7	bcgsigA
21	B9	63	61.8348	1.0296e+06	30517.4	bcgsigA
21	B9	64	61.9441	1.02635e+06	30590.6	bcgsigA
21	B9	65	62.0533	1.02272e+06	30649.9	bcgsigA
21	B9	66	62.1625	1.01985e+06	30641.8	bcgsigA
21	B9	67	62.2717	1.01627e+06	30533.2	bcgsigA
21	B9	68	62.3809	1.01159e+06	30329	bcgsigA
21	B9	69	62.4902	1.00887e+06	30071.3	bcgsigA
21	B9	70	62.5994	1.00495e+06	29814.1	bcgsigA
21	B9	71	62.7086	1.0025e+06	29600.4	bcgsigA
21	B9	72	62.8178	998318	29445.6	bcgsigA
21	B9	73	62.927	995222	29342.5	bcgsigA
21	B9	74	63.0362	992071	29272.9	bcgsigA
21	B9	75	63.1455	988894	29226.3	bcgsigA
21	B9	76	63.2547	985085	29204	bcgsigA
21	B9	77	63.3639	982387	29215	bcgsigA
21	B9	78	63.4731	978778	29263.4	bcgsigA
21	B9	79	63.5823	975981	29334.5	bcgsigA
21	B9	80	63.6916	972987	29395.3	bcgsigA
21	B9	81	63.8008	969701	29411.3	bcgsigA
21	B9	82	63.91	965649	29364.8	bcgsigA
21	B9	83	64.0192	962991	29267.6	bcgsigA
21	B9	84	64.1284	959101	29153.5	bcgsigA
21	B9	85	64.2376	956380	29059.6	bcgsigA
21	B9	86	64.3469	952646	29006.1	bcgsigA
21	B9	87	64.4561	950088	28987.9	bcgsigA
21	B9	88	64.5653	946829	28984.8	bcgsigA
21	B9	89	64.6745	942404	28974.7	bcgsigA
21	B9	90	64.7837	940371	28950.8	bcgsigA
21	B9	91	64.893	936464	28920.9	bcgsigA
21	B9	92	65.0022	933407	28902.3	bcgsigA
21	B9	93	65.1114	929917	28906.8	bcgsigA
21	B9	94	65.2206	927568	28928.6	bcgsigA
21	B9	95	65.3298	923636	28946	bcgsigA
21	B9	96	65.439	920869	28927.2	bcgsigA
21	B9	97	65.5483	917386	28847.8	bcgsigA
21	B9	98	65.6575	913286	28697.4	bcgsigA
21	B9	99	65.7667	910778	28481.6	bcgsigA
21	B9	100	65.8759	907165	28215.3	bcgsigA
21	B9	101	65.9851	904052	27915	bcgsigA
21	B9	102	66.0944	900683	27601.8	bcgsigA
21	B9	103	66.2036	897474	27304.9	bcgsigA
21	B9	104	66.3128	894071	27063.5	bcgsigA
21	B9	105	66.422	892138	26921.2	bcgsigA
21	B9	106	66.5312	887683	26912.4	bcgsigA
21	B9	107	66.6404	885665	27045.2	bcgsigA
21	B9	108	66.7497	883528	27292.6	bcgsigA
21	B9	109	66.8589	879543	27596.3	bcgsigA
21	B9	110	66.9681	876367	27880	bcgsigA
21	B9	111	67.0773	873733	28071.1	bcgsigA
21	B9	112	67.1865	870651	28122.6	bcgsigA
21	B9	113	67.2958	866481	28025.3	bcgsigA
21	B9	114	67.405	863631	27811.4	bcgsigA
21	B9	115	67.5142	861041	27543.4	bcgsigA
21	B9	116	67.6234	857468	27293.6	bcgsigA
21	B9	117	67.7326	854361	27119.3	bcgsigA
21	B9	118	67.8419	852137	27045.9	bcgsigA
21	B9	119	67.9511	849105	27062	bcgsigA
21	B9	120	68.0603	845336	27135.6	bcgsigA
21	B9	121	68.1695	842722	27230.2	bcgsigA
21	B9	122	68.2787	839490	27322.9	bcgsigA
21	B9	123	68.3879	836622	27402.8	bcgsigA
21	B9	124	68.4972	833219	27458.4	bcgsigA
21	B9	125	68.6064	831133	27469.2	bcgsigA
21	B9	126	68.7156	827783	27411.4	bcgsigA
21	B9	127	68.8248	824190	27276.8	bcgsigA
21	B9	128	68.934	820526	27092.8	bcgsigA
21	B9	129	69.0433	818517	26915.8	bcgsigA
21	B9	130	69.1525	815053	26805.2	bcgsigA
21	B9	131	69.2617	813013	26787.8	bcgsigA
21	B9	132	69.3709	810236	26843.9	bcgsigA
[truncated: 4,613 more rows]

## Sheet: Melt Curve Result
Block Type	96-Well 0.2-mL Block
Calibration Background is expired	Yes
Calibration Background performed on	12-12-2019
Calibration Pure Dye ABY is expired	Yes
Calibration Pure Dye ABY performed on	12-12-2019
Calibration Pure Dye FAM is expired	Yes
Calibration Pure Dye FAM performed on	12-12-2019
Calibration Pure Dye JUN is expired	Yes
Calibration Pure Dye JUN performed on	12-12-2019
Calibration Pure Dye NED is expired	Yes
Calibration Pure Dye NED performed on	12-12-2019
Calibration Pure Dye ROX is expired	Yes
Calibration Pure Dye ROX performed on	12-12-2019
Calibration Pure Dye SYBR is expired	Yes
Calibration Pure Dye SYBR performed on	12-12-2019
Calibration Pure Dye TAMRA is expired	Yes
Calibration Pure Dye TAMRA performed on	12-12-2019
Calibration Pure Dye VIC is expired	Yes
Calibration Pure Dye VIC performed on	12-12-2019
Calibration ROI is expired	Yes
Calibration ROI performed on	12-12-2019
Calibration Uniformity is expired	Yes
Calibration Uniformity performed on	12-12-2019
Chemistry	SYBR_GREEN
Date Created	2023-11-19 16:58:15 PM PST
Experiment Barcode
Experiment Comment
Experiment File Name	D:\Users\Administrator\Desktop\LXC\23.10\20231113.eds
Experiment Name	LXH-20220223
Experiment Run End Time	2023-11-12 19:38:42 PM PST
Experiment Type	Comparative Cт (ΔΔCт)
Instrument Name	272324170
Instrument Serial Number	272324170
Instrument Type	QuantStudio™ 3 System
Passive Reference
Post-read Stage/Step
Pre-read Stage/Step
Quantification Cycle Method	Ct
Signal Smoothing On	true
Stage where Melt Analysis is performed	Stage3
Stage/ Cycle where Ct Analysis is performed	Stage2, Step3
User Name
Well	Well Position	Sample	Target Name	Tm	Melt Peak Height
7	A7	BCG WT	bcgsigA	87.6527	173981
8	A8	BCG WT	bcgsigA	87.6527	174307
9	A9	BCG WT	bcgsigA	87.665	169592
19	B7	BCG WT	bcgsigA	87.5981	178292
19	B7	BCG WT	bcgsigA	84.1542	40424.5
20	B8	BCG WT	bcgsigA	87.6527	180560
21	B9	BCG WT	bcgsigA	87.5558	172874
45	D9	BCG WT	bcg 3662 2	91.8153	134946
56	E8	BCG WT	bcg 3662 2	91.9166	140489
57	E9	BCG WT	bcg 3662 2	91.8153	135139
58	E10	BCG KO	bcg 3662 2	77.8899	103244
59	E11	BCG KO	bcg 3662 2	77.951	97106.7
60	E12	BCG KO	bcg 3662 2	77.8418	98583.2
67	F7	BCG WT no RT	bcgsigA	87.7621	73083.7
67	F7	BCG WT no RT	bcgsigA	79.9451	42965.7
68	F8	BCG WT no RT	bcgsigA	87.7074	93532.3
69	F9	BCG WT no RT	bcgsigA	87.7196	71666.1
69	F9	BCG WT no RT	bcgsigA	79.9651	42709.8
69	F9	BCG WT no RT	bcgsigA	84.1154	38563.4
70	F10	BCG KO no RT	bcgsigA	87.5558	105411
70	F10	BCG KO no RT	bcgsigA	79.8013	29846.9
71	F11	BCG KO no RT	bcgsigA	87.5677	112107
71	F11	BCG KO no RT	bcgsigA	80.1913	45630.6
72	F12	BCG KO no RT	bcgsigA	87.4038	75963.8
72	F12	BCG KO no RT	bcgsigA	79.6995	29930.1
