# Supplementary material for: Lsr2 acts as a cyclic di-GMP receptor that promotes keto-mycolic acid synthesis and biofilm formation in mycobacteria
Source: Nat Commun. 2024 Jan 24;15:695. doi: 10.1038/s41467-024-44774-6 (PMC10808224; doi:10.1038/s41467-024-44774-6)
Supplement: Supplementary file 4 — Source data [file 41467_2024_44774_MOESM4_ESM.zip › Source data of Fig S3.xls]

## Sheet: Sample Setup
Block Type	96-Well 0.2-mL Block
Calibration Background is expired	Yes
Calibration Background performed on	12-12-2019
Calibration Pure Dye ABY is expired	Yes
Calibration Pure Dye ABY performed on	12-12-2019
Calibration Pure Dye FAM is expired	Yes
Calibration Pure Dye FAM performed on	12-12-2019
Calibration Pure Dye JUN is expired	Yes
Calibration Pure Dye JUN performed on	12-12-2019
Calibration Pure Dye NED is expired	Yes
Calibration Pure Dye NED performed on	12-12-2019
Calibration Pure Dye ROX is expired	Yes
Calibration Pure Dye ROX performed on	12-12-2019
Calibration Pure Dye SYBR is expired	Yes
Calibration Pure Dye SYBR performed on	12-12-2019
Calibration Pure Dye TAMRA is expired	Yes
Calibration Pure Dye TAMRA performed on	12-12-2019
Calibration Pure Dye VIC is expired	Yes
Calibration Pure Dye VIC performed on	12-12-2019
Calibration ROI is expired	Yes
Calibration ROI performed on	12-12-2019
Calibration Uniformity is expired	Yes
Calibration Uniformity performed on	12-12-2019
Chemistry	SYBR_GREEN
Date Created	2023-11-10 14:06:38 PM PST
Experiment Barcode
Experiment Comment
Experiment File Name	D:\Users\Administrator\Desktop\LXC\23.10\20231110 .eds
Experiment Name	LXH-20220223
Experiment Run End Time	2023-11-09 20:43:44 PM PST
Experiment Type	Comparative Cт (ΔΔCт)
Instrument Name	272324170
Instrument Serial Number	272324170
Instrument Type	QuantStudio™ 3 System
Passive Reference
Post-read Stage/Step
Pre-read Stage/Step
Quantification Cycle Method	Ct
Signal Smoothing On	true
Stage where Melt Analysis is performed	Stage3
Stage/ Cycle where Ct Analysis is performed	Stage2, Step3
User Name
Well	Well Position	Sample Name	Sample Color	Biogroup Name	Biogroup Color	Target Name	Target Color	Task	Reporter	Quencher	Quantity	Comments
40	D4	Msm WT	RGB(238,121,66)			lsr2	RGB(139,137,112)	UNKNOWN	SYBR	None
41	D5	Msm WT	RGB(238,121,66)			lsr2	RGB(139,137,112)	UNKNOWN	SYBR	None
42	D6	Msm WT	RGB(238,121,66)			lsr2	RGB(139,137,112)	UNKNOWN	SYBR	None
43	D7	Msm WT	RGB(238,220,130)			ms sigA	RGB(238,238,0)	UNKNOWN	SYBR	None
44	D8	Msm WT	RGB(238,220,130)			ms sigA	RGB(238,238,0)	UNKNOWN	SYBR	None
45	D9	Msm WT	RGB(238,220,130)			ms sigA	RGB(238,238,0)	UNKNOWN	SYBR	None
52	E4	Msm lsr2KO	RGB(142,56,142)			lsr2	RGB(139,137,112)	UNKNOWN	SYBR	None
53	E5	Msm lsr2KO	RGB(142,56,142)			lsr2	RGB(139,137,112)	UNKNOWN	SYBR	None
54	E6	Msm lsr2KO	RGB(142,56,142)			lsr2	RGB(139,137,112)	UNKNOWN	SYBR	None
67	F7	Msm lsr2KO	RGB(142,56,142)			ms sigA	RGB(238,238,0)	UNKNOWN	SYBR	None
68	F8	Msm lsr2KO	RGB(142,56,142)			ms sigA	RGB(238,238,0)	UNKNOWN	SYBR	None
69	F9	Msm lsr2KO	RGB(142,56,142)			ms sigA	RGB(238,238,0)	UNKNOWN	SYBR	None
61	F1	Msm KO no RT	RGB(139,137,112)			ms sigA	RGB(139,137,112)	UNKNOWN	SYBR	None
62	F2	Msm KO no RT	RGB(139,137,112)			ms sigA	RGB(139,137,112)	UNKNOWN	SYBR	None
63	F3	Msm KO no RT	RGB(139,137,112)			ms sigA	RGB(139,137,112)	UNKNOWN	SYBR	None
64	F4	Msm WT no RT	RGB(238,220,130)			ms sigA	RGB(139,137,112)	UNKNOWN	SYBR	None
65	F5	Msm WT no RT	RGB(238,220,130)			ms sigA	RGB(139,137,112)	UNKNOWN	SYBR	None
66	F6	Msm WT no RT	RGB(238,220,130)			ms sigA	RGB(139,137,112)	UNKNOWN	SYBR	None

## Sheet: Amplification Data
Block Type	96-Well 0.2-mL Block
Calibration Background is expired	Yes
Calibration Background performed on	12-12-2019
Calibration Pure Dye ABY is expired	Yes
Calibration Pure Dye ABY performed on	12-12-2019
Calibration Pure Dye FAM is expired	Yes
Calibration Pure Dye FAM performed on	12-12-2019
Calibration Pure Dye JUN is expired	Yes
Calibration Pure Dye JUN performed on	12-12-2019
Calibration Pure Dye NED is expired	Yes
Calibration Pure Dye NED performed on	12-12-2019
Calibration Pure Dye ROX is expired	Yes
Calibration Pure Dye ROX performed on	12-12-2019
Calibration Pure Dye SYBR is expired	Yes
Calibration Pure Dye SYBR performed on	12-12-2019
Calibration Pure Dye TAMRA is expired	Yes
Calibration Pure Dye TAMRA performed on	12-12-2019
Calibration Pure Dye VIC is expired	Yes
Calibration Pure Dye VIC performed on	12-12-2019
Calibration ROI is expired	Yes
Calibration ROI performed on	12-12-2019
Calibration Uniformity is expired	Yes
Calibration Uniformity performed on	12-12-2019
Chemistry	SYBR_GREEN
Date Created	2023-11-10 14:06:38 PM PST
Experiment Barcode
Experiment Comment
Experiment File Name	D:\Users\Administrator\Desktop\LXC\23.10\20231110 .eds
Experiment Name	LXH-20220223
Experiment Run End Time	2023-11-09 20:43:44 PM PST
Experiment Type	Comparative Cт (ΔΔCт)
Instrument Name	272324170
Instrument Serial Number	272324170
Instrument Type	QuantStudio™ 3 System
Passive Reference
Post-read Stage/Step
Pre-read Stage/Step
Quantification Cycle Method	Ct
Signal Smoothing On	true
Stage where Melt Analysis is performed	Stage3
Stage/ Cycle where Ct Analysis is performed	Stage2, Step3
User Name
Well	Well Position	Cycle	Target Name	Rn	Delta Rn
64	F4	1	lsr2	101673	-1329.29
64	F4	2	lsr2	102207	-915.099
64	F4	3	lsr2	103214	-28.9141
64	F4	4	lsr2	103483	119.224
64	F4	5	lsr2	103488	3.94716
64	F4	6	lsr2	103554	-49.7355
64	F4	7	lsr2	103537	-187.512
64	F4	8	lsr2	103895	49.7585
64	F4	9	lsr2	104061	95.568
64	F4	10	lsr2	104013	-72.8178
64	F4	11	lsr2	104287	80.8355
64	F4	12	lsr2	104410	83.4888
64	F4	13	lsr2	104353	-93.8423
64	F4	14	lsr2	104632	64.7797
64	F4	15	lsr2	104914	226.214
64	F4	16	lsr2	105865	1056.45
64	F4	17	lsr2	107729	2799.97
64	F4	18	lsr2	111407	6358.26
64	F4	19	lsr2	118552	13382.6
64	F4	20	lsr2	131931	26640.7
64	F4	21	lsr2	157176	51765.5
64	F4	22	lsr2	202213	96682
64	F4	23	lsr2	274608	168956
64	F4	24	lsr2	376246	270475
64	F4	25	lsr2	491357	385465
64	F4	26	lsr2	597427	491414
64	F4	27	lsr2	680264	574131
64	F4	28	lsr2	740869	634615
64	F4	29	lsr2	785351	678977
64	F4	30	lsr2	818221	711727
64	F4	31	lsr2	843203	736589
64	F4	32	lsr2	862691	755956
64	F4	33	lsr2	877736	770881
64	F4	34	lsr2	889966	782991
64	F4	35	lsr2	900374	793278
64	F4	36	lsr2	908956	801739
64	F4	37	lsr2	915275	807938
64	F4	38	lsr2	920743	813286
64	F4	39	lsr2	924625	817047
64	F4	40	lsr2	927625	819927
65	F5	1	lsr2	87484.7	153.518
65	F5	2	lsr2	87652.6	260.456
65	F5	3	lsr2	87409.9	-43.2855
65	F5	4	lsr2	87377.8	-136.387
65	F5	5	lsr2	87662.1	86.9031
65	F5	6	lsr2	87728.6	92.4506
65	F5	7	lsr2	87721.7	24.4824
65	F5	8	lsr2	87867.6	109.366
65	F5	9	lsr2	87799.3	-19.8993
65	F5	10	lsr2	87772.8	-107.344
65	F5	11	lsr2	87965.8	24.6097
65	F5	12	lsr2	87978.8	-23.3585
65	F5	13	lsr2	88055.6	-7.53764
65	F5	14	lsr2	88141.9	17.6973
65	F5	15	lsr2	88802.6	617.401
65	F5	16	lsr2	89870.4	1624.2
65	F5	17	lsr2	91975.9	3668.73
65	F5	18	lsr2	95731	7362.81
65	F5	19	lsr2	103072	14643.2
65	F5	20	lsr2	117535	29044.9
65	F5	21	lsr2	144438	55886.8
65	F5	22	lsr2	192089	103477
65	F5	23	lsr2	268742	180069
65	F5	24	lsr2	376380	287646
65	F5	25	lsr2	496961	408165
65	F5	26	lsr2	605965	517109
65	F5	27	lsr2	690831	601914
65	F5	28	lsr2	752883	663905
65	F5	29	lsr2	798543	709504
65	F5	30	lsr2	832286	743186
65	F5	31	lsr2	857174	768013
65	F5	32	lsr2	877130	787908
65	F5	33	lsr2	893545	804262
65	F5	34	lsr2	906918	817574
65	F5	35	lsr2	917292	827887
65	F5	36	lsr2	926194	836728
65	F5	37	lsr2	932112	842585
65	F5	38	lsr2	937104	847516
65	F5	39	lsr2	941520	851870
65	F5	40	lsr2	944969	855258
66	D6	1	lsr2	89952.4	-198.352
66	D6	2	lsr2	90058.8	-196.403
66	D6	3	lsr2	90209	-150.579
66	D6	4	lsr2	90462.4	-1.55923
66	D6	5	lsr2	90526.1	-42.2271
66	D6	6	lsr2	90760.5	87.7143
66	D6	7	lsr2	90798.4	21.2261
66	D6	8	lsr2	91001.2	119.605
66	D6	9	lsr2	91120.9	134.906
66	D6	10	lsr2	91200.1	109.754
66	D6	11	lsr2	91123	-71.7892
66	D6	12	lsr2	91092.1	-207.051
66	D6	13	lsr2	91208.1	-195.43
66	D6	14	lsr2	91616.9	108.934
66	D6	15	lsr2	91964	351.703
66	D6	16	lsr2	92919.7	1202.97
66	D6	17	lsr2	94760.4	2939.34
66	D6	18	lsr2	98817.4	6891.89
66	D6	19	lsr2	105659	13629.2
66	D6	20	lsr2	119646	27511.7
66	D6	21	lsr2	145285	53046.3
66	D6	22	lsr2	190627	98283.7
66	D6	23	lsr2	264890	172442
66	D6	24	lsr2	368177	275626
66	D6	25	lsr2	485113	392457
66	D6	26	lsr2	591645	498884
66	D6	27	lsr2	674525	581660
66	D6	28	lsr2	735696	642726
66	D6	29	lsr2	779844	686770
66	D6	30	lsr2	812587	719409
66	D6	31	lsr2	837773	744490
66	D6	32	lsr2	857534	764147
66	D6	33	lsr2	872702	779211
66	D6	34	lsr2	883781	790185
66	D6	35	lsr2	893917	800217
66	D6	36	lsr2	902725	808920
66	D6	37	lsr2	908998	815089
66	D6	38	lsr2	914386	820373
66	D6	39	lsr2	918699	824581
66	D6	40	lsr2	922305	828083
43	D7	1	ms sigA	38742.3	-1052.15
43	D7	2	ms sigA	38828.1	-1008.16
43	D7	3	ms sigA	39729	-148.952
43	D7	4	ms sigA	39926.5	6.75012
43	D7	5	ms sigA	40090.5	129.007
43	D7	6	ms sigA	40103.1	99.8974
43	D7	7	ms sigA	40064.4	19.4085
43	D7	8	ms sigA	40055.9	-30.8577
43	D7	9	ms sigA	40018.2	-110.319
43	D7	10	ms sigA	40216.4	46.2231
43	D7	11	ms sigA	40261	49.035
43	D7	12	ms sigA	40193.5	-60.1921
43	D7	13	ms sigA	40406.2	110.698
43	D7	14	ms sigA	40965.5	628.295
43	D7	15	ms sigA	41731.6	1352.63
43	D7	16	ms sigA	43097.5	2676.79
43	D7	17	ms sigA	45333.9	4871.43
43	D7	18	ms sigA	49884.2	9379.96
43	D7	19	ms sigA	58575.7	18029.8
43	D7	20	ms sigA	75064.8	34477.1
43	D7	21	ms sigA	105688	65059
43	D7	22	ms sigA	159603	118932
43	D7	23	ms sigA	246432	205719
43	D7	24	ms sigA	366766	326012
43	D7	25	ms sigA	503095	462299
43	D7	26	ms sigA	625522	584684
43	D7	27	ms sigA	710572	669693
43	D7	28	ms sigA	765277	724355
43	D7	29	ms sigA	803830	762866
43	D7	30	ms sigA	831792	790787
43	D7	31	ms sigA	850993	809946
43	D7	32	ms sigA	864123	823035
43	D7	33	ms sigA	872782	831651
43	D7	34	ms sigA	877756	836584
43	D7	35	ms sigA	880280	839067
43	D7	36	ms sigA	881591	840335
43	D7	37	ms sigA	881660	840362
43	D7	38	ms sigA	881640	840301
43	D7	39	ms sigA	881047	839666
43	D7	40	ms sigA	879803	838380
44	D8	1	ms sigA	38032.1	-191.5
44	D8	2	ms sigA	38085.1	-203.978
44	D8	3	ms sigA	38599.9	245.26
44	D8	4	ms sigA	38487	66.7983
44	D8	5	ms sigA	38393	-92.6712
44	D8	6	ms sigA	38476.4	-74.793
44	D8	7	ms sigA	38538.2	-78.5516
44	D8	8	ms sigA	38490.6	-191.72
44	D8	9	ms sigA	38531.1	-216.651
44	D8	10	ms sigA	38803.5	-9.87019
44	D8	11	ms sigA	39063.9	185.063
44	D8	12	ms sigA	39111.5	167.136
44	D8	13	ms sigA	39111.1	101.229
44	D8	14	ms sigA	39607.2	531.779
44	D8	15	ms sigA	40583.4	1442.47
44	D8	16	ms sigA	41755.9	2549.4
44	D8	17	ms sigA	44182.1	4910.12
44	D8	18	ms sigA	48553.7	9216.13
44	D8	19	ms sigA	57183.1	17780
44	D8	20	ms sigA	73625.2	34156.6
44	D8	21	ms sigA	103621	64086.4
44	D8	22	ms sigA	156110	116510
44	D8	23	ms sigA	241141	201476
44	D8	24	ms sigA	358445	318714
44	D8	25	ms sigA	491535	451738
44	D8	26	ms sigA	609170	569308
44	D8	27	ms sigA	691192	651265
44	D8	28	ms sigA	744706	704714
44	D8	29	ms sigA	782514	742455
44	D8	30	ms sigA	809037	768913
44	D8	31	ms sigA	827049	786859
44	D8	32	ms sigA	839991	799736
44	D8	33	ms sigA	848836	808516
44	D8	34	ms sigA	853019	812633
44	D8	35	ms sigA	855187	814736
44	D8	36	ms sigA	855956	815439
44	D8	37	ms sigA	856350	815768
44	D8	38	ms sigA	855781	815133
44	D8	39	ms sigA	854650	813936
44	D8	40	ms sigA	853504	812724
45	D9	1	ms sigA	42063.2	-160.269
45	D9	2	ms sigA	42062.7	-229.252
45	D9	3	ms sigA	42172.7	-187.789
45	D9	4	ms sigA	42619.1	190.107
45	D9	5	ms sigA	42759	261.566
45	D9	6	ms sigA	42381.3	-184.623
45	D9	7	ms sigA	42353	-281.493
45	D9	8	ms sigA	42788.4	85.4076
45	D9	9	ms sigA	42923	151.519
45	D9	10	ms sigA	42873.4	33.4542
45	D9	11	ms sigA	42898.8	-9.61042
45	D9	12	ms sigA	42918.4	-58.5383
45	D9	13	ms sigA	43197.8	152.409
45	D9	14	ms sigA	43640.3	526.391
45	D9	15	ms sigA	44375.8	1193.34
45	D9	16	ms sigA	45940.4	2689.45
45	D9	17	ms sigA	48858.8	5539.38
45	D9	18	ms sigA	53679.8	10291.9
45	D9	19	ms sigA	63649.3	20192.9
45	D9	20	ms sigA	82603.1	39078.2
45	D9	21	ms sigA	117027	73433.3
45	D9	22	ms sigA	176266	132605
45	D9	23	ms sigA	269469	225739
45	D9	24	ms sigA	394018	350219
45	D9	25	ms sigA	527936	484069
45	D9	26	ms sigA	637189	593253
45	D9	27	ms sigA	707544	663540
45	D9	28	ms sigA	755545	711472
45	D9	29	ms sigA	789690	745549
45	D9	30	ms sigA	812745	768535
45	D9	31	ms sigA	827397	783118
45	D9	32	ms sigA	836251	791904
45	D9	33	ms sigA	840531	796115
45	D9	34	ms sigA	841766	797282
45	D9	35	ms sigA	842113	797561
45	D9	36	ms sigA	842550	797930
45	D9	37	ms sigA	842359	797669
45	D9	38	ms sigA	841658	796900
45	D9	39	ms sigA	840402	795576
45	D9	40	ms sigA	839700	794806
52	E4	1	lsr2	88789.2	-677.448
52	E4	2	lsr2	88753.7	-700.819
52	E4	3	lsr2	88879.2	-563.175
52	E4	4	lsr2	89457.8	27.5319
52	E4	5	lsr2	89567.4	149.239
52	E4	6	lsr2	89564.9	158.812
52	E4	7	lsr2	89584.6	190.644
52	E4	8	lsr2	89520.5	138.671
52	E4	9	lsr2	89490.1	120.339
52	E4	10	lsr2	89417.1	59.4984
52	E4	11	lsr2	89337.3	-8.24021
52	E4	12	lsr2	89324.3	-9.08823
52	E4	13	lsr2	89332.1	10.7747
52	E4	14	lsr2	89264	-45.214
52	E4	15	lsr2	89185.7	-111.32
52	E4	16	lsr2	89150.1	-134.879
52	E4	17	lsr2	89289.2	16.4061
52	E4	18	lsr2	89510.8	250.058
52	E4	19	lsr2	89739.8	491.233
52	E4	20	lsr2	89880.1	643.589
52	E4	21	lsr2	90209.9	985.498
52	E4	22	lsr2	90356.9	1144.6
52	E4	23	lsr2	90635.9	1435.72
52	E4	24	lsr2	91189.2	2001.15
52	E4	25	lsr2	91914.5	2738.58
52	E4	26	lsr2	93485.9	4322.08
52	E4	27	lsr2	95285.4	6133.73
52	E4	28	lsr2	98764.4	9624.77
52	E4	29	lsr2	105183	16056
52	E4	30	lsr2	116863	27747.8
52	E4	31	lsr2	139263	50159.3
52	E4	32	lsr2	180159	91067.5
52	E4	33	lsr2	245997	156918
52	E4	34	lsr2	337439	248372
52	E4	35	lsr2	437224	348169
52	E4	36	lsr2	522698	433655
52	E4	37	lsr2	584552	495521
52	E4	38	lsr2	629433	540415
52	E4	39	lsr2	663281	574274
52	E4	40	lsr2	686750	597756
53	E5	1	lsr2	77185.1	-553.235
53	E5	2	lsr2	77528.3	-278.811
53	E5	3	lsr2	77723.1	-152.706
53	E5	4	lsr2	78159.8	215.179
53	E5	5	lsr2	78364.1	350.799
53	E5	6	lsr2	78245.9	163.817
53	E5	7	lsr2	78131.6	-19.1408
53	E5	8	lsr2	78169.1	-50.4271
53	E5	9	lsr2	78172.5	-115.745
53	E5	10	lsr2	78200.2	-156.773
53	E5	11	lsr2	78214.1	-211.645
53	E5	12	lsr2	78563.5	69.1151
53	E5	13	lsr2	78539.6	-23.5853
53	E5	14	lsr2	78439.1	-192.801
53	E5	15	lsr2	78405.2	-295.447
53	E5	16	lsr2	78692.5	-76.8114
53	E5	17	lsr2	78686.6	-151.52
53	E5	18	lsr2	78859.9	-46.9075
53	E5	19	lsr2	79274.8	299.244
53	E5	20	lsr2	79439.6	395.356
53	E5	21	lsr2	79624.6	511.538
53	E5	22	lsr2	80124.8	943.049
53	E5	23	lsr2	80579.6	1329.11
53	E5	24	lsr2	80883.9	1564.69
53	E5	25	lsr2	81723.8	2335.89
53	E5	26	lsr2	83219.9	3763.26
53	E5	27	lsr2	85793.1	6267.65
53	E5	28	lsr2	90163.7	10569.6
53	E5	29	lsr2	98620.8	18958
53	E5	30	lsr2	113562	33830.1
53	E5	31	lsr2	142110	62309.9
53	E5	32	lsr2	192415	112546
53	E5	33	lsr2	270550	190612
53	E5	34	lsr2	372131	292124
53	E5	35	lsr2	475998	395923
53	E5	36	lsr2	560327	480183
53	E5	37	lsr2	619550	539337
53	E5	38	lsr2	661902	581620
53	E5	39	lsr2	693790	613440
53	E5	40	lsr2	716722	636303
54	E6	1	lsr2	83668.8	-351.36
54	E6	2	lsr2	83633.6	-453.988
54	E6	3	lsr2	83742.1	-412.904
54	E6	4	lsr2	84305.2	82.851
54	E6	5	lsr2	84574.9	285.161
54	E6	6	lsr2	84431.8	74.6506
54	E6	7	lsr2	84411.2	-13.3129
54	E6	8	lsr2	84744	252.106
54	E6	9	lsr2	84768.9	209.643
54	E6	10	lsr2	84781.5	154.883
54	E6	11	lsr2	84563.5	-130.589
54	E6	12	lsr2	84535.3	-226.13
54	E6	13	lsr2	84885.8	56.9376
54	E6	14	lsr2	84785.4	-110.76
54	E6	15	lsr2	84666.5	-297.067
54	E6	16	lsr2	84721.2	-309.812
54	E6	17	lsr2	84900	-198.408
54	E6	18	lsr2	85175.3	9.56563
54	E6	19	lsr2	85448.3	215.141
54	E6	20	lsr2	85658.6	358.045
54	E6	21	lsr2	85852	484.113
54	E6	22	lsr2	86161.9	726.579
54	E6	23	lsr2	86358.2	855.537
54	E6	24	lsr2	86881.8	1311.73
54	E6	25	lsr2	87805.3	2167.84
54	E6	26	lsr2	89356.6	3651.77
54	E6	27	lsr2	91531.4	5759.16
54	E6	28	lsr2	95712.6	9872.98
54	E6	29	lsr2	103751	17843.5
54	E6	30	lsr2	118154	32180
54	E6	31	lsr2	145043	59001.1
54	E6	32	lsr2	192070	105961
54	E6	33	lsr2	266150	179974
54	E6	34	lsr2	363730	277486
54	E6	35	lsr2	464120	377809
54	E6	36	lsr2	546004	459625
54	E6	37	lsr2	605433	518987
54	E6	38	lsr2	649379	562866
54	E6	39	lsr2	682485	595904
54	E6	40	lsr2	705715	619067
67	F7	1	ms sigA	30209.1	-213.209
67	F7	2	ms sigA	30221.4	-243.161
67	F7	3	ms sigA	30356	-150.767
67	F7	4	ms sigA	30438.9	-110.07
67	F7	5	ms sigA	30745	153.852
67	F7	6	ms sigA	30806.8	173.475
67	F7	7	ms sigA	30949.8	274.35
67	F7	8	ms sigA	30864.5	146.781
67	F7	9	ms sigA	30603.7	-156.155
67	F7	10	ms sigA	30545.8	-256.247
67	F7	11	ms sigA	30705.6	-138.636
67	F7	12	ms sigA	30728	-158.423
67	F7	13	ms sigA	30874	-54.6658
67	F7	14	ms sigA	31026	55.2148
67	F7	15	ms sigA	31234.3	221.291
67	F7	16	ms sigA	31308	252.822
67	F7	17	ms sigA	31740.1	642.739
67	F7	18	ms sigA	32216	1076.41
67	F7	19	ms sigA	33602.1	2420.29
67	F7	20	ms sigA	35552	4328.07
67	F7	21	ms sigA	39014	7747.89
67	F7	22	ms sigA	46403.3	15095
67	F7	23	ms sigA	60044.6	28694.1
67	F7	24	ms sigA	84931.7	53539
67	F7	25	ms sigA	129623	98187.7
67	F7	26	ms sigA	202518	171041
67	F7	27	ms sigA	305166	273646
67	F7	28	ms sigA	424312	392750
67	F7	29	ms sigA	530919	499315
67	F7	30	ms sigA	603017	571371
67	F7	31	ms sigA	649475	617787
67	F7	32	ms sigA	682323	650593
67	F7	33	ms sigA	705565	673793
67	F7	34	ms sigA	721818	690004
67	F7	35	ms sigA	732075	700218
67	F7	36	ms sigA	738721	706822
67	F7	37	ms sigA	743265	711323
67	F7	38	ms sigA	745443	713460
67	F7	39	ms sigA	746766	714740
67	F7	40	ms sigA	746907	714840
68	F8	1	ms sigA	31011.8	-359.746
68	F8	2	ms sigA	31053.2	-347.482
68	F8	3	ms sigA	31281.2	-148.628
68	F8	4	ms sigA	31537.7	78.7762
68	F8	5	ms sigA	31742.7	254.564
68	F8	6	ms sigA	31746.7	229.474
68	F8	7	ms sigA	31530.2	-16.1468
68	F8	8	ms sigA	31372.1	-203.424
68	F8	9	ms sigA	31341.9	-262.74
68	F8	10	ms sigA	31489.5	-144.275
68	F8	11	ms sigA	31543.4	-119.53
68	F8	12	ms sigA	31797	104.853
68	F8	13	ms sigA	31814.8	93.5406
68	F8	14	ms sigA	31883.9	133.537
68	F8	15	ms sigA	31955	175.5
68	F8	16	ms sigA	32264.8	456.12
68	F8	17	ms sigA	32554.5	716.698
68	F8	18	ms sigA	33509.4	1642.46
68	F8	19	ms sigA	34779.9	2883.77
68	F8	20	ms sigA	36834.9	4909.64
68	F8	21	ms sigA	41104.2	9149.87
68	F8	22	ms sigA	49398.2	17414.7
68	F8	23	ms sigA	65454.6	33441.9
68	F8	24	ms sigA	95051.4	63009.6
68	F8	25	ms sigA	146023	113952
68	F8	26	ms sigA	227163	195063
68	F8	27	ms sigA	337379	305250
68	F8	28	ms sigA	454492	422333
68	F8	29	ms sigA	544719	512532
68	F8	30	ms sigA	602008	569791
68	F8	31	ms sigA	642749	610503
68	F8	32	ms sigA	671387	639112
68	F8	33	ms sigA	690044	657740
68	F8	34	ms sigA	701336	669003
68	F8	35	ms sigA	708822	676460
68	F8	36	ms sigA	713023	680631
68	F8	37	ms sigA	714767	682347
68	F8	38	ms sigA	715431	682982
68	F8	39	ms sigA	715369	682890
68	F8	40	ms sigA	715532	683024
69	F9	1	ms sigA	33684.8	-14.9487
69	F9	2	ms sigA	33804.3	39.9335
69	F9	3	ms sigA	34028.5	199.515
69	F9	4	ms sigA	34044.3	150.682
69	F9	5	ms sigA	33804	-154.291
69	F9	6	ms sigA	33836.5	-186.42
69	F9	7	ms sigA	34328.9	241.309
69	F9	8	ms sigA	34371.2	218.903
69	F9	9	ms sigA	34290.9	73.9646
69	F9	10	ms sigA	34132.5	-149.036
69	F9	11	ms sigA	33928.9	-417.376
69	F9	12	ms sigA	33931.2	-479.701
69	F9	13	ms sigA	34299.4	-176.167
69	F9	14	ms sigA	34499.9	-40.2532
69	F9	15	ms sigA	34832.5	227.672
69	F9	16	ms sigA	35160.7	491.199
69	F9	17	ms sigA	35300.4	566.268
69	F9	18	ms sigA	36108.4	1309.55
69	F9	19	ms sigA	37224.9	2361.48
69	F9	20	ms sigA	39735.8	4807.72
69	F9	21	ms sigA	44395.6	9402.8
69	F9	22	ms sigA	53434	18376.6
69	F9	23	ms sigA	70575	35452.9
69	F9	24	ms sigA	101679	66491.9
69	F9	25	ms sigA	155090	119838
69	F9	26	ms sigA	239204	203888
69	F9	27	ms sigA	351063	315682
69	F9	28	ms sigA	469126	433681
69	F9	29	ms sigA	564127	528617
69	F9	30	ms sigA	624956	589381
69	F9	31	ms sigA	665817	630178
69	F9	32	ms sigA	694898	659194
69	F9	33	ms sigA	715515	679746
69	F9	34	ms sigA	728904	693070
69	F9	35	ms sigA	738547	702650
69	F9	36	ms sigA	744821	708859
69	F9	37	ms sigA	748371	712344
69	F9	38	ms sigA	750321	714229
69	F9	39	ms sigA	750921	714764
69	F9	40	ms sigA	750530	714309
61	F1	1	ms sigA	43623.9	-685.658
61	F1	2	ms sigA	43816.7	-557.406
61	F1	3	ms sigA	44092.9	-345.796
61	F1	4	ms sigA	44301	-202.333
61	F1	5	ms sigA	44467.4	-100.484
61	F1	6	ms sigA	45046.5	414.087
61	F1	7	ms sigA	45102.4	405.358
61	F1	8	ms sigA	44973	211.379
61	F1	9	ms sigA	44909.4	83.2868
61	F1	10	ms sigA	44820.5	-70.204
61	F1	11	ms sigA	44725.7	-229.636
61	F1	12	ms sigA	44749.7	-270.162
61	F1	13	ms sigA	44802.7	-281.716
61	F1	14	ms sigA	45327.3	178.278
61	F1	15	ms sigA	45514.2	300.592
61	F1	16	ms sigA	45475.9	197.742
61	F1	17	ms sigA	45355.2	12.4501
61	F1	18	ms sigA	45314.8	-92.486
61	F1	19	ms sigA	45261.5	-210.356
61	F1	20	ms sigA	45552.4	15.966
61	F1	21	ms sigA	46038.7	437.659
61	F1	22	ms sigA	46520	854.426
61	F1	23	ms sigA	47172.1	1441.93
61	F1	24	ms sigA	48427.2	2632.47
61	F1	25	ms sigA	51548.1	5688.78
61	F1	26	ms sigA	57472	11548.1
61	F1	27	ms sigA	68642	22653.5
61	F1	28	ms sigA	89324.4	43271.3
61	F1	29	ms sigA	126001	79883.6
61	F1	30	ms sigA	183758	137576
61	F1	31	ms sigA	262469	216222
61	F1	32	ms sigA	345838	299527
61	F1	33	ms sigA	410435	364060
61	F1	34	ms sigA	441140	394700
61	F1	35	ms sigA	445883	399378
61	F1	36	ms sigA	443957	397388
61	F1	37	ms sigA	442179	395545
61	F1	38	ms sigA	441565	394866
61	F1	39	ms sigA	441317	394553
61	F1	40	ms sigA	441343	394515
62	F2	1	ms sigA	29232	-510.011
62	F2	2	ms sigA	29477.7	-287.214
62	F2	3	ms sigA	29712.4	-75.2608
62	F2	4	ms sigA	29750.4	-60.1434
62	F2	5	ms sigA	29808.7	-24.647
62	F2	6	ms sigA	29982.9	126.693
62	F2	7	ms sigA	30093.7	214.678
62	F2	8	ms sigA	29847.8	-53.994
62	F2	9	ms sigA	29763.3	-161.296
62	F2	10	ms sigA	29953	5.52412
62	F2	11	ms sigA	29953.9	-16.4366
62	F2	12	ms sigA	30032.1	38.9348
62	F2	13	ms sigA	30019.1	3.14791
62	F2	14	ms sigA	30150.2	111.482
62	F2	15	ms sigA	30055.7	-5.88284
62	F2	16	ms sigA	29981.6	-102.799
62	F2	17	ms sigA	30186.4	79.1313
62	F2	18	ms sigA	30493.8	363.737
62	F2	19	ms sigA	30731.2	578.271
62	F2	20	ms sigA	31050.5	874.751
62	F2	21	ms sigA	31555.8	1357.29
62	F2	22	ms sigA	31863	1641.64
62	F2	23	ms sigA	32232.9	1988.72
62	F2	24	ms sigA	33352.9	3085.9
62	F2	25	ms sigA	36225	5935.21
62	F2	26	ms sigA	42241	11928.3
62	F2	27	ms sigA	53706.6	23371.1
62	F2	28	ms sigA	74814.8	44456.5
62	F2	29	ms sigA	111064	80682.6
62	F2	30	ms sigA	168302	137899
62	F2	31	ms sigA	245189	214762
62	F2	32	ms sigA	326207	295758
62	F2	33	ms sigA	387542	357070
62	F2	34	ms sigA	417261	386766
62	F2	35	ms sigA	423265	392747
62	F2	36	ms sigA	421894	391353
62	F2	37	ms sigA	420269	389706
62	F2	38	ms sigA	419964	389377
62	F2	39	ms sigA	419925	389316
62	F2	40	ms sigA	419382	388750
63	F3	1	ms sigA	38695.1	-484.352
63	F3	2	ms sigA	38811.6	-387.896
63	F3	3	ms sigA	38997.1	-222.366
63	F3	4	ms sigA	39076.1	-163.34
63	F3	5	ms sigA	39425.2	165.733
63	F3	6	ms sigA	39536.6	257.154
63	F3	7	ms sigA	39380.8	81.3756
63	F3	8	ms sigA	39207.1	-112.297
63	F3	9	ms sigA	39164.4	-175.041
63	F3	10	ms sigA	39352	-7.35061
63	F3	11	ms sigA	39378.4	-0.926011
63	F3	12	ms sigA	39407.8	8.42828
63	F3	13	ms sigA	39543.8	124.486
63	F3	14	ms sigA	39537.9	98.5822
63	F3	15	ms sigA	39654	194.706
63	F3	16	ms sigA	39612.4	133.095
63	F3	17	ms sigA	39530.8	31.5083
63	F3	18	ms sigA	39406.8	-112.536
63	F3	19	ms sigA	39238.1	-301.213
63	F3	20	ms sigA	39220.8	-338.468
63	F3	21	ms sigA	39693.2	113.968
63	F3	22	ms sigA	40537.1	937.877
63	F3	23	ms sigA	41377.6	1758.4
63	F3	24	ms sigA	42900.7	3261.44
63	F3	25	ms sigA	46235.6	6576.34
63	F3	26	ms sigA	52618.2	12938.9
63	F3	27	ms sigA	64247	24547.8
63	F3	28	ms sigA	86182.7	46463.5
63	F3	29	ms sigA	124190	84450.5
63	F3	30	ms sigA	183434	143675
63	F3	31	ms sigA	262487	222708
63	F3	32	ms sigA	344003	304204
63	F3	33	ms sigA	404580	364761
63	F3	34	ms sigA	432331	392492
63	F3	35	ms sigA	436819	396960
63	F3	36	ms sigA	435111	395232
63	F3	37	ms sigA	433737	393838
63	F3	38	ms sigA	432849	392930
63	F3	39	ms sigA	433017	393078
63	F3	40	ms sigA	432546	392586
64	F4	1	ms sigA	50647.9	-1487.19
64	F4	2	ms sigA	50907.8	-1217.46
64	F4	3	ms sigA	51733.1	-382.237
64	F4	4	ms sigA	52125	19.5915
64	F4	5	ms sigA	52116.5	21.0018
64	F4	6	ms sigA	52208.4	122.838
64	F4	7	ms sigA	52207.4	131.69
64	F4	8	ms sigA	51976.6	-89.2085
64	F4	9	ms sigA	51932.7	-123.232
64	F4	10	ms sigA	52341	295.026
64	F4	11	ms sigA	52309.3	273.202
64	F4	12	ms sigA	52048.4	22.2454
64	F4	13	ms sigA	51924.6	-91.6763
64	F4	14	ms sigA	52060.2	53.8864
64	F4	15	ms sigA	52121.2	124.734
64	F4	16	ms sigA	51921.4	-65.164
64	F4	17	ms sigA	51795	-181.679
64	F4	18	ms sigA	51875	-91.6988
64	F4	19	ms sigA	51917.5	-39.3197
64	F4	20	ms sigA	51944	-2.89763
64	F4	21	ms sigA	52371.2	434.149
64	F4	22	ms sigA	53167.6	1240.51
64	F4	23	ms sigA	53764.2	1847.01
64	F4	24	ms sigA	55591.4	3684.14
64	F4	25	ms sigA	59102.2	7204.83
64	F4	26	ms sigA	65484.5	13597
64	F4	27	ms sigA	78099.9	26222.3
64	F4	28	ms sigA	100948	49080.2
64	F4	29	ms sigA	140416	88558.2
64	F4	30	ms sigA	200699	148851
64	F4	31	ms sigA	278409	226571
64	F4	32	ms sigA	355341	303513
64	F4	33	ms sigA	409555	357737
64	F4	34	ms sigA	430781	378973
64	F4	35	ms sigA	430267	378469
64	F4	36	ms sigA	427535	375746
64	F4	37	ms sigA	425861	374083
64	F4	38	ms sigA	425124	373355
64	F4	39	ms sigA	425025	373266
64	F4	40	ms sigA	424870	373121
65	F5	1	ms sigA	27401.9	-35.0927
65	F5	2	ms sigA	27481.9	87.1456
65	F5	3	ms sigA	27324.1	-28.4188
65	F5	4	ms sigA	27238.9	-71.4051
65	F5	5	ms sigA	27306.3	38.2355
65	F5	6	ms sigA	27172	-53.8758
65	F5	7	ms sigA	27124.3	-59.3211
65	F5	8	ms sigA	27297.8	156.404
65	F5	9	ms sigA	27263.4	164.267
65	F5	10	ms sigA	27142.5	85.5833
65	F5	11	ms sigA	27084.4	69.7688
65	F5	12	ms sigA	27115.8	143.361
65	F5	13	ms sigA	26868.2	-61.9811
65	F5	14	ms sigA	26593.6	-294.397
65	F5	15	ms sigA	26565.5	-280.198
65	F5	16	ms sigA	26674.8	-128.647
65	F5	17	ms sigA	26714.4	-46.8502
65	F5	18	ms sigA	26871	151.992
65	F5	19	ms sigA	26892.3	215.484
65	F5	20	ms sigA	26888.7	254.124
65	F5	21	ms sigA	27148	555.685
65	F5	22	ms sigA	27641.3	1091.22
65	F5	23	ms sigA	28318.6	1810.78
65	F5	24	ms sigA	29852.1	3386.53
65	F5	25	ms sigA	32858.4	6435.06
65	F5	26	ms sigA	38537.7	12156.6
65	F5	27	ms sigA	48616.5	22277.6
65	F5	28	ms sigA	68527.1	42230.4
65	F5	29	ms sigA	103396	77142
65	F5	30	ms sigA	158981	132769
65	F5	31	ms sigA	235892	209722
65	F5	32	ms sigA	319441	293314
65	F5	33	ms sigA	386191	360106
65	F5	34	ms sigA	419922	393879
65	F5	35	ms sigA	427003	401002
65	F5	36	ms sigA	425480	399521
65	F5	37	ms sigA	423369	397452
65	F5	38	ms sigA	422171	396297
65	F5	39	ms sigA	421982	396150
65	F5	40	ms sigA	421576	395786
14	F6	1	ms sigA	26237.5	-378.955
14	F6	2	ms sigA	26622.7	-66.5364
14	F6	3	ms sigA	26875.8	113.775
14	F6	4	ms sigA	26852.8	18.0441
14	F6	5	ms sigA	26983.6	76.1351
14	F6	6	ms sigA	26986.9	6.66355
14	F6	7	ms sigA	27156.2	103.262
14	F6	8	ms sigA	27132.4	6.6385
14	F6	9	ms sigA	27175.2	-23.3213
14	F6	10	ms sigA	27157.7	-113.482
14	F6	11	ms sigA	27354.4	10.4525
14	F6	12	ms sigA	27386.4	-30.2827
14	F6	13	ms sigA	27584.1	94.6442
14	F6	14	ms sigA	27589.6	27.3856
14	F6	15	ms sigA	27431.6	-203.332
14	F6	16	ms sigA	27311.4	-396.27
14	F6	17	ms sigA	27413.8	-366.607
14	F6	18	ms sigA	27717.4	-135.85
14	F6	19	ms sigA	28065.1	139.145
14	F6	20	ms sigA	28338.3	339.564
14	F6	21	ms sigA	28404.9	333.435
14	F6	22	ms sigA	28484	339.856
14	F6	23	ms sigA	29181.5	964.585
14	F6	24	ms sigA	31237.2	2947.52
14	F6	25	ms sigA	34608.5	6246.06
14	F6	26	ms sigA	41548.1	13112.9
14	F6	27	ms sigA	53635.2	25127.3
14	F6	28	ms sigA	76165.3	47584.7
14	F6	29	ms sigA	115789	87136
14	F6	30	ms sigA	178074	149348
14	F6	31	ms sigA	260844	232045
14	F6	32	ms sigA	347481	318610
14	F6	33	ms sigA	411567	382622
14	F6	34	ms sigA	440356	411339
14	F6	35	ms sigA	445078	415988
14	F6	36	ms sigA	443228	414066
14	F6	37	ms sigA	441343	412108
14	F6	38	ms sigA	440383	411075
14	F6	39	ms sigA	440214	410833
14	F6	40	ms sigA	439632	410178

## Sheet: Results
Block Type	96-Well 0.2-mL Block
Calibration Background is expired	Yes
Calibration Background performed on	12-12-2019
Calibration Pure Dye ABY is expired	Yes
Calibration Pure Dye ABY performed on	12-12-2019
Calibration Pure Dye FAM is expired	Yes
Calibration Pure Dye FAM performed on	12-12-2019
Calibration Pure Dye JUN is expired	Yes
Calibration Pure Dye JUN performed on	12-12-2019
Calibration Pure Dye NED is expired	Yes
Calibration Pure Dye NED performed on	12-12-2019
Calibration Pure Dye ROX is expired	Yes
Calibration Pure Dye ROX performed on	12-12-2019
Calibration Pure Dye SYBR is expired	Yes
Calibration Pure Dye SYBR performed on	12-12-2019
Calibration Pure Dye TAMRA is expired	Yes
Calibration Pure Dye TAMRA performed on	12-12-2019
Calibration Pure Dye VIC is expired	Yes
Calibration Pure Dye VIC performed on	12-12-2019
Calibration ROI is expired	Yes
Calibration ROI performed on	12-12-2019
Calibration Uniformity is expired	Yes
Calibration Uniformity performed on	12-12-2019
Chemistry	SYBR_GREEN
Date Created	2023-11-10 14:06:39 PM PST
Experiment Barcode
Experiment Comment
Experiment File Name	D:\Users\Administrator\Desktop\LXC\23.10\20231110 .eds
Experiment Name	LXH-20220223
Experiment Run End Time	2023-11-09 20:43:44 PM PST
Experiment Type	Comparative Cт (ΔΔCт)
Instrument Name	272324170
Instrument Serial Number	272324170
Instrument Type	QuantStudio™ 3 System
Passive Reference
Post-read Stage/Step
Pre-read Stage/Step
Quantification Cycle Method	Ct
Signal Smoothing On	true
Stage where Melt Analysis is performed	Stage3
Stage/ Cycle where Ct Analysis is performed	Stage2, Step3
User Name
Well	Well Position	Omit	Sample Name	Target Name	Task	Reporter	Quencher	Quantity	Quantity Mean	Quantity SD	RQ	RQ Min	RQ Max	CT	Ct Mean	Ct SD	Delta Ct	Delta Ct Mean	Delta Ct SD	Delta Ct SE	Delta Delta Ct	Automatic Ct Threshold	Ct Threshold	Automatic Baseline	Baseline Start	Baseline End	Amp Status	Comments	Cq Conf	CQCONF	EXPFAIL	HIGHSD	Tm1	MTP	Tm2	Tm3	Tm4
40	D4	FALSE	Msm WT	ms6092	UNKNOWN	SYBR	None							20.1812	20.1297	0.0615278						TRUE	29404.8	TRUE	3	13	Amp		0.985119	N	N	N	87.8718	N
41	D5	FALSE	Msm WT	ms6092	UNKNOWN	SYBR	None							20.0616	20.1297	0.0615278						TRUE	29404.8	TRUE	3	13	Amp		0.993871	N	N	N	87.83	N
42	D6	FALSE	Msm WT	ms6092	UNKNOWN	SYBR	None							20.1462	20.1297	0.0615278						TRUE	29404.8	TRUE	3	12	Amp		0.991282	N	N	N	87.83	N
43	D7	FALSE	WT sigA	ms sigA	UNKNOWN	SYBR	None							21.0094	20.9577	0.112237						TRUE	65932.2	TRUE	3	12	Amp		0.986543	N	N	N	91.8121	N
44	D8	FALSE	WT sigA	ms sigA	UNKNOWN	SYBR	None							21.0348	20.9577	0.112237						TRUE	65932.2	TRUE	3	12	Amp		0.987597	N	N	N	91.8666	N
45	D9	FALSE	WT sigA	ms sigA	UNKNOWN	SYBR	None							20.8289	20.9577	0.112237						TRUE	65932.2	TRUE	3	12	Amp		0.991514	N	N	N	91.7651	N
52	E4	FALSE	Msm ko	ms6092	UNKNOWN	SYBR	None							30.1385	30.3229	0.930128						TRUE	29404.8	TRUE	3	17	Amp		0.99077	N	N	Y	88.1994	Y	76.624
53	E5	FALSE	Msm ko	ms6092	UNKNOWN	SYBR	None							29.7906	30.3229	0.930128						TRUE	29404.8	TRUE	3	20	Amp		0.989648	N	N	Y	87.9935	Y	76.275
54	E6	FALSE	Msm ko	ms6092	UNKNOWN	SYBR	None							29.8685	30.3229	0.930128						TRUE	29404.8	TRUE	3	20	Amp		0.990925	N	N	Y	87.9935	Y	76.5475
67	F7	FALSE	Msm ko	ms sigA	UNKNOWN	SYBR	None							24.3214	23.7979	0.513072						TRUE	65932.2	TRUE	3	15	Amp		0.989029	N	N	Y	92.0301	N
68	F8	FALSE	Msm ko	ms sigA	UNKNOWN	SYBR	None							24.0593	23.7979	0.513072						TRUE	65932.2	TRUE	3	14	Amp		0.987053	N	N	Y	92.0846	N
69	F9	FALSE	Msm ko	ms sigA	UNKNOWN	SYBR	None							23.9855	23.7979	0.513072						TRUE	65932.2	TRUE	3	16	Amp		0.992909	N	N	Y	91.9284	N
61	F1	FALSE	Msm KO no RT	ms sigA	UNKNOWN	SYBR	None							28.2324	28.1842	0.0569492						TRUE	50880.9	TRUE	3	19	Amp		0.979963	Y	N	N	84.432	78.0361
62	F2	FALSE	Msm KO no RT	ms sigA	UNKNOWN	SYBR	None							28.1987	28.1842	0.0569492						TRUE	50880.9	TRUE	3	16	Amp		0.983808	Y	N	N	84.432	77.8721
63	F3	FALSE	Msm KO no RT	ms sigA	UNKNOWN	SYBR	None							28.1214	28.1842	0.0569492						TRUE	50880.9	TRUE	3	19	Amp		0.983088	Y	N	N	84.6225	78.3829
64	F4	FALSE	Msm WT no RT	ms sigA	UNKNOWN	SYBR	None							28.025	28.223	0.175451						TRUE	50880.9	TRUE	3	19	Amp		0.97879	Y	N	N	84.6225	92.0116	78.2734
65	F5	FALSE	Msm WT no RT	ms sigA	UNKNOWN	SYBR	None							28.2847	28.223	0.175451						TRUE	50880.9	TRUE	3	19	Amp		0.987229	Y	N	N	84.5886	77.7029
66	F6	FALSE	Msm WT no RT	ms sigA	UNKNOWN	SYBR	None							28.3592	28.223	0.175451						TRUE	50880.9	TRUE	3	18	Amp		0.976322	Y	N	N	84.732	77.945
Analysis Type	Singleplex
Endogenous Control	bcg3662
RQ Min/Max Confidence Level	95.0
Reference Sample	962

## Sheet: Melt Curve Raw Data
Block Type	96-Well 0.2-mL Block
Calibration Background is expired	Yes
Calibration Background performed on	12-12-2019
Calibration Pure Dye ABY is expired	Yes
Calibration Pure Dye ABY performed on	12-12-2019
Calibration Pure Dye FAM is expired	Yes
Calibration Pure Dye FAM performed on	12-12-2019
Calibration Pure Dye JUN is expired	Yes
Calibration Pure Dye JUN performed on	12-12-2019
Calibration Pure Dye NED is expired	Yes
Calibration Pure Dye NED performed on	12-12-2019
Calibration Pure Dye ROX is expired	Yes
Calibration Pure Dye ROX performed on	12-12-2019
Calibration Pure Dye SYBR is expired	Yes
Calibration Pure Dye SYBR performed on	12-12-2019
Calibration Pure Dye TAMRA is expired	Yes
Calibration Pure Dye TAMRA performed on	12-12-2019
Calibration Pure Dye VIC is expired	Yes
Calibration Pure Dye VIC performed on	12-12-2019
Calibration ROI is expired	Yes
Calibration ROI performed on	12-12-2019
Calibration Uniformity is expired	Yes
Calibration Uniformity performed on	12-12-2019
Chemistry	SYBR_GREEN
Date Created	2023-11-10 14:06:39 PM PST
Experiment Barcode
Experiment Comment
Experiment File Name	D:\Users\Administrator\Desktop\LXC\23.10\20231110 .eds
Experiment Name	LXH-20220223
Experiment Run End Time	2023-11-09 20:43:44 PM PST
Experiment Type	Comparative Cт (ΔΔCт)
Instrument Name	272324170
Instrument Serial Number	272324170
Instrument Type	QuantStudio™ 3 System
Passive Reference
Post-read Stage/Step
Pre-read Stage/Step
Quantification Cycle Method	Ct
Signal Smoothing On	true
Stage where Melt Analysis is performed	Stage3
Stage/ Cycle where Ct Analysis is performed	Stage2, Step3
User Name
Well	Well Position	Reading	Temperature	Fluorescence	Derivative	Target Name
64	F4	1	55.0567	1.31612e+06	-78471.9	ms6092
64	F4	2	55.1659	1.32568e+06	-71682.2	ms6092
64	F4	3	55.2751	1.34862e+06	-62807.4	ms6092
64	F4	4	55.3843	1.35239e+06	-51629.6	ms6092
64	F4	5	55.4935	1364533	-38864.2	ms6092
64	F4	6	55.6027	1364013	-25864.3	ms6092
64	F4	7	55.7119	1.36848e+06	-14011.1	ms6092
64	F4	8	55.8211	1.37253e+06	-4169.95	ms6092
64	F4	9	55.9303	1.3642e+06	3489.11	ms6092
64	F4	10	56.0395	1.36579e+06	9302.32	ms6092
64	F4	11	56.1487	1363013	13776.6	ms6092
64	F4	12	56.2579	1.36409e+06	17356.2	ms6092
64	F4	13	56.3671	1.36838e+06	20378.5	ms6092
64	F4	14	56.4763	1.36073e+06	23122.2	ms6092
64	F4	15	56.5855	1.35758e+06	25805.9	ms6092
64	F4	16	56.6947	1.35026e+06	28462.1	ms6092
64	F4	17	56.8039	1.35859e+06	30583.4	ms6092
64	F4	18	56.9131	1.35089e+06	32400.6	ms6092
64	F4	19	57.0223	1.34625e+06	33669.4	ms6092
64	F4	20	57.1315	1.34564e+06	34253.5	ms6092
64	F4	21	57.2407	1.33655e+06	34195.9	ms6092
64	F4	22	57.3499	1.33326e+06	33707.7	ms6092
64	F4	23	57.4591	1.32954e+06	33088.5	ms6092
64	F4	24	57.5683	1.3263e+06	32616.6	ms6092
64	F4	25	57.6775	1.31776e+06	32446.1	ms6092
64	F4	26	57.7867	1.31993e+06	32561.9	ms6092
64	F4	27	57.8959	1.31459e+06	32819.9	ms6092
64	F4	28	58.0051	1.31242e+06	33043.4	ms6092
64	F4	29	58.1143	1.31016e+06	33122.7	ms6092
64	F4	30	58.2235	1.29648e+06	33054.7	ms6092
64	F4	31	58.3328	1.30218e+06	32920.5	ms6092
64	F4	32	58.442	1.2921e+06	32837.6	ms6092
64	F4	33	58.5512	1.29572e+06	32907.7	ms6092
64	F4	34	58.6604	1.28439e+06	33176.5	ms6092
64	F4	35	58.7696	1.27829e+06	33608.1	ms6092
64	F4	36	58.8788	1.2856e+06	34100.6	ms6092
64	F4	37	58.988	1.27823e+06	34545.1	ms6092
64	F4	38	59.0972	1.26684e+06	34889.6	ms6092
64	F4	39	59.2064	1.26796e+06	35138.3	ms6092
64	F4	40	59.3156	1.25994e+06	35284.2	ms6092
64	F4	41	59.4248	1.26216e+06	35234.8	ms6092
64	F4	42	59.534	1.25402e+06	34794.4	ms6092
64	F4	43	59.6432	1.24874e+06	33758.6	ms6092
64	F4	44	59.7524	1.24534e+06	32060	ms6092
64	F4	45	59.8616	1.24053e+06	29891.2	ms6092
64	F4	46	59.9708	1237223	27582.7	ms6092
64	F4	47	60.08	1.22596e+06	25568.1	ms6092
64	F4	48	60.1892	1231741	24750.5	ms6092
64	F4	49	60.2984	1.23252e+06	25237.2	ms6092
64	F4	50	60.4076	1.22987e+06	26683	ms6092
64	F4	51	60.5168	1.22513e+06	28453.5	ms6092
64	F4	52	60.626	1.2199e+06	29806.4	ms6092
64	F4	53	60.7352	1.21516e+06	30820.1	ms6092
64	F4	54	60.8444	1.21239e+06	31496.7	ms6092
64	F4	55	60.9536	1210191	31949.6	ms6092
64	F4	56	61.0628	1.20593e+06	32282.9	ms6092
64	F4	57	61.172	1.20284e+06	32545.1	ms6092
64	F4	58	61.2812	1.19665e+06	32749.5	ms6092
64	F4	59	61.3904	1.1928e+06	32911.9	ms6092
64	F4	60	61.4996	1.19269e+06	33067	ms6092
64	F4	61	61.6088	1.18316e+06	33247.6	ms6092
64	F4	62	61.718	1.18311e+06	33457.1	ms6092
64	F4	63	61.8272	1.17855e+06	33651.8	ms6092
64	F4	64	61.9364	1.17278e+06	33754.2	ms6092
64	F4	65	62.0456	1172649	33683.9	ms6092
64	F4	66	62.1548	1.15996e+06	33390.5	ms6092
64	F4	67	62.264	1.16425e+06	32875.5	ms6092
64	F4	68	62.3732	1.16111e+06	32200	ms6092
64	F4	69	62.4824	1.14876e+06	31485.1	ms6092
64	F4	70	62.5916	1.1496e+06	30878.5	ms6092
64	F4	71	62.7008	1.14971e+06	30510.4	ms6092
64	F4	72	62.81	1.14471e+06	30434.2	ms6092
64	F4	73	62.9192	1.14108e+06	30607.3	ms6092
64	F4	74	63.0284	1.13673e+06	30918.2	ms6092
64	F4	75	63.1376	1133162	31249.9	ms6092
64	F4	76	63.2468	1.13045e+06	31527.4	ms6092
64	F4	77	63.356	1.12588e+06	31728.2	ms6092
64	F4	78	63.4652	1122671	31861.1	ms6092
64	F4	79	63.5744	1.11915e+06	31939.7	ms6092
64	F4	80	63.6836	1.11468e+06	31966	ms6092
64	F4	81	63.7928	1.11115e+06	31931.3	ms6092
64	F4	82	63.902	1.10876e+06	31826.7	ms6092
64	F4	83	64.0112	1.1032e+06	31663.4	ms6092
64	F4	84	64.1204	1.09927e+06	31481.3	ms6092
64	F4	85	64.2296	1.09669e+06	31344	ms6092
64	F4	86	64.3388	1.09329e+06	31307.4	ms6092
64	F4	87	64.448	1090512	31388.2	ms6092
64	F4	88	64.5572	1.08569e+06	31548.7	ms6092
64	F4	89	64.6665	1.08217e+06	31713.4	ms6092
64	F4	90	64.7757	1.07802e+06	31807.7	ms6092
64	F4	91	64.8848	1.07467e+06	31791.8	ms6092
64	F4	92	64.994	1.07107e+06	31674	ms6092
64	F4	93	65.1033	1.06725e+06	31503	ms6092
64	F4	94	65.2125	1.06327e+06	31344.3	ms6092
64	F4	95	65.3217	1.06083e+06	31252	ms6092
64	F4	96	65.4309	1.05729e+06	31250.3	ms6092
64	F4	97	65.5401	1.05275e+06	31322.4	ms6092
64	F4	98	65.6493	1.04896e+06	31421.6	ms6092
64	F4	99	65.7585	1.04511e+06	31492.2	ms6092
64	F4	100	65.8677	1.04147e+06	31493.5	ms6092
64	F4	101	65.9769	1.03691e+06	31414.3	ms6092
64	F4	102	66.0861	1.0344e+06	31272.8	ms6092
64	F4	103	66.1953	1.02982e+06	31108	ms6092
64	F4	104	66.3045	1.0272e+06	30959.4	ms6092
64	F4	105	66.4137	1.02344e+06	30853	ms6092
64	F4	106	66.5229	1.02033e+06	30794.7	ms6092
64	F4	107	66.6321	1.0157e+06	30769.6	ms6092
64	F4	108	66.7413	1.01371e+06	30754.7	ms6092
64	F4	109	66.8505	1.00962e+06	30725.7	ms6092
64	F4	110	66.9597	1.0066e+06	30668.3	ms6092
64	F4	111	67.0689	1.0022e+06	30581.2	ms6092
64	F4	112	67.1781	999012	30478	ms6092
64	F4	113	67.2873	995981	30381.1	ms6092
64	F4	114	67.3965	992360	30312.4	ms6092
64	F4	115	67.5057	989502	30279.4	ms6092
64	F4	116	67.6149	984916	30271.6	ms6092
64	F4	117	67.7241	981504	30271.8	ms6092
64	F4	118	67.8333	978859	30265.2	ms6092
64	F4	119	67.9425	974992	30249.8	ms6092
64	F4	120	68.0517	971843	30227.5	ms6092
64	F4	121	68.1609	967945	30197.4	ms6092
64	F4	122	68.2701	964674	30150.5	ms6092
64	F4	123	68.3793	961480	30077.6	ms6092
64	F4	124	68.4885	957966	29977.2	ms6092
64	F4	125	68.5977	954944	29862.7	ms6092
64	F4	126	68.7069	950956	29758.2	ms6092
64	F4	127	68.8161	948842	29685.5	ms6092
64	F4	128	68.9253	945418	29653.3	ms6092
64	F4	129	69.0345	941813	29650.6	ms6092
64	F4	130	69.1437	937887	29654.5	ms6092
64	F4	131	69.2529	934845	29645.1	ms6092
64	F4	132	69.3621	932067	29616.9	ms6092
64	F4	133	69.4713	928667	29579.6	ms6092
64	F4	134	69.5805	924943	29544.5	ms6092
64	F4	135	69.6897	921754	29514.6	ms6092
64	F4	136	69.7989	918400	29482.8	ms6092
64	F4	137	69.9081	914783	29439.1	ms6092
64	F4	138	70.0173	912197	29379.2	ms6092
64	F4	139	70.1265	908227	29310.8	ms6092
64	F4	140	70.2357	905321	29248.7	ms6092
64	F4	141	70.3449	902801	29208.5	ms6092
64	F4	142	70.4541	898767	29197.7	ms6092
64	F4	143	70.5633	896441	29208.8	ms6092
64	F4	144	70.6725	892685	29221.1	ms6092
64	F4	145	70.7817	888872	29207.6	ms6092
64	F4	146	70.8909	886487	29149	ms6092
64	F4	147	71.0001	882973	29042.1	ms6092
64	F4	148	71.1093	879362	28903.8	ms6092
64	F4	149	71.2185	876955	28762.4	ms6092
64	F4	150	71.3277	873279	28648.9	ms6092
64	F4	151	71.437	870804	28581.5	ms6092
64	F4	152	71.5462	867468	28560.1	ms6092
64	F4	153	71.6553	863958	28565	ms6092
64	F4	154	71.7646	860448	28568	ms6092
64	F4	155	71.8738	858128	28544.9	ms6092
64	F4	156	71.983	854328	28487.6	ms6092
64	F4	157	72.0922	850930	28408.4	ms6092
64	F4	158	72.2014	847987	28336.4	ms6092
64	F4	159	72.3106	845073	28304.3	ms6092
64	F4	160	72.4198	842644	28327.1	ms6092
64	F4	161	72.529	838891	28390.3	ms6092
64	F4	162	72.6382	835215	28451.2	ms6092
64	F4	163	72.7474	831857	28462.2	ms6092
64	F4	164	72.8566	828841	28400.8	ms6092
64	F4	165	72.9658	825859	28285.7	ms6092
64	F4	166	73.075	823090	28147.9	ms6092
64	F4	167	73.1842	819991	28058.9	ms6092
64	F4	168	73.2934	816176	28060.3	ms6092
64	F4	169	73.4026	813532	28139.8	ms6092
64	F4	170	73.5118	810472	28251.8	ms6092
64	F4	171	73.621	806904	28329.7	ms6092
64	F4	172	73.7302	803305	28363.4	ms6092
64	F4	173	73.8394	800957	28340.9	ms6092
64	F4	174	73.9486	798333	28269.2	ms6092
64	F4	175	74.0578	793729	28147	ms6092
64	F4	176	74.167	791947	28005.2	ms6092
64	F4	177	74.2762	787981	27879.1	ms6092
64	F4	178	74.3854	786134	27796.6	ms6092
64	F4	179	74.4946	782370	27776.3	ms6092
64	F4	180	74.6038	779643	27815.9	ms6092
64	F4	181	74.713	776617	27888.6	ms6092
64	F4	182	74.8222	772679	27954	ms6092
64	F4	183	74.9314	769895	27979.8	ms6092
64	F4	184	75.0406	767178	27960.7	ms6092
64	F4	185	75.1498	763668	27917.3	ms6092
64	F4	186	75.259	761485	27881.2	ms6092
64	F4	187	75.3682	757834	27872.8	ms6092
64	F4	188	75.4774	754251	27891.3	ms6092
64	F4	189	75.5866	751513	27920.1	ms6092
64	F4	190	75.6958	749141	27938.2	ms6092
64	F4	191	75.805	745137	27929.8	ms6092
64	F4	192	75.9142	742185	27885.9	ms6092
64	F4	193	76.0234	739408	27799.6	ms6092
64	F4	194	76.1326	736017	27666.3	ms6092
64	F4	195	76.2418	733064	27483.2	ms6092
64	F4	196	76.351	730292	27252.8	ms6092
64	F4	197	76.4602	727097	26984.9	ms6092
64	F4	198	76.5694	724084	26703.2	ms6092
64	F4	199	76.6786	721078	26444.4	ms6092
64	F4	200	76.7878	719114	26250.2	ms6092
64	F4	201	76.897	716063	26153.6	ms6092
64	F4	202	77.0062	712872	26161.4	ms6092
64	F4	203	77.1154	710073	26249.2	ms6092
64	F4	204	77.2246	707152	26370.4	ms6092
64	F4	205	77.3338	704153	26473.8	ms6092
64	F4	206	77.443	701323	26519.9	ms6092
64	F4	207	77.5522	698276	26491	ms6092
64	F4	208	77.6614	695105	26391.2	ms6092
64	F4	209	77.7706	692727	26243.3	ms6092
64	F4	210	77.8798	689436	26080.8	ms6092
64	F4	211	77.989	687225	25933.9	ms6092
64	F4	212	78.0983	684688	25817.6	ms6092
64	F4	213	78.2075	680790	25726.3	ms6092
64	F4	214	78.3167	678866	25641.1	ms6092
64	F4	215	78.4259	675863	25541.6	ms6092
64	F4	216	78.5351	672963	25421.8	ms6092
64	F4	217	78.6443	670481	25292.1	ms6092
64	F4	218	78.7535	667648	25175	ms6092
64	F4	219	78.8627	665227	25091.3	ms6092
64	F4	220	78.9719	662398	25052.1	ms6092
64	F4	221	79.0811	659111	25051.8	ms6092
64	F4	222	79.1903	656845	25070.7	ms6092
64	F4	223	79.2995	654694	25079.9	ms6092
64	F4	224	79.4087	650824	25051.9	ms6092
64	F4	225	79.5179	647954	24977	ms6092
64	F4	226	79.6271	645108	24870.1	ms6092
64	F4	227	79.7363	643906	24765.8	ms6092
64	F4	228	79.8455	640413	24695.1	ms6092
64	F4	229	79.9547	637525	24663.7	ms6092
64	F4	230	80.0639	635014	24645	ms6092
64	F4	231	80.1731	631449	24598	ms6092
64	F4	232	80.2823	629626	24493.7	ms6092
64	F4	233	80.3915	626790	24333.2	ms6092
64	F4	234	80.5007	623767	24145.2	ms6092
64	F4	235	80.6099	621047	23971.2	ms6092
64	F4	236	80.7191	619264	23846.4	ms6092
64	F4	237	80.8283	616095	23787.3	ms6092
64	F4	238	80.9375	613177	23788.8	ms6092
64	F4	239	81.0467	610885	23829.4	ms6092
64	F4	240	81.1559	608299	23881.3	ms6092
64	F4	241	81.2651	605552	23918.3	ms6092
64	F4	242	81.3743	602938	23922.6	ms6092
64	F4	243	81.4835	600552	23888.1	ms6092
64	F4	244	81.5927	597660	23821.9	ms6092
64	F4	245	81.7019	594531	23742.8	ms6092
64	F4	246	81.8111	593633	23672.1	ms6092
64	F4	247	81.9203	589744	23622.5	ms6092
64	F4	248	82.0295	587035	23588	ms6092
64	F4	249	82.1387	585050	23547.2	ms6092
64	F4	250	82.2479	581872	23477.1	ms6092
64	F4	251	82.3571	579012	23371.3	ms6092
64	F4	252	82.4663	576689	23248.9	ms6092
64	F4	253	82.5755	574879	23147.3	ms6092
64	F4	254	82.6847	571596	23100.5	ms6092
64	F4	255	82.7939	570004	23118.2	ms6092
64	F4	256	82.9031	566509	23177.6	ms6092
64	F4	257	83.0123	563957	23237.2	ms6092
64	F4	258	83.1215	561324	23256.7	ms6092
64	F4	259	83.2307	559607	23215.1	ms6092
64	F4	260	83.3399	556633	23112.1	ms6092
64	F4	261	83.4491	554148	22962.5	ms6092
64	F4	262	83.5583	551101	22788.1	ms6092
64	F4	263	83.6675	549447	22612.3	ms6092
64	F4	264	83.7767	547025	22459	ms6092
64	F4	265	83.8859	543999	22347.6	ms6092
64	F4	266	83.9951	541712	22292	ms6092
64	F4	267	84.1043	539086	22299.7	ms6092
64	F4	268	84.2135	537115	22369.3	ms6092
64	F4	269	84.3227	534558	22488.7	ms6092
64	F4	270	84.4319	531735	22630.5	ms6092
64	F4	271	84.5411	529388	22757.1	ms6092
64	F4	272	84.6503	526424	22836.7	ms6092
64	F4	273	84.7596	524357	22864	ms6092
64	F4	274	84.8688	521259	22877.2	ms6092
64	F4	275	84.978	519069	22957.8	ms6092
64	F4	276	85.0872	517426	23213.7	ms6092
64	F4	277	85.1964	514614	23752.9	ms6092
64	F4	278	85.3056	511752	24658.5	ms6092
64	F4	279	85.4148	509563	25980.5	ms6092
64	F4	280	85.524	505816	27736.4	ms6092
64	F4	281	85.6332	503309	29605	ms6092
64	F4	282	85.7424	499021	31703.5	ms6092
64	F4	283	85.8516	495516	34093.5	ms6092
64	F4	284	85.9608	490276	36742.6	ms6092
64	F4	285	86.07	485190	39643.3	ms6092
64	F4	286	86.1792	479998	42844.8	ms6092
64	F4	287	86.2884	474712	46479.9	ms6092
64	F4	288	86.3976	468756	50775.8	ms6092
64	F4	289	86.5068	461804	56045.6	ms6092
64	F4	290	86.616	454869	62662	ms6092
64	F4	291	86.7252	446927	71014.5	ms6092
64	F4	292	86.8344	436625	81449.4	ms6092
64	F4	293	86.9436	425917	94190.9	ms6092
64	F4	294	87.0528	411053	109252	ms6092
64	F4	295	87.162	392637	126345	ms6092
64	F4	296	87.2712	372922	144817	ms6092
64	F4	297	87.3804	347848	163638	ms6092
64	F4	298	87.4896	319898	181465	ms6092
64	F4	299	87.5988	287359	196808	ms6092
64	F4	300	87.708	254137	208271	ms6092
64	F4	301	87.8172	221561	214798	ms6092
64	F4	302	87.9264	188624	215839	ms6092
64	F4	303	88.0356	160477	211382	ms6092
64	F4	304	88.1448	131814	201856	ms6092
64	F4	305	88.254	106628	187986	ms6092
64	F4	306	88.3632	84667.9	170668	ms6092
64	F4	307	88.4724	65927	150918	ms6092
64	F4	308	88.5816	52511.1	129850	ms6092
64	F4	309	88.6908	43135.1	108644	ms6092
64	F4	310	88.8	36989.9	88446.8	ms6092
64	F4	311	88.9092	32343.6	70228.9	ms6092
64	F4	312	89.0184	29606.2	54653.8	ms6092
64	F4	313	89.1276	27425.1	42007.1	ms6092
64	F4	314	89.2368	26322.9	32215.6	ms6092
64	F4	315	89.346	24598	24176.4	ms6092
64	F4	316	89.4552	23864.4	17722.2	ms6092
64	F4	317	89.5644	22769.2	13148	ms6092
64	F4	318	89.6736	22137	9908.95	ms6092
64	F4	319	89.7828	21774.1	7586.97	ms6092
64	F4	320	89.892	21544.4	5892.54	ms6092
64	F4	321	90.0012	21266.2	4636.07	ms6092
64	F4	322	90.1104	20710.6	3692.47	ms6092
64	F4	323	90.2196	20447	2975.03	ms6092
64	F4	324	90.3288	20580.3	2422.41	ms6092
64	F4	325	90.438	20290.3	1993.67	ms6092
64	F4	326	90.5472	19968.4	1664.07	ms6092
64	F4	327	90.6564	20375.2	1418.98	ms6092
64	F4	328	90.7656	19675.6	1247.56	ms6092
64	F4	329	90.8748	20132.9	1138.55	ms6092
64	F4	330	90.984	19535.5	1079.06	ms6092
64	F4	331	91.0932	19812.4	1055.46	ms6092
64	F4	332	91.2024	19560.3	1054.66	ms6092
64	F4	333	91.3116	19170.3	1065.19	ms6092
64	F4	334	91.4209	19494.6	1077.87	ms6092
64	F4	335	91.5301	19398	1086.85	ms6092
64	F4	336	91.6393	18531.8	1091.02	ms6092
64	F4	337	91.7485	19276.7	1094.81	ms6092
64	F4	338	91.8577	18602.1	1106.64	ms6092
64	F4	339	91.9669	18761.7	1134.54	ms6092
64	F4	340	92.0761	18394.4	1180.4	ms6092
64	F4	341	92.1853	18498.3	1235.49	ms6092
64	F4	342	92.2945	18146.3	1279.82	ms6092
64	F4	343	92.4037	18306.3	1286.92	ms6092
64	F4	344	92.5129	17371.8	1234.23	ms6092
64	F4	345	92.6221	17652.7	1115.9	ms6092
64	F4	346	92.7313	17758.8	950.586	ms6092
64	F4	347	92.8405	17940.7	777.572	ms6092
64	F4	348	92.9497	17457.9	641.393	ms6092
64	F4	349	93.0589	17761.3	573.178	ms6092
64	F4	350	93.1681	17583.3	578.979	ms6092
64	F4	351	93.2773	17467.4	639.424	ms6092
64	F4	352	93.3865	17409.4	718.645	ms6092
64	F4	353	93.4957	17154.4	778.412	ms6092
64	F4	354	93.6049	16802	793.883	ms6092
64	F4	355	93.7141	16834.7	766.137	ms6092
64	F4	356	93.8233	17449.5	723.729	ms6092
64	F4	357	93.9325	17042.7	708.436	ms6092
64	F4	358	94.0417	17076.3	750.332	ms6092
64	F4	359	94.1509	16763.4	847.203	ms6092
64	F4	360	94.2601	16244.4	962.889	ms6092
64	F4	361	94.3693	16537.4	1046.43	ms6092
64	F4	362	94.4785	16215.8	1059.57	ms6092
64	F4	363	94.5877	15869.1	995.805	ms6092
64	F4	364	94.6969	16418.4	881.123	ms6092
64	F4	365	94.8061	16103.1	758.672	ms6092
64	F4	366	94.9153	16574.3	667.309	ms6092
65	F5	1	55.0726	1.3499e+06	-76418.4	ms6092
65	F5	2	55.1816	1.37211e+06	-69057.8	ms6092
65	F5	3	55.2906	1383673	-60702.8	ms6092
65	F5	4	55.3996	1.39076e+06	-51092.5	ms6092
65	F5	5	55.5086	1.38761e+06	-40362	ms6092
65	F5	6	55.6176	1.3888e+06	-29011.8	ms6092
65	F5	7	55.7267	1.40091e+06	-17745.7	ms6092
65	F5	8	55.8357	1.40502e+06	-7262.3	ms6092
65	F5	9	55.9447	1.40347e+06	1916.95	ms6092
65	F5	10	56.0537	1.40386e+06	9526.43	ms6092
65	F5	11	56.1627	1.4022e+06	15536.8	ms6092
65	F5	12	56.2717	1.39883e+06	20098.1	ms6092
65	F5	13	56.3807	1.40129e+06	23483.4	ms6092
65	F5	14	56.4897	1398031	26043.1	ms6092
65	F5	15	56.5987	1.39237e+06	28137	ms6092
65	F5	16	56.7077	1.38783e+06	29768.2	ms6092
65	F5	17	56.8168	1.38632e+06	31257.9	ms6092
65	F5	18	56.9258	1.38727e+06	32677.7	ms6092
65	F5	19	57.0348	1.3791e+06	33896.8	ms6092
65	F5	20	57.1438	1.37731e+06	34750.2	ms6092
65	F5	21	57.2528	1.37191e+06	35105.3	ms6092
65	F5	22	57.3618	1.36865e+06	34921.5	ms6092
65	F5	23	57.4708	1.36399e+06	34276.4	ms6092
65	F5	24	57.5798	1.36073e+06	33350.6	ms6092
65	F5	25	57.6888	1349245	32368.8	ms6092
65	F5	26	57.7978	1.3507e+06	31535.4	ms6092
65	F5	27	57.9069	1.35014e+06	30989.9	ms6092
65	F5	28	58.0159	1.34096e+06	30779.1	ms6092
65	F5	29	58.1249	1.33941e+06	30855.6	ms6092
65	F5	30	58.2339	1.33642e+06	31097.8	ms6092
65	F5	31	58.3429	1333293	31382.4	ms6092
65	F5	32	58.4519	1.32729e+06	31670.5	ms6092
65	F5	33	58.5609	1.33367e+06	32049.5	ms6092
65	F5	34	58.6699	1.31277e+06	32654.9	ms6092
65	F5	35	58.7789	1.31638e+06	33516.6	ms6092
65	F5	36	58.8879	1.31455e+06	34456.8	ms6092
65	F5	37	58.9969	1.31319e+06	35157.4	ms6092
65	F5	38	59.106	1.31332e+06	35355.7	ms6092
65	F5	39	59.215	1.29502e+06	35013.9	ms6092
65	F5	40	59.324	1.29285e+06	34328.2	ms6092
65	F5	41	59.433	1.29127e+06	33578.8	ms6092
65	F5	42	59.542	1.29208e+06	32950.6	ms6092
65	F5	43	59.651	1.27909e+06	32456.8	ms6092
65	F5	44	59.76	1.28255e+06	31996.5	ms6092
65	F5	45	59.869	1.27687e+06	31482	ms6092
65	F5	46	59.978	1.27117e+06	30951.3	ms6092
65	F5	47	60.087	1.26659e+06	30581.5	ms6092
65	F5	48	60.1961	1.2655e+06	30595.6	ms6092
65	F5	49	60.3051	1.25826e+06	31114.4	ms6092
65	F5	50	60.4141	1.2601e+06	32055.6	ms6092
65	F5	51	60.5231	1.25733e+06	33154.4	ms6092
65	F5	52	60.6321	1254029	34100.5	ms6092
65	F5	53	60.7411	1.24212e+06	34688.2	ms6092
65	F5	54	60.8501	1.23983e+06	34880.1	ms6092
65	F5	55	60.9591	1.23722e+06	34764	ms6092
65	F5	56	61.0681	1.23815e+06	34470.1	ms6092
65	F5	57	61.1771	1.22467e+06	34126.4	ms6092
65	F5	58	61.2861	1.22671e+06	33847.4	ms6092
65	F5	59	61.3952	1.21928e+06	33726.5	ms6092
65	F5	60	61.5042	1215192	33794.7	ms6092
65	F5	61	61.6132	1.21552e+06	33978.9	ms6092
65	F5	62	61.7222	1.21036e+06	34111.5	ms6092
65	F5	63	61.8312	1.20227e+06	34015.2	ms6092
65	F5	64	61.9402	1.19862e+06	33614	ms6092
65	F5	65	62.0492	1199045	32996.1	ms6092
65	F5	66	62.1582	1186505	32378.3	ms6092
65	F5	67	62.2672	1.18547e+06	31988.2	ms6092
65	F5	68	62.3762	1.1909e+06	31948.1	ms6092
65	F5	69	62.4853	1.18354e+06	32230	ms6092
65	F5	70	62.5943	1.17429e+06	32706.5	ms6092
65	F5	71	62.7033	1.17036e+06	33231.7	ms6092
65	F5	72	62.8123	1.1728e+06	33693.2	ms6092
65	F5	73	62.9213	1.16808e+06	34022.6	ms6092
65	F5	74	63.0303	1.1598e+06	34188.3	ms6092
65	F5	75	63.1393	1.15543e+06	34187.8	ms6092
65	F5	76	63.2483	1.15147e+06	34038.6	ms6092
65	F5	77	63.3573	1.15144e+06	33758	ms6092
65	F5	78	63.4663	1.15017e+06	33357.1	ms6092
65	F5	79	63.5753	1133814	32866.3	ms6092
65	F5	80	63.6844	1137915	32359.3	ms6092
65	F5	81	63.7934	1.1345e+06	31938	ms6092
65	F5	82	63.9024	1.13047e+06	31676	ms6092
65	F5	83	64.0114	1.1273e+06	31573.7	ms6092
65	F5	84	64.1204	1.12253e+06	31563.6	ms6092
65	F5	85	64.2294	1.11833e+06	31564.6	ms6092
65	F5	86	64.3384	1.11477e+06	31533.9	ms6092
65	F5	87	64.4474	1.11157e+06	31481.3	ms6092
65	F5	88	64.5564	1.10785e+06	31443.1	ms6092
65	F5	89	64.6654	1.10475e+06	31449.1	ms6092
65	F5	90	64.7745	1.10014e+06	31509.3	ms6092
65	F5	91	64.8835	1.09688e+06	31617.7	ms6092
65	F5	92	64.9925	1093144	31762.1	ms6092
65	F5	93	65.1015	1.08948e+06	31924.2	ms6092
65	F5	94	65.2105	1.08651e+06	32072.1	ms6092
65	F5	95	65.3195	1.08189e+06	32162.7	ms6092
65	F5	96	65.4285	1.07824e+06	32154.4	ms6092
65	F5	97	65.5375	1.07316e+06	32030.9	ms6092
65	F5	98	65.6465	1.07e+06	31817	ms6092
65	F5	99	65.7555	1.06572e+06	31568.4	ms6092
65	F5	100	65.8645	1.06239e+06	31347.6	ms6092
65	F5	101	65.9736	1.05903e+06	31194	ms6092
65	F5	102	66.0826	1.05572e+06	31113.3	ms6092
65	F5	103	66.1916	1.05054e+06	31084.7	ms6092
65	F5	104	66.3006	1.04751e+06	31083.6	ms6092
65	F5	105	66.4096	1.04475e+06	31096.8	ms6092
65	F5	106	66.5186	1.04081e+06	31123.8	ms6092
65	F5	107	66.6276	1.03683e+06	31167.3	ms6092
65	F5	108	66.7366	1.03368e+06	31223.2	ms6092
65	F5	109	66.8456	1.03036e+06	31278	ms6092
65	F5	110	66.9546	1.02726e+06	31311	ms6092
65	F5	111	67.0637	1.02208e+06	31308.7	ms6092
65	F5	112	67.1727	1.01912e+06	31272.3	ms6092
65	F5	113	67.2817	1.0155e+06	31219.2	ms6092
65	F5	114	67.3907	1.01172e+06	31171.9	ms6092
65	F5	115	67.4997	1009060	31139.5	ms6092
65	F5	116	67.6087	1.00451e+06	31106.8	ms6092
65	F5	117	67.7177	1.00066e+06	31038.6	ms6092
65	F5	118	67.8267	997734	30903	ms6092
65	F5	119	67.9357	993382	30693.2	ms6092
65	F5	120	68.0447	989538	30436.9	ms6092
65	F5	121	68.1537	987397	30186.1	ms6092
65	F5	122	68.2628	984109	29991.8	ms6092
65	F5	123	68.3718	980086	29883.6	ms6092
65	F5	124	68.4808	976902	29861.9	ms6092
65	F5	125	68.5898	973540	29904	ms6092
65	F5	126	68.6988	970473	29977.3	ms6092
65	F5	127	68.8078	967154	30048	ms6092
65	F5	128	68.9168	963424	30088	ms6092
65	F5	129	69.0258	959817	30083	ms6092
65	F5	130	69.1348	956150	30041.8	ms6092
65	F5	131	69.2439	953479	29995.4	ms6092
65	F5	132	69.3529	949702	29985.7	ms6092
65	F5	133	69.4619	946877	30042.5	ms6092
65	F5	134	69.5709	943280	30164.1	ms6092
65	F5	135	69.6799	939359	30314.7	ms6092
65	F5	136	69.7889	935905	30435.4	ms6092
65	F5	137	69.8979	932187	30468	ms6092
65	F5	138	70.0069	928762	30378.1	ms6092
65	F5	139	70.1159	925149	30167.9	ms6092
65	F5	140	70.2249	921582	29876.6	ms6092
65	F5	141	70.3339	918726	29569.7	ms6092
65	F5	142	70.443	916265	29316	ms6092
65	F5	143	70.552	912652	29166.6	ms6092
65	F5	144	70.661	909358	29136.2	ms6092
65	F5	145	70.77	906567	29204.9	ms6092
65	F5	146	70.879	902696	29324.4	ms6092
65	F5	147	70.988	899786	29435.5	ms6092
65	F5	148	71.097	896340	29486	ms6092
65	F5	149	71.206	892418	29446.7	ms6092
65	F5	150	71.315	888973	29321.7	ms6092
65	F5	151	71.424	886676	29148.4	ms6092
65	F5	152	71.5331	882320	28981.9	ms6092
65	F5	153	71.6421	880251	28873.5	ms6092
65	F5	154	71.7511	877152	28848	ms6092
65	F5	155	71.8601	873200	28896.9	ms6092
65	F5	156	71.9691	870146	28989.3	ms6092
65	F5	157	72.0781	866291	29091	ms6092
65	F5	158	72.1871	863639	29177.2	ms6092
65	F5	159	72.2961	860053	29235	ms6092
65	F5	160	72.4051	856791	29254.4	ms6092
65	F5	161	72.5141	853746	29221.8	ms6092
65	F5	162	72.6231	849436	29124.2	ms6092
65	F5	163	72.7322	846828	28959.4	ms6092
65	F5	164	72.8412	843217	28746.3	ms6092
65	F5	165	72.9502	840407	28495.2	ms6092
65	F5	166	73.0592	836876	28269.7	ms6092
65	F5	167	73.1682	833682	28150.5	ms6092
65	F5	168	73.2772	831245	28161.1	ms6092
65	F5	169	73.3862	827739	28282.6	ms6092
65	F5	170	73.4952	824457	28456.2	ms6092
65	F5	171	73.6042	820981	28602.4	ms6092
65	F5	172	73.7132	817564	28650.9	ms6092
65	F5	173	73.8223	814620	28579.9	ms6092
65	F5	174	73.9313	810861	28401.7	ms6092
65	F5	175	74.0403	808416	28174.8	ms6092
65	F5	176	74.1493	805496	27965.2	ms6092
65	F5	177	74.2583	802306	27826.3	ms6092
65	F5	178	74.3673	799055	27783.8	ms6092
65	F5	179	74.4763	795940	27837.3	ms6092
65	F5	180	74.5853	793223	27967.2	ms6092
65	F5	181	74.6943	789984	28141.2	ms6092
65	F5	182	74.8033	786914	28321.7	ms6092
65	F5	183	74.9123	782568	28473.9	ms6092
65	F5	184	75.0214	780319	28576	ms6092
65	F5	185	75.1304	777273	28618.7	ms6092
65	F5	186	75.2394	773288	28604.1	ms6092
65	F5	187	75.3484	770647	28536.7	ms6092
65	F5	188	75.4574	767125	28421.9	ms6092
65	F5	189	75.5664	763606	28267.4	ms6092
65	F5	190	75.6754	761407	28086.1	ms6092
65	F5	191	75.7844	757899	27899.2	ms6092
65	F5	192	75.8934	754284	27730.3	ms6092
65	F5	193	76.0024	751702	27604.5	ms6092
65	F5	194	76.1115	748790	27537.4	ms6092
65	F5	195	76.2205	745748	27530.7	ms6092
65	F5	196	76.3295	742620	27564.2	ms6092
65	F5	197	76.4385	739019	27602.2	ms6092
65	F5	198	76.5475	736281	27606.3	ms6092
65	F5	199	76.6565	733275	27548.4	ms6092
65	F5	200	76.7655	729834	27420.1	ms6092
65	F5	201	76.8745	727146	27238.2	ms6092
65	F5	202	76.9835	723555	27039.1	ms6092
65	F5	203	77.0925	720954	26867.4	ms6092
65	F5	204	77.2015	718361	26756.9	ms6092
65	F5	205	77.3106	715960	26713.1	ms6092
65	F5	206	77.4196	712235	26711.5	ms6092
65	F5	207	77.5286	708607	26717.3	ms6092
65	F5	208	77.6376	705759	26708.5	ms6092
65	F5	209	77.7466	704134	26688	ms6092
65	F5	210	77.8556	699818	26671.3	ms6092
65	F5	211	77.9646	698080	26662.1	ms6092
65	F5	212	78.0736	694220	26637.3	ms6092
65	F5	213	78.1826	691533	26557	ms6092
65	F5	214	78.2916	688441	26388.9	ms6092
65	F5	215	78.4007	685761	26132.9	ms6092
65	F5	216	78.5097	682261	25831.3	ms6092
65	F5	217	78.6187	679843	25551.4	ms6092
65	F5	218	78.7277	677947	25356.4	ms6092
65	F5	219	78.8367	674903	25274.7	ms6092
65	F5	220	78.9457	671853	25292	ms6092
65	F5	221	79.0547	669032	25363.7	ms6092
65	F5	222	79.1637	665806	25444.2	ms6092
65	F5	223	79.2727	663399	25503.8	ms6092
65	F5	224	79.3817	660416	25532.5	ms6092
65	F5	225	79.4907	657389	25526.6	ms6092
65	F5	226	79.5998	655090	25476.7	ms6092
65	F5	227	79.7088	651641	25370.7	ms6092
65	F5	228	79.8178	648549	25205.5	ms6092
65	F5	229	79.9268	645840	25001.2	ms6092
65	F5	230	80.0358	643378	24796.5	ms6092
65	F5	231	80.1448	640807	24634.6	ms6092
65	F5	232	80.2538	638125	24539.7	ms6092
65	F5	233	80.3628	634854	24506.4	ms6092
65	F5	234	80.4718	632773	24505.9	ms6092
65	F5	235	80.5808	629226	24501.9	ms6092
65	F5	236	80.6898	626693	24469.7	ms6092
65	F5	237	80.7989	623904	24403.3	ms6092
65	F5	238	80.9079	620972	24312.4	ms6092
65	F5	239	81.0169	618679	24210.9	ms6092
65	F5	240	81.1259	615850	24103.1	ms6092
65	F5	241	81.2349	613142	23980.2	ms6092
65	F5	242	81.3439	610932	23823	ms6092
65	F5	243	81.4529	607541	23619.7	ms6092
65	F5	244	81.5619	605175	23379	ms6092
65	F5	245	81.6709	602822	23139.8	ms6092
65	F5	246	81.78	600020	22962.8	ms6092
65	F5	247	81.889	597686	22909	ms6092
65	F5	248	81.998	595186	23009.5	ms6092
65	F5	249	82.107	593158	23247	ms6092
65	F5	250	82.216	590130	23554.1	ms6092
65	F5	251	82.325	587088	23837.7	ms6092
65	F5	252	82.434	583952	24016.9	ms6092
65	F5	253	82.543	581707	24057.7	ms6092
65	F5	254	82.652	578431	23981.3	ms6092
65	F5	255	82.761	576161	23848.2	ms6092
65	F5	256	82.87	573882	23726.6	ms6092
65	F5	257	82.979	571066	23659.6	ms6092
65	F5	258	83.0881	568645	23654.6	ms6092
65	F5	259	83.1971	565699	23684.8	ms6092
65	F5	260	83.3061	563345	23706.2	ms6092
65	F5	261	83.4151	560746	23676	ms6092
65	F5	262	83.5241	557593	23564.8	ms6092
65	F5	263	83.6331	555448	23367.9	ms6092
65	F5	264	83.7421	552375	23110.1	ms6092
65	F5	265	83.8511	549662	22843.5	ms6092
65	F5	266	83.9601	547427	22634.2	ms6092
65	F5	267	84.0692	545047	22538	ms6092
65	F5	268	84.1782	542787	22578.3	ms6092
65	F5	269	84.2872	540292	22731.8	ms6092
65	F5	270	84.3962	537345	22938.8	ms6092
65	F5	271	84.5052	535074	23129.8	ms6092
65	F5	272	84.6142	531612	23258.2	ms6092
65	F5	273	84.7232	529679	23321.8	ms6092
65	F5	274	84.8322	526569	23364.9	ms6092
65	F5	275	84.9412	524429	23462.5	ms6092
65	F5	276	85.0502	521835	23700.8	ms6092
65	F5	277	85.1592	519508	24162.6	ms6092
65	F5	278	85.2683	516872	24928.3	ms6092
65	F5	279	85.3773	513738	26080.8	ms6092
65	F5	280	85.4863	511146	27705.6	ms6092
65	F5	281	85.5953	508352	29630	ms6092
65	F5	282	85.7043	505013	31834.3	ms6092
65	F5	283	85.8133	501539	34491.9	ms6092
65	F5	284	85.9223	497079	37554	ms6092
65	F5	285	86.0313	491784	40969.3	ms6092
65	F5	286	86.1403	486032	44728.2	ms6092
65	F5	287	86.2493	481305	48906.7	ms6092
65	F5	288	86.3584	474624	53692.2	ms6092
65	F5	289	86.4674	467714	59392.6	ms6092
65	F5	290	86.5764	460282	66418.9	ms6092
65	F5	291	86.6854	452475	75234.1	ms6092
65	F5	292	86.7944	443267	86263.9	ms6092
65	F5	293	86.9034	433782	99774.4	ms6092
65	F5	294	87.0124	419278	115744	ms6092
65	F5	295	87.1214	403429	133762	ms6092
65	F5	296	87.2304	383869	152993	ms6092
65	F5	297	87.3394	359278	172216	ms6092
65	F5	298	87.4484	332711	189963	ms6092
65	F5	299	87.5575	301475	204733	ms6092
65	F5	300	87.6665	266914	215231	ms6092
65	F5	301	87.7755	232684	220574	ms6092
65	F5	302	87.8845	198580	220391	ms6092
65	F5	303	87.9935	166726	214793	ms6092
65	F5	304	88.1025	136165	204260	ms6092
65	F5	305	88.2115	107586	189503	ms6092
65	F5	306	88.3205	82308.6	171391	ms6092
65	F5	307	88.4295	60401.9	150914	ms6092
65	F5	308	88.5385	42674.6	129175	ms6092
65	F5	309	88.6476	30362.3	107343	ms6092
65	F5	310	88.7566	21067.9	86552.3	ms6092
65	F5	311	88.8656	15467.4	67764.3	ms6092
65	F5	312	88.9746	11697.2	51652	ms6092
65	F5	313	89.0836	8939.24	38537.3	ms6092
65	F5	314	89.1926	8543.2	28342.5	ms6092
65	F5	315	89.3016	7807.56	19043.6	ms6092
65	F5	316	89.4106	6915.56	12540.5	ms6092
65	F5	317	89.5196	6859.21	8192.47	ms6092
65	F5	318	89.6286	6407.94	5394.33	ms6092
65	F5	319	89.7376	5844.58	3643.51	ms6092
65	F5	320	89.8467	6272.11	2561.92	ms6092
65	F5	321	89.9557	5841.1	1885.47	ms6092
65	F5	322	90.0647	5883.73	1440.53	ms6092
65	F5	323	90.1737	5194.65	1121.86	ms6092
65	F5	324	90.2827	5123.73	875.537	ms6092
65	F5	325	90.3917	5607.11	682.883	ms6092
65	F5	326	90.5007	5281.75	543.357	ms6092
65	F5	327	90.6097	5133.78	459.227	ms6092
65	F5	328	90.7187	5042.68	426.873	ms6092
65	F5	329	90.8277	5470.21	435.668	ms6092
65	F5	330	90.9368	4658.63	470.85	ms6092
65	F5	331	91.0458	5011.27	516.461	ms6092
65	F5	332	91.1548	4909.47	557.438	ms6092
65	F5	333	91.2638	4957.43	582.738	ms6092
65	F5	334	91.3728	4273.98	590.148	ms6092
65	F5	335	91.4818	4383.94	589.834	ms6092
65	F5	336	91.5908	4570.89	601.748	ms6092
65	F5	337	91.6998	4026.53	645.303	ms6092
65	F5	338	91.8088	4631.15	726.047	ms6092
65	F5	339	91.9178	4247.7	828.072	ms6092
65	F5	340	92.0268	3705.47	918.076	ms6092
65	F5	341	92.1359	3609.43	959.318	ms6092
65	F5	342	92.2449	3830.94	927.689	ms6092
65	F5	343	92.3539	3338.71	821.963	ms6092
65	F5	344	92.4629	3105.65	664.49	ms6092
65	F5	345	92.5719	3309.95	492.74	ms6092
65	F5	346	92.6809	3252.63	344.484	ms6092
65	F5	347	92.7899	3431.44	242	ms6092
65	F5	348	92.8989	3146.85	182.711	ms6092
65	F5	349	93.0079	3367.04	142.676	ms6092
65	F5	350	93.1169	2794.31	92.5273	ms6092
65	F5	351	93.226	2745.08	17.1074	ms6092
65	F5	352	93.335	3235.98	-73.3887	ms6092
65	F5	353	93.444	3026.23	-148.018	ms6092
65	F5	354	93.553	2889.69	-172.68	ms6092
65	F5	355	93.662	3474.91	-129.939	ms6092
65	F5	356	93.771	3276.17	-29.4102	ms6092
65	F5	357	93.88	2713.7	96.8359	ms6092
65	F5	358	93.989	2892.47	210.219	ms6092
65	F5	359	94.098	2807.84	283.059	ms6092
65	F5	360	94.207	2702.91	308.086	ms6092
65	F5	361	94.3161	2757.56	296.934	ms6092
65	F5	362	94.4251	2394.84	271.148	ms6092
65	F5	363	94.5341	2678.71	251.666	ms6092
65	F5	364	94.6431	2755.28	251.129	ms6092
65	F5	365	94.7521	2247.23	271.102	ms6092
65	F5	366	94.8611	2468.16	304.438	ms6092
66	D6	1	55.0726	1.31245e+06	-86890.2	ms6092
66	D6	2	55.1816	1.33434e+06	-78954.1	ms6092
66	D6	3	55.2906	1.34541e+06	-69447.2	ms6092
66	D6	4	55.3996	1.35612e+06	-58158.1	ms6092
66	D6	5	55.5086	1.35998e+06	-45509.3	ms6092
66	D6	6	55.6176	1.36619e+06	-32340.4	ms6092
66	D6	7	55.7267	1.37149e+06	-19554.1	ms6092
66	D6	8	55.8357	1.37007e+06	-7870.02	ms6092
66	D6	9	55.9447	1.36909e+06	2214.25	ms6092
66	D6	10	56.0537	1.37444e+06	10369.8	ms6092
66	D6	11	56.1627	1.37252e+06	16441.2	ms6092
66	D6	12	56.2717	1376115	20538.9	ms6092
66	D6	13	56.3807	1.36801e+06	23099.3	ms6092
66	D6	14	56.4897	1363372	24778.2	ms6092
66	D6	15	56.5987	1.35899e+06	26201.2	ms6092
66	D6	16	56.7077	1.35668e+06	27723.3	ms6092
66	D6	17	56.8168	1.35844e+06	29178.6	ms6092
66	D6	18	56.9258	1.35349e+06	30550.7	ms6092
66	D6	19	57.0348	1.3547e+06	31820.8	ms6092
66	D6	20	57.1438	1.34475e+06	33005.7	ms6092
66	D6	21	57.2528	1.34261e+06	34145.9	ms6092
66	D6	22	57.3618	1.33475e+06	35176.5	ms6092
66	D6	23	57.4708	1.33419e+06	35908.9	ms6092
66	D6	24	57.5798	1.33856e+06	36158.7	ms6092
66	D6	25	57.6888	1.32667e+06	35909.4	ms6092
66	D6	26	57.7978	1.31998e+06	35345.5	ms6092
66	D6	27	57.9069	1312518	34715.5	ms6092
66	D6	28	58.0159	1.31101e+06	34151.4	ms6092
66	D6	29	58.1249	1.31195e+06	33608.9	ms6092
66	D6	30	58.2339	1.30371e+06	32984.1	ms6092
66	D6	31	58.3429	1305550	32293.9	ms6092
66	D6	32	58.4519	1.2917e+06	31747.8	ms6092
66	D6	33	58.5609	1.28978e+06	31634.6	ms6092
66	D6	34	58.6699	1.28867e+06	32109	ms6092
66	D6	35	58.7789	1.28379e+06	33037.6	ms6092
66	D6	36	58.8879	1.28588e+06	34038.5	ms6092
66	D6	37	58.9969	1.27889e+06	34680.7	ms6092
66	D6	38	59.106	1275677	34706	ms6092
66	D6	39	59.215	1.26806e+06	34124.4	ms6092
66	D6	40	59.324	1.2587e+06	33149.7	ms6092
66	D6	41	59.433	1.25834e+06	32065.5	ms6092
66	D6	42	59.542	1.26278e+06	31138.3	ms6092
66	D6	43	59.651	1.25072e+06	30588.3	ms6092
66	D6	44	59.76	1243466	30568.8	ms6092
66	D6	45	59.869	1.24347e+06	31101.1	ms6092
66	D6	46	59.978	1247236	32017.4	ms6092
66	D6	47	60.087	1.24122e+06	33002.1	ms6092
66	D6	48	60.1961	1.23109e+06	33738.6	ms6092
66	D6	49	60.3051	1.23301e+06	34081.8	ms6092
66	D6	50	60.4141	1.22506e+06	34124.4	ms6092
66	D6	51	60.5231	1217360	34097.3	ms6092
66	D6	52	60.6321	1.21631e+06	34179.3	ms6092
66	D6	53	60.7411	1.21545e+06	34349.2	ms6092
66	D6	54	60.8501	1.21326e+06	34404.4	ms6092
66	D6	55	60.9591	1.20602e+06	34118.7	ms6092
66	D6	56	61.0681	1.19802e+06	33418.8	ms6092
66	D6	57	61.1771	1.19159e+06	32438.6	ms6092
66	D6	58	61.2861	1.19566e+06	31433.4	ms6092
66	D6	59	61.3952	1.1864e+06	30642.8	ms6092
66	D6	60	61.5042	1.19156e+06	30214.1	ms6092
66	D6	61	61.6132	1.17512e+06	30195.7	ms6092
66	D6	62	61.7222	1.1804e+06	30550.7	ms6092
66	D6	63	61.8312	1.17425e+06	31157.7	ms6092
66	D6	64	61.9402	1174217	31825	ms6092
66	D6	65	62.0492	1.17002e+06	32356.7	ms6092
66	D6	66	62.1582	1.15816e+06	32660.2	ms6092
66	D6	67	62.2672	1.15859e+06	32804.8	ms6092
66	D6	68	62.3762	1.15583e+06	32968.1	ms6092
66	D6	69	62.4853	1.15239e+06	33290	ms6092
66	D6	70	62.5943	1.14615e+06	33736.7	ms6092
66	D6	71	62.7033	1.1491e+06	34076.3	ms6092
66	D6	72	62.8123	1138597	33989.9	ms6092
66	D6	73	62.9213	1.13434e+06	33263.2	ms6092
66	D6	74	63.0303	1128789	31941.7	ms6092
66	D6	75	63.1393	1.12591e+06	30357.7	ms6092
66	D6	76	63.2483	1.1233e+06	29009.2	ms6092
66	D6	77	63.3573	1.119e+06	28339.2	ms6092
66	D6	78	63.4663	1119627	28534.4	ms6092
66	D6	79	63.5753	1.12169e+06	29450.8	ms6092
66	D6	80	63.6844	1.11096e+06	30699.1	ms6092
66	D6	81	63.7934	1.10774e+06	31845.8	ms6092
66	D6	82	63.9024	1.10297e+06	32597.4	ms6092
66	D6	83	64.0114	1.10004e+06	32882.5	ms6092
66	D6	84	64.1204	1095388	32807.3	ms6092
66	D6	85	64.2294	1.09203e+06	32547.5	ms6092
66	D6	86	64.3384	1.08797e+06	32253.9	ms6092
66	D6	87	64.4474	1.08473e+06	32008.7	ms6092
66	D6	88	64.5564	1.08072e+06	31834.3	ms6092
66	D6	89	64.6654	1.0767e+06	31723.2	ms6092
66	D6	90	64.7745	1.07357e+06	31664.4	ms6092
66	D6	91	64.8835	1.06942e+06	31656.9	ms6092
66	D6	92	64.9925	1.06579e+06	31702.6	ms6092
66	D6	93	65.1015	1.06286e+06	31791.9	ms6092
66	D6	94	65.2105	1.05855e+06	31893.3	ms6092
66	D6	95	65.3195	1055208	31956.2	ms6092
66	D6	96	65.4285	1.05124e+06	31932.8	ms6092
66	D6	97	65.5375	1045857	31805.8	ms6092
66	D6	98	65.6465	1.04276e+06	31603.6	ms6092
66	D6	99	65.7555	1.03904e+06	31388.7	ms6092
66	D6	100	65.8645	1.03571e+06	31227.1	ms6092
66	D6	101	65.9736	1.03136e+06	31153.4	ms6092
66	D6	102	66.0826	1.02879e+06	31155.7	ms6092
66	D6	103	66.1916	1.02434e+06	31188.2	ms6092
66	D6	104	66.3006	1.01987e+06	31204.2	ms6092
66	D6	105	66.4096	1.01711e+06	31184.1	ms6092
66	D6	106	66.5186	1.01319e+06	31144.7	ms6092
66	D6	107	66.6276	1009956	31123.8	ms6092
66	D6	108	66.7366	1.00704e+06	31148.4	ms6092
66	D6	109	66.8456	1.0033e+06	31215.2	ms6092
66	D6	110	66.9546	999514	31290.8	ms6092
66	D6	111	67.0637	995390	31335.8	ms6092
66	D6	112	67.1727	991590	31329.9	ms6092
66	D6	113	67.2817	988397	31284.4	ms6092
66	D6	114	67.3907	984234	31226.6	ms6092
66	D6	115	67.4997	981785	31173.9	ms6092
66	D6	116	67.6087	977540	31118.3	ms6092
66	D6	117	67.7177	973422	31034	ms6092
66	D6	118	67.8267	969687	30901.3	ms6092
66	D6	119	67.9357	965829	30728.9	ms6092
66	D6	120	68.0447	963641	30550.6	ms6092
66	D6	121	68.1537	959915	30402.6	ms6092
66	D6	122	68.2628	956090	30296.5	ms6092
66	D6	123	68.3718	952294	30214.1	ms6092
66	D6	124	68.4808	949601	30123.2	ms6092
66	D6	125	68.5898	945720	30006.2	ms6092
66	D6	126	68.6988	941917	29875.4	ms6092
66	D6	127	68.8078	939486	29768.3	ms6092
66	D6	128	68.9168	936088	29724	ms6092
66	D6	129	69.0258	932823	29758.9	ms6092
66	D6	130	69.1348	929659	29854.9	ms6092
66	D6	131	69.2439	925455	29969.1	ms6092
66	D6	132	69.3529	921734	30053.5	ms6092
66	D6	133	69.4619	919271	30077	ms6092
66	D6	134	69.5709	915216	30033.3	ms6092
66	D6	135	69.6799	911306	29936.9	ms6092
66	D6	136	69.7889	908681	29814.6	ms6092
66	D6	137	69.8979	904504	29695.1	ms6092
66	D6	138	70.0069	901750	29602.2	ms6092
66	D6	139	70.1159	898592	29545.3	ms6092
66	D6	140	70.2249	895004	29514.5	ms6092
66	D6	141	70.3339	891831	29485.8	ms6092
66	D6	142	70.443	888517	29429.9	ms6092
66	D6	143	70.552	884944	29327.9	ms6092
66	D6	144	70.661	881802	29182.3	ms6092
66	D6	145	70.77	878809	29014.9	ms6092
66	D6	146	70.879	875334	28858.3	ms6092
66	D6	147	70.988	872225	28739.6	ms6092
66	D6	148	71.097	869364	28669.8	ms6092
66	D6	149	71.206	866152	28642.7	ms6092
66	D6	150	71.315	862236	28643.1	ms6092
66	D6	151	71.424	859252	28660.7	ms6092
66	D6	152	71.5331	856386	28693.5	ms6092
66	D6	153	71.6421	852730	28746.1	ms6092
66	D6	154	71.7511	850367	28814.8	ms6092
66	D6	155	71.8601	846158	28883.6	ms6092
66	D6	156	71.9691	842824	28926.1	ms6092
66	D6	157	72.0781	839827	28922.8	ms6092
66	D6	158	72.1871	836173	28870.6	ms6092
66	D6	159	72.2961	832393	28782.7	ms6092
66	D6	160	72.4051	830608	28677.2	ms6092
66	D6	161	72.5141	826912	28563.1	ms6092
66	D6	162	72.6231	823128	28439.1	ms6092
66	D6	163	72.7322	819694	28305.3	ms6092
66	D6	164	72.8412	816420	28175.3	ms6092
66	D6	165	72.9502	814644	28060.3	ms6092
66	D6	166	73.0592	810432	28005.8	ms6092
66	D6	167	73.1682	807425	28017.7	ms6092
66	D6	168	73.2772	804342	28067.5	ms6092
66	D6	169	73.3862	800455	28114.4	ms6092
66	D6	170	73.4952	797798	28128.5	ms6092
66	D6	171	73.6042	794318	28106.2	ms6092
66	D6	172	73.7132	791510	28064.2	ms6092
66	D6	173	73.8223	788507	28021.6	ms6092
66	D6	174	73.9313	785273	27985.4	ms6092
66	D6	175	74.0403	781730	27946.8	ms6092
66	D6	176	74.1493	779216	27892.6	ms6092
66	D6	177	74.2583	775322	27824.7	ms6092
66	D6	178	74.3673	772899	27764.5	ms6092
66	D6	179	74.4763	769207	27747	ms6092
66	D6	180	74.5853	767316	27799.5	ms6092
66	D6	181	74.6943	763589	27919.6	ms6092
66	D6	182	74.8033	760141	28072.2	ms6092
66	D6	183	74.9123	756802	28196.5	ms6092
66	D6	184	75.0214	753958	28250.1	ms6092
66	D6	185	75.1304	750583	28233	ms6092
66	D6	186	75.2394	746921	28161.6	ms6092
66	D6	187	75.3484	744274	28059.9	ms6092
66	D6	188	75.4574	741140	27989.1	ms6092
66	D6	189	75.5664	738166	27974.3	ms6092
66	D6	190	75.6754	735790	27998.5	ms6092
66	D6	191	75.7844	731136	28010.8	ms6092
66	D6	192	75.8934	728320	27952.9	ms6092
66	D6	193	76.0024	725098	27792	ms6092
66	D6	194	76.1115	721982	27538.1	ms6092
66	D6	195	76.2205	719110	27235.6	ms6092
66	D6	196	76.3295	716610	26939.2	ms6092
66	D6	197	76.4385	712850	26690	ms6092
66	D6	198	76.5475	710268	26508.3	ms6092
66	D6	199	76.6565	707679	26395.8	ms6092
66	D6	200	76.7655	703997	26344.8	ms6092
66	D6	201	76.8745	701829	26344	ms6092
66	D6	202	76.9835	698474	26377.4	ms6092
66	D6	203	77.0925	695675	26423.2	ms6092
66	D6	204	77.2015	692577	26454.5	ms6092
66	D6	205	77.3106	689589	26447	ms6092
66	D6	206	77.4196	686750	26386.2	ms6092
66	D6	207	77.5286	683598	26276	ms6092
66	D6	208	77.6376	680356	26138.7	ms6092
66	D6	209	77.7466	678136	26004.3	ms6092
66	D6	210	77.8556	675107	25893.4	ms6092
66	D6	211	77.9646	672642	25800.2	ms6092
66	D6	212	78.0736	669218	25693.2	ms6092
66	D6	213	78.1826	666605	25535.1	ms6092
66	D6	214	78.2916	663373	25314.6	ms6092
66	D6	215	78.4007	660412	25060.9	ms6092
66	D6	216	78.5097	657952	24835.9	ms6092
66	D6	217	78.6187	656462	24695.9	ms6092
66	D6	218	78.7277	653510	24657.9	ms6092
66	D6	219	78.8367	649796	24688.5	ms6092
66	D6	220	78.9457	647426	24727.7	ms6092
66	D6	221	79.0547	644315	24725.2	ms6092
66	D6	222	79.1637	641697	24664.3	ms6092
66	D6	223	79.2727	639194	24560.5	ms6092
66	D6	224	79.3817	636467	24440.7	ms6092
66	D6	225	79.4907	633105	24324	ms6092
66	D6	226	79.5998	631210	24211.9	ms6092
66	D6	227	79.7088	628220	24096.9	ms6092
66	D6	228	79.8178	625432	23975.3	ms6092
66	D6	229	79.9268	621991	23857	ms6092
66	D6	230	80.0358	620180	23761.9	ms6092
66	D6	231	80.1448	618078	23706.2	ms6092
66	D6	232	80.2538	614814	23690.1	ms6092
66	D6	233	80.3628	612103	23695.6	ms6092
66	D6	234	80.4718	608969	23699.5	ms6092
66	D6	235	80.5808	606667	23688.2	ms6092
66	D6	236	80.6898	604119	23659.9	ms6092
66	D6	237	80.7989	601224	23618.1	ms6092
66	D6	238	80.9079	598522	23562.4	ms6092
66	D6	239	81.0169	596187	23488.9	ms6092
66	D6	240	81.1259	592885	23395.7	ms6092
66	D6	241	81.2349	590779	23291.5	ms6092
66	D6	242	81.3439	588182	23191.8	ms6092
66	D6	243	81.4529	586131	23107.3	ms6092
66	D6	244	81.5619	582939	23034.1	ms6092
66	D6	245	81.6709	580664	22953.1	ms6092
66	D6	246	81.78	578066	22842.3	ms6092
66	D6	247	81.889	575114	22695	ms6092
66	D6	248	81.998	572567	22530.5	ms6092
66	D6	249	82.107	570087	22391.7	ms6092
66	D6	250	82.216	567793	22324.7	ms6092
66	D6	251	82.325	565654	22353.2	ms6092
66	D6	252	82.434	563017	22462.2	ms6092
66	D6	253	82.543	560378	22602.3	ms6092
66	D6	254	82.652	557406	22715.9	ms6092
66	D6	255	82.761	554964	22766.7	ms6092
66	D6	256	82.87	552281	22757.3	ms6092
66	D6	257	82.979	549884	22720.5	ms6092
66	D6	258	83.0881	547379	22693.3	ms6092
66	D6	259	83.1971	545742	22689.7	ms6092
66	D6	260	83.3061	542404	22689.8	ms6092
66	D6	261	83.4151	539959	22653.1	ms6092
66	D6	262	83.5241	537212	22546.9	ms6092
66	D6	263	83.6331	534590	22369.3	ms6092
66	D6	264	83.7421	532312	22155	ms6092
66	D6	265	83.8511	529645	21961.5	ms6092
66	D6	266	83.9601	527596	21842.4	ms6092
66	D6	267	84.0692	524995	21825.9	ms6092
66	D6	268	84.1782	522537	21903.6	ms6092
66	D6	269	84.2872	520156	22034.1	ms6092
66	D6	270	84.3962	517809	22159.3	ms6092
66	D6	271	84.5052	515084	22230.4	ms6092
66	D6	272	84.6142	512007	22232.4	ms6092
66	D6	273	84.7232	509545	22194	ms6092
66	D6	274	84.8322	507583	22177.1	ms6092
66	D6	275	84.9412	505328	22248.4	ms6092
66	D6	276	85.0502	503265	22453.8	ms6092
66	D6	277	85.1592	499866	22811.9	ms6092
66	D6	278	85.2683	497864	23330.3	ms6092
66	D6	279	85.3773	494971	24032.2	ms6092
66	D6	280	85.4863	492647	24977.6	ms6092
66	D6	281	85.5953	489552	26266	ms6092
66	D6	282	85.7043	486636	28024.9	ms6092
66	D6	283	85.8133	483823	30030	ms6092
66	D6	284	85.9223	480421	32608.8	ms6092
66	D6	285	86.0313	477039	35838.6	ms6092
66	D6	286	86.1403	472162	39744.6	ms6092
66	D6	287	86.2493	467924	44348.9	ms6092
66	D6	288	86.3584	461434	49717.3	ms6092
66	D6	289	86.4674	455428	56006.2	ms6092
66	D6	290	86.5764	447856	63486.2	ms6092
66	D6	291	86.6854	440875	72520.2	ms6092
66	D6	292	86.7944	431893	83493.1	ms6092
66	D6	293	86.9034	422187	96702.5	ms6092
66	D6	294	87.0124	408313	112231	ms6092
66	D6	295	87.1214	394064	129825	ms6092
66	D6	296	87.2304	376211	148809	ms6092
66	D6	297	87.3394	353173	168079	ms6092
66	D6	298	87.4484	328946	186198	ms6092
66	D6	299	87.5575	297703	201609	ms6092
66	D6	300	87.6665	265647	212906	ms6092
66	D6	301	87.7755	232441	219085	ms6092
66	D6	302	87.8845	198572	219684	ms6092
66	D6	303	87.9935	168338	214771	ms6092
66	D6	304	88.1025	138105	204825	ms6092
66	D6	305	88.2115	110931	190578	ms6092
66	D6	306	88.3205	86024.5	172907	ms6092
66	D6	307	88.4295	64637.6	152797	ms6092
66	D6	308	88.5385	46404.2	131331	ms6092
66	D6	309	88.6476	34034.2	109666	ms6092
66	D6	310	88.7566	24912	88933.5	ms6092
66	D6	311	88.8656	18703.5	70106.3	ms6092
66	D6	312	88.9746	15270.7	53862.3	ms6092
66	D6	313	89.0836	11931.4	40518.9	ms6092
66	D6	314	89.1926	10437.5	30052.5	ms6092
66	D6	315	89.3016	9523.36	21054.8	ms6092
66	D6	316	89.4106	8559.88	14294.8	ms6092
66	D6	317	89.5196	8514.5	9586.81	ms6092
66	D6	318	89.6286	7926.38	6417.27	ms6092
66	D6	319	89.7376	8211.43	4343.81	ms6092
66	D6	320	89.8467	7447.94	3011.87	ms6092
66	D6	321	89.9557	7654.64	2158.28	ms6092
66	D6	322	90.0647	7256.8	1606.05	ms6092
66	D6	323	90.1737	6915.53	1248.79	ms6092
66	D6	324	90.2827	7289.73	1026.03	ms6092
66	D6	325	90.3917	7630.43	897.762	ms6092
66	D6	326	90.5007	7046.7	828.842	ms6092
66	D6	327	90.6097	6571.16	788.062	ms6092
66	D6	328	90.7187	6647.14	755.375	ms6092
66	D6	329	90.8277	7147.29	726.51	ms6092
66	D6	330	90.9368	6555.31	709.32	ms6092
66	D6	331	91.0458	6531.23	714.734	ms6092
66	D6	332	91.1548	6746.39	748.643	ms6092
66	D6	333	91.2638	6304.59	807.861	ms6092
66	D6	334	91.3728	6471.87	879.822	ms6092
66	D6	335	91.4818	6304.98	945.336	ms6092
66	D6	336	91.5908	6147.87	984.684	ms6092
66	D6	337	91.6998	5559.88	985.695	ms6092
66	D6	338	91.8088	5833.61	949.162	ms6092
66	D6	339	91.9178	5687.59	887.102	ms6092
66	D6	340	92.0268	5731.81	814.527	ms6092
66	D6	341	92.1359	5507.96	741.621	ms6092
66	D6	342	92.2449	5503.7	673.273	ms6092
66	D6	343	92.3539	5319.11	615.643	ms6092
66	D6	344	92.4629	5025.02	581.678	ms6092
66	D6	345	92.5719	5428.08	587.684	ms6092
66	D6	346	92.6809	5675.74	641.859	ms6092
66	D6	347	92.7899	5008.34	734.299	ms6092
66	D6	348	92.8989	4713.65	837.379	ms6092
66	D6	349	93.0079	5330.14	916.441	ms6092
66	D6	350	93.1169	4326.66	942.629	ms6092
66	D6	351	93.226	4727.06	900.656	ms6092
66	D6	352	93.335	4500.74	790.672	ms6092
66	D6	353	93.444	4288.36	627.547	ms6092
66	D6	354	93.553	4255.65	438.688	ms6092
66	D6	355	93.662	4229.35	258.023	ms6092
66	D6	356	93.771	4807.18	114.918	ms6092
66	D6	357	93.88	4453.81	22.5488	ms6092
66	D6	358	93.989	4402.84	-25.9512	ms6092
66	D6	359	94.098	4433.16	-49.4707	ms6092
66	D6	360	94.207	4278.48	-64.4941	ms6092
66	D6	361	94.3161	4415.71	-75.7383	ms6092
66	D6	362	94.4251	4499.93	-79.3359	ms6092
66	D6	363	94.5341	4893.3	-74.5039	ms6092
66	D6	364	94.6431	4274.03	-71.7363	ms6092
66	D6	365	94.7521	4089.11	-89.0508	ms6092
66	D6	366	94.8611	4453.32	-139.447	ms6092
43	D7	1	55.0739	1.2402e+06	-73278.9	ms sigA
43	D7	2	55.1829	1.26067e+06	-66474.9	ms sigA
43	D7	3	55.2919	1.27508e+06	-57934.4	ms sigA
43	D7	4	55.4009	1.28168e+06	-47428.4	ms sigA
43	D7	5	55.51	1.28737e+06	-35456.6	ms sigA
43	D7	6	55.619	1.28902e+06	-23054.7	ms sigA
43	D7	7	55.728	1.29851e+06	-11375.8	ms sigA
43	D7	8	55.837	1.29214e+06	-1286.17	ms sigA
43	D7	9	55.946	1.29588e+06	6836.85	ms sigA
43	D7	10	56.055	1.29625e+06	13065.2	ms sigA
43	D7	11	56.1641	1.29357e+06	17724.9	ms sigA
43	D7	12	56.2731	1.28791e+06	21184.5	ms sigA
43	D7	13	56.3821	1.28573e+06	23743.1	ms sigA
43	D7	14	56.4911	1293824	25619.1	ms sigA
43	D7	15	56.6001	1.2832e+06	26780.8	ms sigA
43	D7	16	56.7091	1.27729e+06	27548.9	ms sigA
43	D7	17	56.8181	1.27663e+06	28134.2	ms sigA
43	D7	18	56.9272	1.27608e+06	28585	ms sigA
43	D7	19	57.0362	1.2689e+06	28938	ms sigA
43	D7	20	57.1452	1.27212e+06	29239.9	ms sigA
43	D7	21	57.2542	1260424	29533.3	ms sigA
43	D7	22	57.3632	1.25776e+06	29821.4	ms sigA
43	D7	23	57.4722	1.2578e+06	30057	ms sigA
43	D7	24	57.5812	1256952	30170.6	ms sigA
43	D7	25	57.6903	1.24978e+06	30124.6	ms sigA
43	D7	26	57.7993	1.2434e+06	29933.8	ms sigA
43	D7	27	57.9083	1.24111e+06	29662.4	ms sigA
43	D7	28	58.0173	1.23959e+06	29391.9	ms sigA
43	D7	29	58.1263	1238564	29199.7	ms sigA
43	D7	30	58.2353	1.22509e+06	29139.5	ms sigA
43	D7	31	58.3444	1.22931e+06	29234.2	ms sigA
43	D7	32	58.4534	1.22608e+06	29486	ms sigA
43	D7	33	58.5624	1.22192e+06	29888.8	ms sigA
43	D7	34	58.6714	1.2155e+06	30429.1	ms sigA
43	D7	35	58.7804	1.21328e+06	31060.3	ms sigA
43	D7	36	58.8894	1.2116e+06	31671.2	ms sigA
43	D7	37	58.9984	1.20731e+06	32089.5	ms sigA
43	D7	38	59.1075	1.20031e+06	32150.1	ms sigA
43	D7	39	59.2165	1.20084e+06	31789.9	ms sigA
43	D7	40	59.3255	1.19585e+06	31113.2	ms sigA
43	D7	41	59.4345	1.18401e+06	30353.1	ms sigA
43	D7	42	59.5435	1.18316e+06	29754	ms sigA
43	D7	43	59.6525	1.1834e+06	29442	ms sigA
43	D7	44	59.7616	1.18132e+06	29379.7	ms sigA
43	D7	45	59.8706	1.17619e+06	29419.2	ms sigA
43	D7	46	59.9796	1.16953e+06	29404.2	ms sigA
43	D7	47	60.0886	1.1662e+06	29250.9	ms sigA
43	D7	48	60.1976	1.16776e+06	28978.1	ms sigA
43	D7	49	60.3066	1.16048e+06	28693.3	ms sigA
43	D7	50	60.4156	1155597	28538.7	ms sigA
43	D7	51	60.5247	1.14915e+06	28632.2	ms sigA
43	D7	52	60.6337	1.15609e+06	29022.1	ms sigA
43	D7	53	60.7427	1.14936e+06	29686.2	ms sigA
43	D7	54	60.8517	1.14317e+06	30553.8	ms sigA
43	D7	55	60.9607	1.13546e+06	31514.3	ms sigA
43	D7	56	61.0697	1.13704e+06	32404.4	ms sigA
43	D7	57	61.1788	1.13998e+06	33021.5	ms sigA
43	D7	58	61.2878	1.12829e+06	33192.9	ms sigA
43	D7	59	61.3968	1.11639e+06	32858.4	ms sigA
43	D7	60	61.5058	1.12079e+06	32090.6	ms sigA
43	D7	61	61.6148	1.11458e+06	31028.7	ms sigA
43	D7	62	61.7238	1109831	29785.8	ms sigA
43	D7	63	61.8328	1110804	28418.6	ms sigA
43	D7	64	61.9419	1.09889e+06	26986.4	ms sigA
43	D7	65	62.0509	1103369	25457.1	ms sigA
43	D7	66	62.1599	1.09261e+06	24054.4	ms sigA
43	D7	67	62.2689	1.09571e+06	23379.3	ms sigA
43	D7	68	62.3779	1.09581e+06	23602.8	ms sigA
43	D7	69	62.4869	1.0923e+06	24635.2	ms sigA
43	D7	70	62.596	1.08923e+06	26155.9	ms sigA
43	D7	71	62.705	1.08542e+06	27367.8	ms sigA
43	D7	72	62.814	1.08144e+06	28396.6	ms sigA
43	D7	73	62.923	1.07827e+06	29121.2	ms sigA
43	D7	74	63.032	1074147	29547	ms sigA
43	D7	75	63.141	1.07037e+06	29753	ms sigA
43	D7	76	63.25	1.06786e+06	29834.8	ms sigA
43	D7	77	63.3591	1.06395e+06	29866.9	ms sigA
43	D7	78	63.4681	1.0602e+06	29891.8	ms sigA
43	D7	79	63.5771	1056275	29927.8	ms sigA
43	D7	80	63.6861	1.05339e+06	29979.8	ms sigA
43	D7	81	63.7951	1.04978e+06	30040.5	ms sigA
43	D7	82	63.9041	1.04559e+06	30093.9	ms sigA
43	D7	83	64.0132	1.04261e+06	30117	ms sigA
43	D7	84	64.1222	1.03864e+06	30088.9	ms sigA
43	D7	85	64.2312	1034069	30000.5	ms sigA
43	D7	86	64.3402	1.03168e+06	29861.7	ms sigA
43	D7	87	64.4492	1.02735e+06	29697.5	ms sigA
43	D7	88	64.5582	1.02423e+06	29545	ms sigA
43	D7	89	64.6672	1.02053e+06	29440.4	ms sigA
43	D7	90	64.7763	1.01696e+06	29409.9	ms sigA
43	D7	91	64.8853	1.01405e+06	29456.8	ms sigA
43	D7	92	64.9943	1.01068e+06	29558.3	ms sigA
43	D7	93	65.1033	1.00764e+06	29672.2	ms sigA
43	D7	94	65.2123	1.00217e+06	29753.3	ms sigA
43	D7	95	65.3213	999385	29769.4	ms sigA
43	D7	96	65.4304	996866	29709.1	ms sigA
43	D7	97	65.5394	991645	29581.1	ms sigA
43	D7	98	65.6484	988365	29410.4	ms sigA
43	D7	99	65.7574	984397	29235.1	ms sigA
43	D7	100	65.8664	981139	29095.6	ms sigA
43	D7	101	65.9754	978104	29022.6	ms sigA
43	D7	102	66.0844	975023	29020.8	ms sigA
43	D7	103	66.1935	970562	29068.2	ms sigA
43	D7	104	66.3025	967599	29127.4	ms sigA
43	D7	105	66.4115	963231	29167.1	ms sigA
43	D7	106	66.5205	960809	29174.5	ms sigA
43	D7	107	66.6295	957222	29154.4	ms sigA
43	D7	108	66.7385	954179	29116.5	ms sigA
43	D7	109	66.8475	950353	29066.1	ms sigA
43	D7	110	66.9566	947339	29002.1	ms sigA
43	D7	111	67.0656	943489	28924.3	ms sigA
43	D7	112	67.1746	940247	28839.1	ms sigA
43	D7	113	67.2836	937019	28759	ms sigA
43	D7	114	67.3926	933516	28697.6	ms sigA
43	D7	115	67.5016	930031	28663.8	ms sigA
43	D7	116	67.6107	926852	28657.6	ms sigA
43	D7	117	67.7197	923543	28670.9	ms sigA
43	D7	118	67.8287	920100	28688.7	ms sigA
43	D7	119	67.9377	916145	28692	ms sigA
43	D7	120	68.0467	913788	28660.2	ms sigA
43	D7	121	68.1557	909722	28577	ms sigA
43	D7	122	68.2648	906144	28438	ms sigA
43	D7	123	68.3738	903360	28256.6	ms sigA
43	D7	124	68.4828	899904	28065.2	ms sigA
43	D7	125	68.5918	896810	27906.3	ms sigA
43	D7	126	68.7008	895093	27815.6	ms sigA
43	D7	127	68.8098	890231	27808.3	ms sigA
43	D7	128	68.9188	887956	27873.4	ms sigA
43	D7	129	69.0279	884517	27978.5	ms sigA
43	D7	130	69.1369	881386	28081.7	ms sigA
43	D7	131	69.2459	878101	28144.6	ms sigA
43	D7	132	69.3549	874311	28143.2	ms sigA
43	D7	133	69.4639	871080	28075	ms sigA
43	D7	134	69.5729	868278	27959	ms sigA
43	D7	135	69.6819	864687	27830	ms sigA
43	D7	136	69.791	861854	27724.1	ms sigA
43	D7	137	69.9	858289	27667.2	ms sigA
43	D7	138	70.009	855616	27665.6	ms sigA
43	D7	139	70.118	852592	27703.5	ms sigA
43	D7	140	70.227	849027	27750.3	ms sigA
43	D7	141	70.336	846213	27775.2	ms sigA
43	D7	142	70.4451	842326	27758.9	ms sigA
43	D7	143	70.5541	839717	27703.9	ms sigA
43	D7	144	70.6631	836811	27627.1	ms sigA
43	D7	145	70.7721	833825	27546.9	ms sigA
43	D7	146	70.8811	830282	27471.6	ms sigA
43	D7	147	70.9901	827201	27394	ms sigA
43	D7	148	71.0992	824312	27301.7	ms sigA
43	D7	149	71.2082	821222	27187.6	ms sigA
43	D7	150	71.3172	817451	27057.6	ms sigA
43	D7	151	71.4262	815293	26930.1	ms sigA
43	D7	152	71.5352	812055	26824.6	ms sigA
43	D7	153	71.6442	809144	26751.4	ms sigA
43	D7	154	71.7532	806546	26707.5	ms sigA
43	D7	155	71.8623	802283	26680.4	ms sigA
43	D7	156	71.9713	799986	26661.3	ms sigA
43	D7	157	72.0803	796751	26651.4	ms sigA
43	D7	158	72.1893	794008	26660.1	ms sigA
43	D7	159	72.2983	790593	26692.8	ms sigA
43	D7	160	72.4073	788201	26739.4	ms sigA
43	D7	161	72.5163	784669	26772.3	ms sigA
43	D7	162	72.6254	781868	26757.4	ms sigA
43	D7	163	72.7344	777877	26675	ms sigA
43	D7	164	72.8434	775154	26534.5	ms sigA
43	D7	165	72.9524	772323	26374.3	ms sigA
43	D7	166	73.0614	770355	26246.8	ms sigA
43	D7	167	73.1704	766176	26191.7	ms sigA
43	D7	168	73.2795	763536	26221.4	ms sigA
43	D7	169	73.3885	761230	26314.9	ms sigA
43	D7	170	73.4975	757522	26428	ms sigA
43	D7	171	73.6065	754794	26506.1	ms sigA
43	D7	172	73.7155	751328	26502.6	ms sigA
43	D7	173	73.8245	748224	26394.5	ms sigA
43	D7	174	73.9335	745668	26191.7	ms sigA
43	D7	175	74.0426	742548	25870	ms sigA
43	D7	176	74.1516	739578	25544.2	ms sigA
43	D7	177	74.2606	737428	25305.1	ms sigA
43	D7	178	74.3696	735442	25188.2	ms sigA
43	D7	179	74.4786	731611	25177.2	ms sigA
43	D7	180	74.5876	728968	25215.7	ms sigA
43	D7	181	74.6967	725595	25240.7	ms sigA
43	D7	182	74.8057	723332	25213.1	ms sigA
43	D7	183	74.9147	720049	25132.4	ms sigA
43	D7	184	75.0237	717832	25026.7	ms sigA
43	D7	185	75.1327	714804	24925.7	ms sigA
43	D7	186	75.2417	712482	24845	ms sigA
43	D7	187	75.3507	708729	24781.8	ms sigA
43	D7	188	75.4598	706646	24725.8	ms sigA
43	D7	189	75.5688	703604	24672.4	ms sigA
43	D7	190	75.6778	701247	24626.5	ms sigA
43	D7	191	75.7868	698211	24596.5	ms sigA
43	D7	192	75.8958	695553	24585.6	ms sigA
43	D7	193	76.0048	692885	24586.9	ms sigA
43	D7	194	76.1139	689867	24585	ms sigA
43	D7	195	76.2229	687378	24563.8	ms sigA
43	D7	196	76.3319	684049	24512.8	ms sigA
43	D7	197	76.4409	681851	24427.1	ms sigA
43	D7	198	76.5499	679622	24308.5	ms sigA
43	D7	199	76.6589	675761	24165.2	ms sigA
43	D7	200	76.7679	673464	24012.7	ms sigA
43	D7	201	76.877	671117	23873.2	ms sigA
43	D7	202	76.986	668714	23770.4	ms sigA
43	D7	203	77.095	665840	23717	ms sigA
43	D7	204	77.204	663163	23708.3	ms sigA
43	D7	205	77.313	660835	23723	ms sigA
43	D7	206	77.422	657820	23733.6	ms sigA
43	D7	207	77.5311	655194	23719.6	ms sigA
43	D7	208	77.6401	652641	23674.3	ms sigA
43	D7	209	77.7491	650128	23605.9	ms sigA
43	D7	210	77.8581	647185	23527.6	ms sigA
43	D7	211	77.9671	645179	23447.9	ms sigA
43	D7	212	78.0761	642105	23363.5	ms sigA
43	D7	213	78.1852	640172	23262.3	ms sigA
43	D7	214	78.2942	637028	23130.5	ms sigA
43	D7	215	78.4032	634380	22967	ms sigA
43	D7	216	78.5122	632212	22788.2	ms sigA
43	D7	217	78.6212	629893	22623	ms sigA
43	D7	218	78.7302	627553	22501.5	ms sigA
43	D7	219	78.8392	624683	22441	ms sigA
43	D7	220	78.9483	622813	22442.9	ms sigA
43	D7	221	79.0573	619866	22495.8	ms sigA
43	D7	222	79.1663	617149	22581.9	ms sigA
43	D7	223	79.2753	615266	22680.3	ms sigA
43	D7	224	79.3843	612880	22768.3	ms sigA
43	D7	225	79.4933	609072	22823.5	ms sigA
43	D7	226	79.6023	607381	22826.5	ms sigA
43	D7	227	79.7114	604855	22767.1	ms sigA
43	D7	228	79.8204	602194	22647.2	ms sigA
43	D7	229	79.9294	599224	22483	ms sigA
43	D7	230	80.0384	597048	22303.1	ms sigA
43	D7	231	80.1474	594828	22142.2	ms sigA
43	D7	232	80.2564	592386	22030.6	ms sigA
43	D7	233	80.3654	589836	21983.8	ms sigA
43	D7	234	80.4745	587497	21997.4	ms sigA
43	D7	235	80.5835	584611	22046.1	ms sigA
43	D7	236	80.6925	582804	22090.7	ms sigA
43	D7	237	80.8015	579720	22089.3	ms sigA
43	D7	238	80.9105	577202	22011.6	ms sigA
43	D7	239	81.0195	574569	21853.7	ms sigA
43	D7	240	81.1286	572299	21640.8	ms sigA
43	D7	241	81.2376	569994	21416.7	ms sigA
43	D7	242	81.3466	568199	21219.8	ms sigA
43	D7	243	81.4556	566041	21066.1	ms sigA
43	D7	244	81.5646	563332	20944.9	ms sigA
43	D7	245	81.6736	560483	20836.4	ms sigA
43	D7	246	81.7827	558861	20731.7	ms sigA
43	D7	247	81.8917	556036	20642.1	ms sigA
43	D7	248	82.0007	554821	20593.8	ms sigA
43	D7	249	82.1097	551329	20611	ms sigA
43	D7	250	82.2187	549438	20703.4	ms sigA
43	D7	251	82.3277	547894	20858.8	ms sigA
43	D7	252	82.4367	544626	21046.3	ms sigA
43	D7	253	82.5458	542702	21225.4	ms sigA
43	D7	254	82.6548	539827	21360.1	ms sigA
43	D7	255	82.7638	537827	21433.1	ms sigA
43	D7	256	82.8728	535031	21453.6	ms sigA
43	D7	257	82.9818	532646	21451.3	ms sigA
43	D7	258	83.0908	530585	21461.1	ms sigA
43	D7	259	83.1999	528853	21500.2	ms sigA
43	D7	260	83.3089	526241	21560.1	ms sigA
43	D7	261	83.4179	522977	21607.7	ms sigA
43	D7	262	83.5269	521326	21603	ms sigA
43	D7	263	83.6359	518911	21517	ms sigA
43	D7	264	83.7449	515862	21343.2	ms sigA
43	D7	265	83.8539	513731	21102	ms sigA
43	D7	266	83.963	511372	20836.5	ms sigA
43	D7	267	84.072	509107	20600.8	ms sigA
43	D7	268	84.181	506895	20442.2	ms sigA
43	D7	269	84.29	504955	20383.5	ms sigA
43	D7	270	84.399	502593	20410	ms sigA
43	D7	271	84.508	500836	20472.1	ms sigA
43	D7	272	84.6171	497729	20504.5	ms sigA
43	D7	273	84.7261	495377	20453.1	ms sigA
43	D7	274	84.8351	493028	20297.2	ms sigA
43	D7	275	84.9441	491349	20055.6	ms sigA
43	D7	276	85.0531	488775	19775.9	ms sigA
43	D7	277	85.1621	486597	19513.8	ms sigA
43	D7	278	85.2711	484996	19317	ms sigA
43	D7	279	85.3802	482872	19215.1	ms sigA
43	D7	280	85.4892	480764	19221.9	ms sigA
43	D7	281	85.5982	478493	19343.4	ms sigA
43	D7	282	85.7072	476140	19588	ms sigA
43	D7	283	85.8162	474681	19969.7	ms sigA
43	D7	284	85.9252	471782	20505.2	ms sigA
43	D7	285	86.0342	469782	21201.8	ms sigA
43	D7	286	86.1433	467431	22045.5	ms sigA
43	D7	287	86.2523	465061	22989.4	ms sigA
43	D7	288	86.3613	462520	23953.3	ms sigA
43	D7	289	86.4703	459142	24833.1	ms sigA
43	D7	290	86.5793	456221	25521.9	ms sigA
43	D7	291	86.6883	453796	25931.7	ms sigA
43	D7	292	86.7974	449492	26015.8	ms sigA
43	D7	293	86.9064	447337	25780.2	ms sigA
43	D7	294	87.0154	444126	25285.4	ms sigA
43	D7	295	87.1244	440654	24635.4	ms sigA
43	D7	296	87.2334	438774	23950.9	ms sigA
43	D7	297	87.3424	436187	23335.7	ms sigA
43	D7	298	87.4514	433994	22847.5	ms sigA
43	D7	299	87.5605	431715	22487.1	ms sigA
43	D7	300	87.6695	428726	22214.3	ms sigA
43	D7	301	87.7785	426142	21977.8	ms sigA
43	D7	302	87.8875	423867	21742.6	ms sigA
43	D7	303	87.9965	421880	21502.5	ms sigA
43	D7	304	88.1055	418988	21274.1	ms sigA
43	D7	305	88.2146	416472	21082.4	ms sigA
43	D7	306	88.3236	414689	20947.5	ms sigA
43	D7	307	88.4326	412564	20880	ms sigA
43	D7	308	88.5416	409904	20886.8	ms sigA
43	D7	309	88.6506	406947	20978.6	ms sigA
43	D7	310	88.7596	404946	21172.6	ms sigA
43	D7	311	88.8687	403832	21482.7	ms sigA
43	D7	312	88.9777	400444	21905.5	ms sigA
43	D7	313	89.0867	398130	22419.1	ms sigA
43	D7	314	89.1957	395396	22995.4	ms sigA
43	D7	315	89.3047	392441	23626	ms sigA
43	D7	316	89.4137	390177	24335.8	ms sigA
43	D7	317	89.5227	387495	25182.9	ms sigA
43	D7	318	89.6318	384542	26218.7	ms sigA
43	D7	319	89.7408	382079	27239.6	ms sigA
43	D7	320	89.8498	378701	28553.1	ms sigA
43	D7	321	89.9588	374964	30243.3	ms sigA
43	D7	322	90.0678	372078	32420.7	ms sigA
43	D7	323	90.1768	368119	35223	ms sigA
43	D7	324	90.2858	363836	38810	ms sigA
43	D7	325	90.3949	359275	43350.2	ms sigA
43	D7	326	90.5039	353427	49006	ms sigA
43	D7	327	90.6129	347588	55915.6	ms sigA
43	D7	328	90.7219	339737	64172.5	ms sigA
43	D7	329	90.8309	330780	73802.3	ms sigA
43	D7	330	90.9399	319826	84746.4	ms sigA
43	D7	331	91.049	307293	96859.3	ms sigA
43	D7	332	91.158	291463	109915	ms sigA
43	D7	333	91.267	274806	123601	ms sigA
43	D7	334	91.376	254135	137454	ms sigA
43	D7	335	91.485	227538	150735	ms sigA
43	D7	336	91.594	197321	162304	ms sigA
43	D7	337	91.703	164575	170634	ms sigA
43	D7	338	91.8121	129928	174062	ms sigA
43	D7	339	91.9211	98756.7	171254	ms sigA
43	D7	340	92.0301	71880.7	161691	ms sigA
43	D7	341	92.1391	47892.2	145951	ms sigA
43	D7	342	92.2481	30779.1	125656	ms sigA
43	D7	343	92.3571	19339.3	103096	ms sigA
43	D7	344	92.4662	14216.6	80688.7	ms sigA
43	D7	345	92.5752	11476.9	60465.6	ms sigA
43	D7	346	92.6842	10295.8	43727.4	ms sigA
43	D7	347	92.7932	9365.17	30949.6	ms sigA
43	D7	348	92.9022	9147.66	20518.8	ms sigA
43	D7	349	93.0112	9153.12	12616.3	ms sigA
43	D7	350	93.1202	8879.9	7759.43	ms sigA
43	D7	351	93.2293	8816.21	4946.05	ms sigA
43	D7	352	93.3383	8578.63	3383.45	ms sigA
43	D7	353	93.4473	8182.05	2524.34	ms sigA
43	D7	354	93.5563	8097.17	2037.52	ms sigA
43	D7	355	93.6653	8394.02	1749.09	ms sigA
43	D7	356	93.7743	8491.82	1578.54	ms sigA
43	D7	357	93.8833	8143.41	1487.26	ms sigA
43	D7	358	93.9924	7848.73	1449.62	ms sigA
43	D7	359	94.1014	8008.84	1445.18	ms sigA
43	D7	360	94.2104	7937.55	1460.02	ms sigA
43	D7	361	94.3194	7773.01	1485.24	ms sigA
43	D7	362	94.4284	8041.79	1510.51	ms sigA
43	D7	363	94.5374	7635.76	1520.13	ms sigA
43	D7	364	94.6465	7051.98	1497.66	ms sigA
43	D7	365	94.7555	7427.09	1436.6	ms sigA
43	D7	366	94.8645	7580.23	1346.64	ms sigA
44	D8	1	55.0739	1.2008e+06	-81521.8	ms sigA
44	D8	2	55.1829	1.21603e+06	-73854.6	ms sigA
44	D8	3	55.2919	1.23063e+06	-64339.4	ms sigA
44	D8	4	55.4009	1.24341e+06	-53020.2	ms sigA
44	D8	5	55.51	1.24758e+06	-40724.1	ms sigA
44	D8	6	55.619	1250444	-28679.1	ms sigA
44	D8	7	55.728	1.2568e+06	-17934.9	ms sigA
44	D8	8	55.837	1.24959e+06	-8948.32	ms sigA
44	D8	9	55.946	1251266	-1558.92	ms sigA
44	D8	10	56.055	1.25715e+06	4707.17	ms sigA
44	D8	11	56.1641	1.24937e+06	10233.2	ms sigA
44	D8	12	56.2731	1.25186e+06	15082.8	ms sigA
44	D8	13	56.3821	1.25728e+06	19039.1	ms sigA
44	D8	14	56.4911	1.25104e+06	21842.1	ms sigA
44	D8	15	56.6001	1.25225e+06	23428.1	ms sigA
44	D8	16	56.7091	1.24453e+06	24011.7	ms sigA
44	D8	17	56.8181	1.2403e+06	24000	ms sigA
44	D8	18	56.9272	1.23429e+06	23831	ms sigA
44	D8	19	57.0362	1.24292e+06	23839.3	ms sigA
44	D8	20	57.1452	1.2331e+06	24197.9	ms sigA
44	D8	21	57.2542	1.22735e+06	24929.2	ms sigA
44	D8	22	57.3632	1.22835e+06	25951.5	ms sigA
44	D8	23	57.4722	1.22985e+06	27091.4	ms sigA
44	D8	24	57.5812	1.2261e+06	28453.1	ms sigA
44	D8	25	57.6903	1.21551e+06	30013.6	ms sigA
44	D8	26	57.7993	1.21862e+06	31614.1	ms sigA
44	D8	27	57.9083	1.21177e+06	32906.1	ms sigA
44	D8	28	58.0173	1.21194e+06	33466.1	ms sigA
44	D8	29	58.1263	1.21422e+06	33036.5	ms sigA
44	D8	30	58.2353	1.19908e+06	31718.3	ms sigA
44	D8	31	58.3444	1.1953e+06	29963.3	ms sigA
44	D8	32	58.4534	1.18617e+06	28362.5	ms sigA
44	D8	33	58.5624	1.1914e+06	27388.3	ms sigA
44	D8	34	58.6714	1.18895e+06	27232.1	ms sigA
44	D8	35	58.7804	1.18203e+06	27788.4	ms sigA
44	D8	36	58.8894	1.183e+06	28734.4	ms sigA
44	D8	37	58.9984	1.17538e+06	29652.1	ms sigA
44	D8	38	59.1075	1.1765e+06	30172.7	ms sigA
44	D8	39	59.2165	1.17777e+06	30107.1	ms sigA
44	D8	40	59.3255	1.16009e+06	29507.3	ms sigA
44	D8	41	59.4345	1.16108e+06	28621.2	ms sigA
44	D8	42	59.5435	1.16148e+06	27764.1	ms sigA
44	D8	43	59.6525	1.15558e+06	27181.9	ms sigA
44	D8	44	59.7616	1.15274e+06	26971.2	ms sigA
44	D8	45	59.8706	1.15011e+06	27072.6	ms sigA
44	D8	46	59.9796	1.1474e+06	27313	ms sigA
44	D8	47	60.0886	1.14497e+06	27490.2	ms sigA
44	D8	48	60.1976	1.1424e+06	27468.9	ms sigA
44	D8	49	60.3066	1.13669e+06	27246	ms sigA
44	D8	50	60.4156	1.13344e+06	26943.3	ms sigA
44	D8	51	60.5247	1.12649e+06	26729.1	ms sigA
44	D8	52	60.6337	1.13308e+06	26718.6	ms sigA
44	D8	53	60.7427	1.12426e+06	26929.8	ms sigA
44	D8	54	60.8517	1.12247e+06	27306.7	ms sigA
44	D8	55	60.9607	1.11759e+06	27776.9	ms sigA
44	D8	56	61.0697	1.11689e+06	28288.5	ms sigA
44	D8	57	61.1788	1.11235e+06	28808.8	ms sigA
44	D8	58	61.2878	1.10982e+06	29305.8	ms sigA
44	D8	59	61.3968	1.10546e+06	29736.9	ms sigA
44	D8	60	61.5058	1.10226e+06	30054.8	ms sigA
44	D8	61	61.6148	1.09867e+06	30224	ms sigA
44	D8	62	61.7238	1.09442e+06	30235.8	ms sigA
44	D8	63	61.8328	1.09083e+06	30116.7	ms sigA
44	D8	64	61.9419	1.08722e+06	29927.6	ms sigA
44	D8	65	62.0509	1.08407e+06	29747	ms sigA
44	D8	66	62.1599	1079728	29650.5	ms sigA
44	D8	67	62.2689	1.07744e+06	29680.3	ms sigA
44	D8	68	62.3779	1074456	29826.6	ms sigA
44	D8	69	62.4869	1070152	30030.5	ms sigA
44	D8	70	62.596	1068021	30211	ms sigA
44	D8	71	62.705	1062834	30303.5	ms sigA
44	D8	72	62.814	1.05965e+06	30291.5	ms sigA
44	D8	73	62.923	1.05623e+06	30210.1	ms sigA
44	D8	74	63.032	1.05288e+06	30123.5	ms sigA
44	D8	75	63.141	1.04963e+06	30089.6	ms sigA
44	D8	76	63.25	1.04633e+06	30134.6	ms sigA
44	D8	77	63.3591	1.04304e+06	30246.9	ms sigA
44	D8	78	63.4681	1.03928e+06	30392.7	ms sigA
44	D8	79	63.5771	1.03573e+06	30533.1	ms sigA
44	D8	80	63.6861	1.03191e+06	30635.6	ms sigA
44	D8	81	63.7951	1.029e+06	30678.6	ms sigA
44	D8	82	63.9041	1.02524e+06	30650.1	ms sigA
44	D8	83	64.0132	1.02105e+06	30552.7	ms sigA
44	D8	84	64.1222	1.01773e+06	30408.6	ms sigA
44	D8	85	64.2312	1.01403e+06	30258.9	ms sigA
44	D8	86	64.3402	1.01101e+06	30147.8	ms sigA
44	D8	87	64.4492	1.00703e+06	30101.7	ms sigA
44	D8	88	64.5582	1.0048e+06	30114.1	ms sigA
44	D8	89	64.6672	1.00053e+06	30148.8	ms sigA
44	D8	90	64.7763	996982	30165	ms sigA
44	D8	91	64.8853	992954	30141.3	ms sigA
44	D8	92	64.9943	989821	30086.2	ms sigA
44	D8	93	65.1033	986799	30023.2	ms sigA
44	D8	94	65.2123	983972	29970.1	ms sigA
44	D8	95	65.3213	979195	29923.1	ms sigA
44	D8	96	65.4304	976754	29867.7	ms sigA
44	D8	97	65.5394	972072	29793.4	ms sigA
44	D8	98	65.6484	968711	29709.1	ms sigA
44	D8	99	65.7574	965278	29633.3	ms sigA
44	D8	100	65.8664	962493	29577.3	ms sigA
44	D8	101	65.9754	958418	29530.9	ms sigA
44	D8	102	66.0844	955183	29471.1	ms sigA
44	D8	103	66.1935	950699	29385.9	ms sigA
44	D8	104	66.3025	947671	29293	ms sigA
44	D8	105	66.4115	945519	29234.7	ms sigA
44	D8	106	66.5205	942040	29252.4	ms sigA
44	D8	107	66.6295	938335	29357.8	ms sigA
44	D8	108	66.7385	935343	29524.3	ms sigA
44	D8	109	66.8475	931610	29700.2	ms sigA
44	D8	110	66.9566	928748	29830.2	ms sigA
44	D8	111	67.0656	925078	29874.3	ms sigA
44	D8	112	67.1746	920957	29817.8	ms sigA
44	D8	113	67.2836	917803	29670	ms sigA
44	D8	114	67.3926	914319	29454.1	ms sigA
44	D8	115	67.5016	911933	29199	ms sigA
44	D8	116	67.6107	907482	28932.3	ms sigA
44	D8	117	67.7197	904219	28682.6	ms sigA
44	D8	118	67.8287	901638	28482.7	ms sigA
44	D8	119	67.9377	898176	28368.6	ms sigA
44	D8	120	68.0467	895062	28364.5	ms sigA
44	D8	121	68.1557	892836	28464.9	ms sigA
44	D8	122	68.2648	888160	28623.9	ms sigA
44	D8	123	68.3738	886084	28771.3	ms sigA
44	D8	124	68.4828	881655	28840.5	ms sigA
44	D8	125	68.5918	878446	28803.6	ms sigA
44	D8	126	68.7008	875618	28683.3	ms sigA
44	D8	127	68.8098	872298	28538.1	ms sigA
44	D8	128	68.9188	870154	28428.6	ms sigA
44	D8	129	69.0279	866663	28387.7	ms sigA
44	D8	130	69.1369	862824	28411.3	ms sigA
44	D8	131	69.2459	859266	28472.1	ms sigA
44	D8	132	69.3549	857398	28537.4	ms sigA
44	D8	133	69.4639	853557	28579.7	ms sigA
44	D8	134	69.5729	850008	28575.3	ms sigA
44	D8	135	69.6819	846724	28505.3	ms sigA
44	D8	136	69.791	843703	28364.3	ms sigA
44	D8	137	69.9	839615	28170.5	ms sigA
44	D8	138	70.009	837496	27967	ms sigA
44	D8	139	70.118	834363	27809.4	ms sigA
44	D8	140	70.227	831356	27740.3	ms sigA
44	D8	141	70.336	828727	27768.4	ms sigA
44	D8	142	70.4451	825348	27861.5	ms sigA
44	D8	143	70.5541	822440	27958.9	ms sigA
44	D8	144	70.6631	818814	27998.4	ms sigA
44	D8	145	70.7721	815348	27941.7	ms sigA
44	D8	146	70.8811	812901	27788.8	ms sigA
44	D8	147	70.9901	809661	27573.5	ms sigA
44	D8	148	71.0992	806274	27348.7	ms sigA
44	D8	149	71.2082	803948	27164.1	ms sigA
44	D8	150	71.3172	800776	27048.6	ms sigA
44	D8	151	71.4262	797805	27006.2	ms sigA
44	D8	152	71.5352	795186	27016.1	ms sigA
44	D8	153	71.6442	791498	27048	ms sigA
44	D8	154	71.7532	788421	27074.5	ms sigA
44	D8	155	71.8623	785545	27078.6	ms sigA
44	D8	156	71.9713	783024	27055.7	ms sigA
44	D8	157	72.0803	779247	27008.3	ms sigA
44	D8	158	72.1893	776149	26944.1	ms sigA
44	D8	159	72.2983	773142	26873.4	ms sigA
44	D8	160	72.4073	770593	26803.7	ms sigA
44	D8	161	72.5163	767911	26731	ms sigA
44	D8	162	72.6254	764480	26639.6	ms sigA
44	D8	163	72.7344	761207	26510.4	ms sigA
44	D8	164	72.8434	757680	26343.3	ms sigA
44	D8	165	72.9524	755913	26166.3	ms sigA
44	D8	166	73.0614	752690	26028.7	ms sigA
44	D8	167	73.1704	749551	25976	ms sigA
44	D8	168	73.2795	747352	26022.5	ms sigA
44	D8	169	73.3885	744184	26142.8	ms sigA
44	D8	170	73.4975	740644	26283	ms sigA
44	D8	171	73.6065	737971	26387.1	ms sigA
44	D8	172	73.7155	734579	26418.9	ms sigA
44	D8	173	73.8245	732493	26368.8	ms sigA
44	D8	174	73.9335	728966	26246.6	ms sigA
44	D8	175	74.0426	726234	26068.2	ms sigA
44	D8	176	74.1516	723378	25848.4	ms sigA
44	D8	177	74.2606	720931	25576	ms sigA
44	D8	178	74.3696	717461	25300.1	ms sigA
44	D8	179	74.4786	714532	25074.8	ms sigA
44	D8	180	74.5876	713150	24946.8	ms sigA
44	D8	181	74.6967	710275	24937.4	ms sigA
44	D8	182	74.8057	707018	25025	ms sigA
44	D8	183	74.9147	704202	25150	ms sigA
44	D8	184	75.0237	701106	25244.2	ms sigA
44	D8	185	75.1327	698516	25266.4	ms sigA
44	D8	186	75.2417	695361	25215.8	ms sigA
44	D8	187	75.3507	693069	25125.6	ms sigA
44	D8	188	75.4598	690090	25036.3	ms sigA
44	D8	189	75.5688	688056	24969.2	ms sigA
44	D8	190	75.6778	684430	24921.2	ms sigA
44	D8	191	75.7868	681689	24871.2	ms sigA
44	D8	192	75.8958	678934	24796.8	ms sigA
44	D8	193	76.0048	676889	24684.9	ms sigA
44	D8	194	76.1139	673525	24538.1	ms sigA
44	D8	195	76.2229	670462	24369.5	ms sigA
44	D8	196	76.3319	668318	24203	ms sigA
44	D8	197	76.4409	665702	24062.2	ms sigA
44	D8	198	76.5499	663160	23961.3	ms sigA
44	D8	199	76.6589	660931	23896.4	ms sigA
44	D8	200	76.7679	657575	23848.8	ms sigA
44	D8	201	76.877	654587	23800.7	ms sigA
44	D8	202	76.986	652663	23748.5	ms sigA
44	D8	203	77.095	649922	23703.4	ms sigA
44	D8	204	77.204	647804	23678.2	ms sigA
44	D8	205	77.313	644808	23672.4	ms sigA
44	D8	206	77.422	642040	23672.6	ms sigA
44	D8	207	77.5311	639191	23662.8	ms sigA
44	D8	208	77.6401	636986	23639	ms sigA
44	D8	209	77.7491	634469	23608.9	ms sigA
44	D8	210	77.8581	631852	23581.4	ms sigA
44	D8	211	77.9671	629427	23557.8	ms sigA
44	D8	212	78.0761	626164	23528.2	ms sigA
44	D8	213	78.1852	624034	23480	ms sigA
44	D8	214	78.2942	621725	23403.1	ms sigA
44	D8	215	78.4032	619397	23295.6	ms sigA
44	D8	216	78.5122	615844	23161.9	ms sigA
44	D8	217	78.6212	613907	23014.9	ms sigA
44	D8	218	78.7302	611970	22871.6	ms sigA
44	D8	219	78.8392	608648	22751.1	ms sigA
44	D8	220	78.9483	606729	22665.5	ms sigA
44	D8	221	79.0573	604042	22613	ms sigA
44	D8	222	79.1663	601739	22579.1	ms sigA
44	D8	223	79.2753	599154	22540.6	ms sigA
44	D8	224	79.3843	596383	22476.8	ms sigA
44	D8	225	79.4933	593980	22378.7	ms sigA
44	D8	226	79.6023	591397	22251.4	ms sigA
44	D8	227	79.7114	589651	22111.9	ms sigA
44	D8	228	79.8204	586330	21983.7	ms sigA
44	D8	229	79.9294	584310	21890.4	ms sigA
44	D8	230	80.0384	582111	21849.9	ms sigA
44	D8	231	80.1474	579584	21868.5	ms sigA
44	D8	232	80.2564	577241	21936	ms sigA
44	D8	233	80.3654	574893	22024.9	ms sigA
44	D8	234	80.4745	572175	22100.7	ms sigA
44	D8	235	80.5835	569307	22132.1	ms sigA
44	D8	236	80.6925	567131	22104.7	ms sigA
44	D8	237	80.8015	564602	22022.1	ms sigA
44	D8	238	80.9105	562139	21901.1	ms sigA
44	D8	239	81.0195	559732	21762	ms sigA
44	D8	240	81.1286	557466	21619.5	ms sigA
44	D8	241	81.2376	554907	21479.9	ms sigA
44	D8	242	81.3466	553181	21343.8	ms sigA
44	D8	243	81.4556	550510	21213	ms sigA
44	D8	244	81.5646	547842	21098.3	ms sigA
44	D8	245	81.6736	545738	21018.7	ms sigA
44	D8	246	81.7827	543678	20993	ms sigA
44	D8	247	81.8917	541559	21024.9	ms sigA
44	D8	248	82.0007	539450	21097	ms sigA
44	D8	249	82.1097	536001	21181.4	ms sigA
44	D8	250	82.2187	533667	21257.6	ms sigA
44	D8	251	82.3277	532105	21327.1	ms sigA
44	D8	252	82.4367	529201	21408.4	ms sigA
44	D8	253	82.5458	527570	21522.9	ms sigA
44	D8	254	82.6548	524380	21680	ms sigA
44	D8	255	82.7638	521912	21874.1	ms sigA
44	D8	256	82.8728	519982	22085.9	ms sigA
44	D8	257	82.9818	517700	22286.4	ms sigA
44	D8	258	83.0908	514761	22441.9	ms sigA
44	D8	259	83.1999	512611	22525.2	ms sigA
44	D8	260	83.3089	509358	22529.6	ms sigA
44	D8	261	83.4179	507326	22474.5	ms sigA
44	D8	262	83.5269	504897	22394.3	ms sigA
44	D8	263	83.6359	502976	22317.9	ms sigA
44	D8	264	83.7449	500174	22248.9	ms sigA
44	D8	265	83.8539	497211	22170.4	ms sigA
44	D8	266	83.963	495117	22064.3	ms sigA
44	D8	267	84.072	492065	21931.3	ms sigA
44	D8	268	84.181	489788	21794.8	ms sigA
44	D8	269	84.29	488459	21684.4	ms sigA
44	D8	270	84.399	485308	21613.8	ms sigA
44	D8	271	84.508	482801	21567.2	ms sigA
44	D8	272	84.6171	480946	21506.1	ms sigA
44	D8	273	84.7261	478027	21388.9	ms sigA
44	D8	274	84.8351	475717	21193.1	ms sigA
44	D8	275	84.9441	473283	20927.8	ms sigA
44	D8	276	85.0531	471257	20635.1	ms sigA
44	D8	277	85.1621	468758	20374	ms sigA
44	D8	278	85.2711	467007	20201.5	ms sigA
44	D8	279	85.3802	465280	20152	ms sigA
44	D8	280	85.4892	462341	20231	ms sigA
44	D8	281	85.5982	460730	20424.2	ms sigA
44	D8	282	85.7072	457860	20715.2	ms sigA
44	D8	283	85.8162	455684	21101.6	ms sigA
44	D8	284	85.9252	453262	21596	ms sigA
44	D8	285	86.0342	451101	22210.2	ms sigA
44	D8	286	86.1433	448341	22929.4	ms sigA
44	D8	287	86.2523	446565	23694.2	ms sigA
44	D8	288	86.3613	443389	24404.4	ms sigA
44	D8	289	86.4703	439820	24946.8	ms sigA
44	D8	290	86.5793	437092	25233.7	ms sigA
44	D8	291	86.6883	434397	25231.2	ms sigA
44	D8	292	86.7974	431323	24965	ms sigA
44	D8	293	86.9064	428628	24504.7	ms sigA
44	D8	294	87.0154	426250	23938	ms sigA
44	D8	295	87.1244	423054	23347.2	ms sigA
44	D8	296	87.2334	421178	22798.1	ms sigA
44	D8	297	87.3424	418563	22333	ms sigA
44	D8	298	87.4514	416108	21972.3	ms sigA
44	D8	299	87.5605	413847	21715.1	ms sigA
44	D8	300	87.6695	411413	21539.9	ms sigA
44	D8	301	87.7785	409572	21408.7	ms sigA
44	D8	302	87.8875	406464	21272.9	ms sigA
44	D8	303	87.9965	404602	21089.5	ms sigA
44	D8	304	88.1055	401941	20841.7	ms sigA
44	D8	305	88.2146	399209	20553.2	ms sigA
44	D8	306	88.3236	396674	20286.5	ms sigA
44	D8	307	88.4326	396004	20118	ms sigA
44	D8	308	88.5416	393127	20102.8	ms sigA
44	D8	309	88.6506	390963	20249.6	ms sigA
44	D8	310	88.7596	388705	20520.9	ms sigA
44	D8	311	88.8687	386523	20856.4	ms sigA
44	D8	312	88.9777	383844	21208.4	ms sigA
44	D8	313	89.0867	380951	21566	ms sigA
44	D8	314	89.1957	379345	21959.7	ms sigA
44	D8	315	89.3047	376507	22446.8	ms sigA
44	D8	316	89.4137	374437	23088.6	ms sigA
44	D8	317	89.5227	371782	23935.9	ms sigA
44	D8	318	89.6318	368956	25028.4	ms sigA
44	D8	319	89.7408	366399	26332.4	ms sigA
44	D8	320	89.8498	363317	27846	ms sigA
44	D8	321	89.9588	359913	29747.4	ms sigA
44	D8	322	90.0678	357378	32148.5	ms sigA
44	D8	323	90.1768	353307	35190.5	ms sigA
44	D8	324	90.2858	349193	39044.8	ms sigA
44	D8	325	90.3949	344774	43912.5	ms sigA
44	D8	326	90.5039	339779	50014.4	ms sigA
44	D8	327	90.6129	334251	57566.5	ms sigA
44	D8	328	90.7219	327033	66737	ms sigA
44	D8	329	90.8309	319977	77601.8	ms sigA
44	D8	330	90.9399	309397	90118.9	ms sigA
44	D8	331	91.049	297463	104134	ms sigA
44	D8	332	91.158	283414	119406	ms sigA
44	D8	333	91.267	267590	135611	ms sigA
44	D8	334	91.376	248272	152260	ms sigA
44	D8	335	91.485	224531	168531	ms sigA
44	D8	336	91.594	194751	183098	ms sigA
44	D8	337	91.703	164265	194132	ms sigA
44	D8	338	91.8121	129851	199587	ms sigA
44	D8	339	91.9211	99848.9	197753	ms sigA
44	D8	340	92.0301	73657.8	187844	ms sigA
44	D8	341	92.1391	49237	170363	ms sigA
44	D8	342	92.2481	31043.4	147076	ms sigA
44	D8	343	92.3571	19351.6	120618	ms sigA
44	D8	344	92.4662	13713.1	93887.5	ms sigA
44	D8	345	92.5752	10817.1	69419	ms sigA
44	D8	346	92.6842	9633.84	48932.3	ms sigA
44	D8	347	92.7932	9020.8	33156	ms sigA
44	D8	348	92.9022	8385.02	21380.4	ms sigA
44	D8	349	93.0112	8929.23	12907.3	ms sigA
44	D8	350	93.1202	8081.23	7667.02	ms sigA
44	D8	351	93.2293	7615.94	4582.36	ms sigA
44	D8	352	93.3383	7441.23	2809.1	ms sigA
44	D8	353	93.4473	7876.33	1785.81	ms sigA
44	D8	354	93.5563	7729	1191.85	ms sigA
44	D8	355	93.6653	7335	865.676	ms sigA
44	D8	356	93.7743	7776.46	725.656	ms sigA
44	D8	357	93.8833	7522.37	715.898	ms sigA
44	D8	358	93.9924	7471.46	781.16	ms sigA
44	D8	359	94.1014	7353.35	864.109	ms sigA
44	D8	360	94.2104	6647.06	914.578	ms sigA
44	D8	361	94.3194	7139.8	900.986	ms sigA
44	D8	362	94.4284	6751.05	816.58	ms sigA
44	D8	363	94.5374	6495.57	677.283	ms sigA
44	D8	364	94.6465	6818.29	512.578	ms sigA
44	D8	365	94.7555	6574.94	353.4	ms sigA
44	D8	366	94.8645	6883.55	221.652	ms sigA
45	D9	1	55.0676	1.21676e+06	-58529.2	ms sigA
45	D9	2	55.1765	1232015	-52802.9	ms sigA
45	D9	3	55.2854	1.2343e+06	-45514.3	ms sigA
45	D9	4	55.3943	1.24835e+06	-36458	ms sigA
45	D9	5	55.5032	1.25337e+06	-26101.6	ms sigA
45	D9	6	55.6121	1.2522e+06	-15362.2	ms sigA
45	D9	7	55.721	1.26005e+06	-5201.32	ms sigA
45	D9	8	55.8299	1.26179e+06	3688.49	ms sigA
45	D9	9	55.9388	1.24662e+06	10956.7	ms sigA
45	D9	10	56.0477	1253425	16502.2	ms sigA
45	D9	11	56.1565	1.26094e+06	20383.8	ms sigA
45	D9	12	56.2654	1.25243e+06	22811.5	ms sigA
45	D9	13	56.3743	1.24771e+06	24155.4	ms sigA
45	D9	14	56.4832	1243872	24881.6	ms sigA
45	D9	15	56.5921	1.24174e+06	25408	ms sigA
45	D9	16	56.701	1.24123e+06	25956.3	ms sigA
45	D9	17	56.8099	1.23652e+06	26457.8	ms sigA
45	D9	18	56.9188	1.23432e+06	26685	ms sigA
45	D9	19	57.0277	1.23378e+06	26706.5	ms sigA
45	D9	20	57.1366	1.22949e+06	26507.1	ms sigA
45	D9	21	57.2455	1.228e+06	26041.2	ms sigA
45	D9	22	57.3544	1.21497e+06	25519.3	ms sigA
45	D9	23	57.4633	1.22061e+06	25236.8	ms sigA
45	D9	24	57.5722	1.22072e+06	25298.2	ms sigA
45	D9	25	57.6811	1.21021e+06	25700.7	ms sigA
45	D9	26	57.79	1.21202e+06	26384.4	ms sigA
45	D9	27	57.8989	1.21182e+06	26921.3	ms sigA
45	D9	28	58.0078	1.20326e+06	27539.1	ms sigA
45	D9	29	58.1167	1.20371e+06	28183.8	ms sigA
45	D9	30	58.2255	1.20018e+06	28790.7	ms sigA
45	D9	31	58.3344	1.1973e+06	29295.3	ms sigA
45	D9	32	58.4433	1.19316e+06	29654.4	ms sigA
45	D9	33	58.5522	1.18967e+06	29859.4	ms sigA
45	D9	34	58.6611	1185118	29935.6	ms sigA
45	D9	35	58.77	1.18183e+06	29929.7	ms sigA
45	D9	36	58.8789	1.17842e+06	29893	ms sigA
45	D9	37	58.9878	1174708	29870.2	ms sigA
45	D9	38	59.0967	1.17021e+06	29890.7	ms sigA
45	D9	39	59.2056	1.168e+06	29961.9	ms sigA
45	D9	40	59.3145	1.16336e+06	30067.4	ms sigA
45	D9	41	59.4234	1.16016e+06	30174.3	ms sigA
45	D9	42	59.5323	1.15712e+06	30245.2	ms sigA
45	D9	43	59.6412	1.15261e+06	30256.1	ms sigA
45	D9	44	59.7501	1.14822e+06	30201.3	ms sigA
45	D9	45	59.859	1.14475e+06	30091.2	ms sigA
45	D9	46	59.9679	1.14164e+06	29944.8	ms sigA
45	D9	47	60.0768	1.13814e+06	29784.1	ms sigA
45	D9	48	60.1856	1.13381e+06	29638.3	ms sigA
45	D9	49	60.2945	1.1303e+06	29538.9	ms sigA
45	D9	50	60.4034	1.12645e+06	29509.1	ms sigA
45	D9	51	60.5123	1.12378e+06	29552.8	ms sigA
45	D9	52	60.6212	1.12032e+06	29648.5	ms sigA
45	D9	53	60.7301	1116588	29759.2	ms sigA
45	D9	54	60.839	1.1125e+06	29848.9	ms sigA
45	D9	55	60.9479	1.10934e+06	29895.9	ms sigA
45	D9	56	61.0568	1.1056e+06	29895.8	ms sigA
45	D9	57	61.1657	1101873	29855	ms sigA
45	D9	58	61.2746	1.09869e+06	29785.1	ms sigA
45	D9	59	61.3835	1.09429e+06	29699.2	ms sigA
45	D9	60	61.4924	1.09114e+06	29609	ms sigA
45	D9	61	61.6013	1.08748e+06	29524.8	ms sigA
45	D9	62	61.7102	1.0833e+06	29452.7	ms sigA
45	D9	63	61.8191	1.08054e+06	29394.2	ms sigA
45	D9	64	61.928	1.07695e+06	29348.9	ms sigA
45	D9	65	62.0369	1.07291e+06	29318.9	ms sigA
45	D9	66	62.1458	1.06908e+06	29308	ms sigA
45	D9	67	62.2547	1.06657e+06	29319.8	ms sigA
45	D9	68	62.3635	1.06346e+06	29350.5	ms sigA
45	D9	69	62.4724	1.05868e+06	29387.2	ms sigA
45	D9	70	62.5813	1.0563e+06	29413.1	ms sigA
45	D9	71	62.6902	1.05308e+06	29417.1	ms sigA
45	D9	72	62.7991	1.04823e+06	29399.4	ms sigA
45	D9	73	62.908	1.04531e+06	29371.2	ms sigA
45	D9	74	63.0169	1.04277e+06	29344.4	ms sigA
45	D9	75	63.1258	1.03864e+06	29324.1	ms sigA
45	D9	76	63.2347	1.0355e+06	29307	ms sigA
45	D9	77	63.3436	1.03206e+06	29290.1	ms sigA
45	D9	78	63.4525	1.0277e+06	29273.8	ms sigA
45	D9	79	63.5614	1.02544e+06	29262.9	ms sigA
45	D9	80	63.6703	1.02195e+06	29254.6	ms sigA
45	D9	81	63.7792	1.01792e+06	29233.5	ms sigA
45	D9	82	63.8881	1015228	29176.5	ms sigA
45	D9	83	63.997	1.01138e+06	29069.2	ms sigA
45	D9	84	64.1059	1.00698e+06	28923.6	ms sigA
45	D9	85	64.2148	1.00402e+06	28778.9	ms sigA
45	D9	86	64.3236	1.00098e+06	28685.9	ms sigA
45	D9	87	64.4325	998310	28680.1	ms sigA
45	D9	88	64.5414	994913	28762.4	ms sigA
45	D9	89	64.6503	991774	28902.2	ms sigA
45	D9	90	64.7592	986892	29053.8	ms sigA
45	D9	91	64.8681	984795	29177.7	ms sigA
45	D9	92	64.977	980786	29247.4	ms sigA
45	D9	93	65.0859	977987	29251.1	ms sigA
45	D9	94	65.1948	973903	29187.8	ms sigA
45	D9	95	65.3037	970432	29070.1	ms sigA
45	D9	96	65.4126	966802	28925.8	ms sigA
45	D9	97	65.5215	963647	28793.5	ms sigA
45	D9	98	65.6304	960011	28710.9	ms sigA
45	D9	99	65.7393	957165	28699.8	ms sigA
45	D9	100	65.8482	953327	28757.5	ms sigA
45	D9	101	65.9571	949458	28859.1	ms sigA
45	D9	102	66.066	947098	28966.7	ms sigA
45	D9	103	66.1749	942675	29043.8	ms sigA
45	D9	104	66.2838	939081	29066.1	ms sigA
45	D9	105	66.3926	936181	29028.5	ms sigA
45	D9	106	66.5015	932613	28944.6	ms sigA
45	D9	107	66.6104	929427	28841.9	ms sigA
45	D9	108	66.7193	926454	28752.6	ms sigA
45	D9	109	66.8282	923320	28704.2	ms sigA
45	D9	110	66.9371	919719	28714.3	ms sigA
45	D9	111	67.046	916990	28782.8	ms sigA
45	D9	112	67.1549	913287	28890.6	ms sigA
45	D9	113	67.2638	910270	29000.4	ms sigA
45	D9	114	67.3727	905824	29065.4	ms sigA
45	D9	115	67.4816	903108	29042.4	ms sigA
45	D9	116	67.5905	899179	28907	ms sigA
45	D9	117	67.6994	895840	28665.6	ms sigA
45	D9	118	67.8083	892443	28357.4	ms sigA
45	D9	119	67.9172	889062	28046.4	ms sigA
45	D9	120	68.0261	887058	27799.9	ms sigA
45	D9	121	68.135	884001	27666	ms sigA
45	D9	122	68.2439	880475	27656.7	ms sigA
45	D9	123	68.3528	878010	27747	ms sigA
45	D9	124	68.4616	874384	27890.8	ms sigA
45	D9	125	68.5705	871117	28041.3	ms sigA
45	D9	126	68.6794	868345	28167.2	ms sigA
45	D9	127	68.7883	864569	28257.5	ms sigA
[truncated: 4,625 more rows]

## Sheet: Melt Curve Result
Block Type	96-Well 0.2-mL Block
Calibration Background is expired	Yes
Calibration Background performed on	12-12-2019
Calibration Pure Dye ABY is expired	Yes
Calibration Pure Dye ABY performed on	12-12-2019
Calibration Pure Dye FAM is expired	Yes
Calibration Pure Dye FAM performed on	12-12-2019
Calibration Pure Dye JUN is expired	Yes
Calibration Pure Dye JUN performed on	12-12-2019
Calibration Pure Dye NED is expired	Yes
Calibration Pure Dye NED performed on	12-12-2019
Calibration Pure Dye ROX is expired	Yes
Calibration Pure Dye ROX performed on	12-12-2019
Calibration Pure Dye SYBR is expired	Yes
Calibration Pure Dye SYBR performed on	12-12-2019
Calibration Pure Dye TAMRA is expired	Yes
Calibration Pure Dye TAMRA performed on	12-12-2019
Calibration Pure Dye VIC is expired	Yes
Calibration Pure Dye VIC performed on	12-12-2019
Calibration ROI is expired	Yes
Calibration ROI performed on	12-12-2019
Calibration Uniformity is expired	Yes
Calibration Uniformity performed on	12-12-2019
Chemistry	SYBR_GREEN
Date Created	2023-11-10 14:06:41 PM PST
Experiment Barcode
Experiment Comment
Experiment File Name	D:\Users\Administrator\Desktop\LXC\23.10\20231110 .eds
Experiment Name	LXH-20220223
Experiment Run End Time	2023-11-09 20:43:44 PM PST
Experiment Type	Comparative Cт (ΔΔCт)
Instrument Name	272324170
Instrument Serial Number	272324170
Instrument Type	QuantStudio™ 3 System
Passive Reference
Post-read Stage/Step
Pre-read Stage/Step
Quantification Cycle Method	Ct
Signal Smoothing On	true
Stage where Melt Analysis is performed	Stage3
Stage/ Cycle where Ct Analysis is performed	Stage2, Step3
User Name
Well	Well Position	Sample	Target Name	Tm	Melt Peak Height
40	D4	Msm WT	ms6092	87.8718	216017
41	D5	Msm WT	ms6092	87.83	221176
42	D6	Msm WT	ms6092	87.83	220089
43	D7	WT sigA	ms sigA	91.8121	174062
44	D8	WT sigA	ms sigA	91.8666	199658
45	D9	WT sigA	ms sigA	91.7651	138780
52	E4	Msm ko	ms6092	88.1994	134330
52	E4	Msm ko	ms6092	76.624	62986.7
53	E5	Msm ko	ms6092	87.9935	142827
53	E5	Msm ko	ms6092	76.275	42582.5
54	E6	Msm ko	ms6092	87.9935	150116
54	E6	Msm ko	ms6092	76.5475	48721.1
67	F7	Msm ko	ms sigA	92.0301	134907
68	F8	Msm ko	ms sigA	92.0846	122759
69	F9	Msm ko	ms sigA	91.9284	139613
61	F1	Msm KO no RT	ms sigA	84.432	46940.4
61	F1	Msm KO no RT	ms sigA	78.0361	27373.3
61	F1	Msm KO no RT	ms sigA	84.432	44785.6
62	F2	Msm KO no RT	ms sigA	77.8721	26853
62	F2	Msm KO no RT	ms sigA	84.6225	49479.9
62	F2	Msm KO no RT	ms sigA	78.3829	27762.4
63	F3	Msm WT no RT	ms sigA	84.6225	42932.9
63	F3	Msm WT no RT	ms sigA	92.0116	7828.8
63	F3	Msm WT no RT	ms sigA	78.2734	24102.8
64	F4	Msm WT no RT	ms sigA	84.5886	46373.5
64	F4	Msm WT no RT	ms sigA	77.7029	25462.2
64	F4	Msm WT no RT	ms sigA	84.6433	45884.2
65	F5	Msm WT no RT	ms sigA	92.2394	5526.93
66	F6	Msm WT no RT	ms sigA	84.7053	47410.9
66	F6	Msm WT no RT	ms sigA	77.9814	28112.7
