# Supplementary material for: Lsr2 acts as a cyclic di-GMP receptor that promotes keto-mycolic acid synthesis and biofilm formation in mycobacteria
Source: Nat Commun. 2024 Jan 24;15:695. doi: 10.1038/s41467-024-44774-6 (PMC10808224; doi:10.1038/s41467-024-44774-6)
Supplement: Supplementary file 4 — Source data [file 41467_2024_44774_MOESM4_ESM.zip › Source data of Fig S5.xls]

## Sheet: Sample Setup
Block Type	96-Well 0.2-mL Block
Calibration Background is expired	Yes
Calibration Background performed on	12-12-2019
Calibration Pure Dye ABY is expired	Yes
Calibration Pure Dye ABY performed on	12-12-2019
Calibration Pure Dye FAM is expired	Yes
Calibration Pure Dye FAM performed on	12-12-2019
Calibration Pure Dye JUN is expired	Yes
Calibration Pure Dye JUN performed on	12-12-2019
Calibration Pure Dye NED is expired	Yes
Calibration Pure Dye NED performed on	12-12-2019
Calibration Pure Dye ROX is expired	Yes
Calibration Pure Dye ROX performed on	12-12-2019
Calibration Pure Dye SYBR is expired	Yes
Calibration Pure Dye SYBR performed on	12-12-2019
Calibration Pure Dye TAMRA is expired	Yes
Calibration Pure Dye TAMRA performed on	12-12-2019
Calibration Pure Dye VIC is expired	Yes
Calibration Pure Dye VIC performed on	12-12-2019
Calibration ROI is expired	Yes
Calibration ROI performed on	12-12-2019
Calibration Uniformity is expired	Yes
Calibration Uniformity performed on	12-12-2019
Chemistry	SYBR_GREEN
Date Created	2023-11-10 14:06:38 PM PST
Experiment Barcode
Experiment Comment
Experiment File Name	D:\Users\Administrator\Desktop\LXC\23.10\20231110 .eds
Experiment Name	LXH-20220223
Experiment Run End Time	2023-11-09 20:43:44 PM PST
Experiment Type	Comparative Cт (ΔΔCт)
Instrument Name	272324170
Instrument Serial Number	272324170
Instrument Type	QuantStudio™ 3 System
Passive Reference
Post-read Stage/Step
Pre-read Stage/Step
Quantification Cycle Method	Ct
Signal Smoothing On	true
Stage where Melt Analysis is performed	Stage3
Stage/ Cycle where Ct Analysis is performed	Stage2, Step3
User Name
Well	Well Position	Sample Name	Sample Color	Biogroup Name	Biogroup Color	Target Name	Target Color	Task	Reporter	Quencher	Quantity	Comments
7	A7	devR	RGB(51,161,201)			ms sigA	RGB(238,238,0)	UNKNOWN	SYBR	None
8	A8	devR	RGB(51,161,201)			ms sigA	RGB(238,238,0)	UNKNOWN	SYBR	None
9	A9	devR	RGB(51,161,201)			ms sigA	RGB(238,238,0)	UNKNOWN	SYBR	None
10	A10	devR	RGB(51,161,201)			devR	RGB(238,121,66)	UNKNOWN	SYBR	None
11	A11	devR	RGB(51,161,201)			devR	RGB(238,121,66)	UNKNOWN	SYBR	None
12	A12	devR	RGB(51,161,201)			devR	RGB(238,121,66)	UNKNOWN	SYBR	None
19	B7	ltmA	RGB(139,137,112)			ms sigA	RGB(238,238,0)	UNKNOWN	SYBR	None
20	B8	ltmA	RGB(139,137,112)			ms sigA	RGB(238,238,0)	UNKNOWN	SYBR	None
21	B9	ltmA	RGB(139,137,112)			ms sigA	RGB(238,238,0)	UNKNOWN	SYBR	None
22	B10	ltmA	RGB(139,137,112)			ltmA	RGB(142,56,142)	UNKNOWN	SYBR	None
23	B11	ltmA	RGB(139,137,112)			ltmA	RGB(142,56,142)	UNKNOWN	SYBR	None
24	B12	ltmA	RGB(139,137,112)			ltmA	RGB(142,56,142)	UNKNOWN	SYBR	None
31	C7	devR no RT	RGB(255,128,128)			ms sigA	RGB(139,137,112)	UNKNOWN	SYBR	None
32	C8	devR no RT	RGB(255,128,128)			ms sigA	RGB(139,137,112)	UNKNOWN	SYBR	None
33	C9	devR no RT	RGB(255,128,128)			ms sigA	RGB(139,137,112)	UNKNOWN	SYBR	None
34	C10	ltmA no RT	RGB(255,127,0)			ms sigA	RGB(139,137,112)	UNKNOWN	SYBR	None
35	C11	ltmA no RT	RGB(255,127,0)			ms sigA	RGB(139,137,112)	UNKNOWN	SYBR	None
36	C12	ltmA no RT	RGB(255,127,0)			ms sigA	RGB(139,137,112)	UNKNOWN	SYBR	None
73	G1	962	RGB(238,238,0)			ms sigA	RGB(238,238,0)	UNKNOWN	SYBR	None
74	G2	962	RGB(238,238,0)			ms sigA	RGB(238,238,0)	UNKNOWN	SYBR	None
75	G3	962	RGB(238,238,0)			ms sigA	RGB(238,238,0)	UNKNOWN	SYBR	None
76	G4	962	RGB(0,245,255)			devR	RGB(238,121,66)	UNKNOWN	SYBR	None
77	G5	962	RGB(0,245,255)			devR	RGB(238,121,66)	UNKNOWN	SYBR	None
78	G6	962	RGB(0,245,255)			devR	RGB(238,121,66)	UNKNOWN	SYBR	None
85	H1	962	RGB(0,245,255)			ltmA	RGB(142,56,142)	UNKNOWN	SYBR	None
86	H2	962	RGB(0,245,255)			ltmA	RGB(142,56,142)	UNKNOWN	SYBR	None
87	H3	962	RGB(0,245,255)			ltmA	RGB(142,56,142)	UNKNOWN	SYBR	None
88	H4	962 no RT	RGB(0,0,255)			ms sigA	RGB(139,137,112)	UNKNOWN	SYBR	None
89	H5	962 no RT	RGB(0,0,255)			ms sigA	RGB(139,137,112)	UNKNOWN	SYBR	None
90	H6	962 no RT	RGB(0,0,255)			ms sigA	RGB(139,137,112)	UNKNOWN	SYBR	None

## Sheet: Amplification Data
Block Type	96-Well 0.2-mL Block
Calibration Background is expired	Yes
Calibration Background performed on	12-12-2019
Calibration Pure Dye ABY is expired	Yes
Calibration Pure Dye ABY performed on	12-12-2019
Calibration Pure Dye FAM is expired	Yes
Calibration Pure Dye FAM performed on	12-12-2019
Calibration Pure Dye JUN is expired	Yes
Calibration Pure Dye JUN performed on	12-12-2019
Calibration Pure Dye NED is expired	Yes
Calibration Pure Dye NED performed on	12-12-2019
Calibration Pure Dye ROX is expired	Yes
Calibration Pure Dye ROX performed on	12-12-2019
Calibration Pure Dye SYBR is expired	Yes
Calibration Pure Dye SYBR performed on	12-12-2019
Calibration Pure Dye TAMRA is expired	Yes
Calibration Pure Dye TAMRA performed on	12-12-2019
Calibration Pure Dye VIC is expired	Yes
Calibration Pure Dye VIC performed on	12-12-2019
Calibration ROI is expired	Yes
Calibration ROI performed on	12-12-2019
Calibration Uniformity is expired	Yes
Calibration Uniformity performed on	12-12-2019
Chemistry	SYBR_GREEN
Date Created	2023-11-10 14:06:38 PM PST
Experiment Barcode
Experiment Comment
Experiment File Name	D:\Users\Administrator\Desktop\LXC\23.10\20231110 .eds
Experiment Name	LXH-20220223
Experiment Run End Time	2023-11-09 20:43:44 PM PST
Experiment Type	Comparative Cт (ΔΔCт)
Instrument Name	272324170
Instrument Serial Number	272324170
Instrument Type	QuantStudio™ 3 System
Passive Reference
Post-read Stage/Step
Pre-read Stage/Step
Quantification Cycle Method	Ct
Signal Smoothing On	true
Stage where Melt Analysis is performed	Stage3
Stage/ Cycle where Ct Analysis is performed	Stage2, Step3
User Name
Well	Well Position	Cycle	Target Name	Rn	Delta Rn
7	A7	1	ms sigA	40739.3	-602.584
7	A7	2	ms sigA	40995.7	-321.234
7	A7	3	ms sigA	41322.9	30.8708
7	A7	4	ms sigA	41284	16.9049
7	A7	5	ms sigA	41174.4	-67.7797
7	A7	6	ms sigA	41033.9	-183.363
7	A7	7	ms sigA	40959.3	-233.008
7	A7	8	ms sigA	41053.2	-114.232
7	A7	9	ms sigA	41229.9	87.3724
7	A7	10	ms sigA	41264.9	147.368
7	A7	11	ms sigA	41481.9	389.281
7	A7	12	ms sigA	41384.4	316.682
7	A7	13	ms sigA	41218.1	175.318
7	A7	14	ms sigA	40978.7	-39.1874
7	A7	15	ms sigA	40822.4	-170.563
7	A7	16	ms sigA	40612.4	-355.662
7	A7	17	ms sigA	40625	-318.108
7	A7	18	ms sigA	41143.6	225.395
7	A7	19	ms sigA	41961.8	1068.53
7	A7	20	ms sigA	43032.8	2164.44
7	A7	21	ms sigA	45528.1	4684.69
7	A7	22	ms sigA	49382.1	8563.54
7	A7	23	ms sigA	57396.2	16602.6
7	A7	24	ms sigA	72269.3	31500.6
7	A7	25	ms sigA	100154	59410.1
7	A7	26	ms sigA	149087	108368
7	A7	27	ms sigA	226423	185729
7	A7	28	ms sigA	328278	287609
7	A7	29	ms sigA	429188	388544
7	A7	30	ms sigA	497485	456866
7	A7	31	ms sigA	544359	503764
7	A7	32	ms sigA	577892	537323
7	A7	33	ms sigA	599880	559335
7	A7	34	ms sigA	614143	573623
7	A7	35	ms sigA	623673	583178
7	A7	36	ms sigA	630878	590408
7	A7	37	ms sigA	636086	595641
7	A7	38	ms sigA	639769	599349
7	A7	39	ms sigA	642724	602329
7	A7	40	ms sigA	644659	604289
8	A8	1	ms sigA	42696.6	-500.252
8	A8	2	ms sigA	42877.2	-326.312
8	A8	3	ms sigA	43087	-123.134
8	A8	4	ms sigA	43047.2	-169.51
8	A8	5	ms sigA	43038.4	-184.961
8	A8	6	ms sigA	43199.2	-30.7401
8	A8	7	ms sigA	43165.5	-71.1244
8	A8	8	ms sigA	43258.3	15.081
8	A8	9	ms sigA	43949.2	699.419
8	A8	10	ms sigA	43928	671.543
8	A8	11	ms sigA	43171.4	-91.6541
8	A8	12	ms sigA	42974.2	-295.503
8	A8	13	ms sigA	43121.9	-154.45
8	A8	14	ms sigA	43136.5	-146.452
8	A8	15	ms sigA	43257.2	-32.344
8	A8	16	ms sigA	43210	-86.1698
8	A8	17	ms sigA	43183.9	-118.863
8	A8	18	ms sigA	43513.4	203.944
8	A8	19	ms sigA	44498.9	1182.86
8	A8	20	ms sigA	45749.4	2426.76
8	A8	21	ms sigA	47625.9	4296.63
8	A8	22	ms sigA	51537.1	8201.13
8	A8	23	ms sigA	59333.8	15991.3
8	A8	24	ms sigA	74057.3	30708.2
8	A8	25	ms sigA	101297	57941.2
8	A8	26	ms sigA	149321	105958
8	A8	27	ms sigA	225558	182189
8	A8	28	ms sigA	328133	284758
8	A8	29	ms sigA	433248	389866
8	A8	30	ms sigA	505912	462523
8	A8	31	ms sigA	554811	511416
8	A8	32	ms sigA	590008	546606
8	A8	33	ms sigA	611777	568368
8	A8	34	ms sigA	625318	581902
8	A8	35	ms sigA	633825	590403
8	A8	36	ms sigA	638898	595470
8	A8	37	ms sigA	643577	600142
8	A8	38	ms sigA	646434	602992
8	A8	39	ms sigA	648032	604583
8	A8	40	ms sigA	649231	605776
9	A9	1	ms sigA	42340.3	-435.63
9	A9	2	ms sigA	42888.8	111.505
9	A9	3	ms sigA	42920.2	141.533
9	A9	4	ms sigA	42766.3	-13.8246
9	A9	5	ms sigA	42697.8	-83.6747
9	A9	6	ms sigA	42677.6	-105.244
9	A9	7	ms sigA	42907.1	122.871
9	A9	8	ms sigA	42793	7.43501
9	A9	9	ms sigA	42683.5	-103.462
9	A9	10	ms sigA	42719.6	-68.6832
9	A9	11	ms sigA	42711.3	-78.3888
9	A9	12	ms sigA	42908.5	117.464
9	A9	13	ms sigA	42856.4	63.9734
9	A9	14	ms sigA	42820.5	26.7248
9	A9	15	ms sigA	43071.5	276.308
9	A9	16	ms sigA	43361.8	565.298
9	A9	17	ms sigA	43496.9	698.991
9	A9	18	ms sigA	43864.7	1065.43
9	A9	19	ms sigA	44150.5	1349.85
9	A9	20	ms sigA	45746	2944
9	A9	21	ms sigA	48614.8	5811.43
9	A9	22	ms sigA	53244.6	10439.9
9	A9	23	ms sigA	62743.3	19937.2
9	A9	24	ms sigA	80321.4	37513.9
9	A9	25	ms sigA	113418	70609
9	A9	26	ms sigA	169368	126558
9	A9	27	ms sigA	254481	211670
9	A9	28	ms sigA	359701	316888
9	A9	29	ms sigA	454850	412035
9	A9	30	ms sigA	517476	474661
9	A9	31	ms sigA	560619	517802
9	A9	32	ms sigA	589732	546914
9	A9	33	ms sigA	608479	565660
9	A9	34	ms sigA	620175	577353
9	A9	35	ms sigA	627977	585154
9	A9	36	ms sigA	633978	591154
9	A9	37	ms sigA	638307	595482
9	A9	38	ms sigA	641748	598922
9	A9	39	ms sigA	644345	601517
9	A9	40	ms sigA	645834	603005
10	A10	1	devR	18057.8	-790.824
10	A10	2	devR	18224.9	-647.265
10	A10	3	devR	18713.5	-182.225
10	A10	4	devR	19162.7	243.467
10	A10	5	devR	19322.3	379.544
10	A10	6	devR	19025	58.7109
10	A10	7	devR	18849.6	-140.208
10	A10	8	devR	18762.3	-251.057
10	A10	9	devR	18729	-307.922
10	A10	10	devR	18935.5	-124.923
10	A10	11	devR	19040.7	-43.2816
10	A10	12	devR	19231.9	124.428
10	A10	13	devR	19223.3	92.3038
10	A10	14	devR	19305.7	151.162
10	A10	15	devR	19425.1	246.991
10	A10	16	devR	19758.9	557.283
10	A10	17	devR	19824	598.84
10	A10	18	devR	20176	927.341
10	A10	19	devR	20388.5	1116.3
10	A10	20	devR	21078.4	1782.58
10	A10	21	devR	22794.5	3475.21
10	A10	22	devR	25048.3	5705.42
10	A10	23	devR	29371.6	10005.2
10	A10	24	devR	37687.2	18297.3
10	A10	25	devR	53477.4	34063.9
10	A10	26	devR	80764.1	61327.1
10	A10	27	devR	127351	107891
10	A10	28	devR	199177	179693
10	A10	29	devR	292687	273179
10	A10	30	devR	387158	367627
10	A10	31	devR	455299	435744
10	A10	32	devR	493985	474407
10	A10	33	devR	520756	501155
10	A10	34	devR	543540	523915
10	A10	35	devR	561897	542248
10	A10	36	devR	575565	555893
10	A10	37	devR	586328	566632
10	A10	38	devR	594969	575249
10	A10	39	devR	602041	582298
10	A10	40	devR	606630	586864
11	A11	1	devR	108669	-8616.55
11	A11	2	devR	111104	-6572.04
11	A11	3	devR	114272	-3794.07
11	A11	4	devR	116360	-2095.86
11	A11	5	devR	118448	-397.984
11	A11	6	devR	119926	690.636
11	A11	7	devR	120806	1179.97
11	A11	8	devR	121753	1737.7
11	A11	9	devR	122632	2226.86
11	A11	10	devR	123351	2555.23
11	A11	11	devR	124238	3052.4
11	A11	12	devR	124081	2505.52
11	A11	13	devR	122766	800.299
11	A11	14	devR	119035	-3320.01
11	A11	15	devR	118713	-4032.81
11	A11	16	devR	122053	-1082.66
11	A11	17	devR	123015	-510.028
11	A11	18	devR	124352	436.256
11	A11	19	devR	124354	48.5469
11	A11	20	devR	124752	56.7991
11	A11	21	devR	128826	3740.84
11	A11	22	devR	133747	8271.27
11	A11	23	devR	139439	13573.4
11	A11	24	devR	148976	22720.4
11	A11	25	devR	165885	39240
11	A11	26	devR	195035	68000.1
11	A11	27	devR	245406	117980
11	A11	28	devR	320630	192815
11	A11	29	devR	413883	285678
11	A11	30	devR	501176	372581
11	A11	31	devR	558052	429067
11	A11	32	devR	591708	462333
11	A11	33	devR	617321	487556
11	A11	34	devR	639116	508961
11	A11	35	devR	655282	524737
11	A11	36	devR	667868	536933
11	A11	37	devR	678410	547086
11	A11	38	devR	686050	554334
11	A11	39	devR	692307	560202
11	A11	40	devR	697667	565172
12	A12	1	devR	22618.4	-471.324
12	A12	2	devR	22757.9	-397.63
12	A12	3	devR	23148.1	-73.2645
12	A12	4	devR	23023.6	-263.606
12	A12	5	devR	23053.4	-299.685
12	A12	6	devR	23622.9	203.997
12	A12	7	devR	23827.6	342.867
12	A12	8	devR	23808.6	258.1
12	A12	9	devR	23754.1	137.7
12	A12	10	devR	23694	11.8332
12	A12	11	devR	23712.1	-35.9201
12	A12	12	devR	24131.9	318.071
12	A12	13	devR	23987	107.345
12	A12	14	devR	23333.2	-612.313
12	A12	15	devR	23355.3	-656.023
12	A12	16	devR	24290.8	213.612
12	A12	17	devR	24490.3	347.288
12	A12	18	devR	24815.7	606.861
12	A12	19	devR	25133.8	859.088
12	A12	20	devR	25666.2	1325.68
12	A12	21	devR	27249.6	2843.21
12	A12	22	devR	29350.1	4877.88
12	A12	23	devR	33277.6	8739.6
12	A12	24	devR	41341.2	16737.3
12	A12	25	devR	54972.5	30302.9
12	A12	26	devR	80474.5	55739
12	A12	27	devR	124224	99422.5
12	A12	28	devR	193329	168462
12	A12	29	devR	286718	261786
12	A12	30	devR	384662	359663
12	A12	31	devR	458873	433808
12	A12	32	devR	500946	475816
12	A12	33	devR	529385	504189
12	A12	34	devR	553096	527834
12	A12	35	devR	571647	546319
12	A12	36	devR	585982	560588
12	A12	37	devR	597289	571830
12	A12	38	devR	605936	580410
12	A12	39	devR	612609	587017
12	A12	40	devR	617803	592145
19	B7	1	ms sigA	42398.5	-13.2338
19	B7	2	ms sigA	42368.5	-30.9025
19	B7	3	ms sigA	42304.4	-82.6454
19	B7	4	ms sigA	42363.7	-11.0172
19	B7	5	ms sigA	42748.9	386.537
19	B7	6	ms sigA	42584.1	234.126
19	B7	7	ms sigA	42286.1	-51.5467
19	B7	8	ms sigA	42140	-185.387
19	B7	9	ms sigA	42093.8	-219.165
19	B7	10	ms sigA	42074.4	-226.264
19	B7	11	ms sigA	42015.6	-272.745
19	B7	12	ms sigA	42126.3	-149.73
19	B7	13	ms sigA	42582.9	319.266
19	B7	14	ms sigA	42449.8	198.464
19	B7	15	ms sigA	42299.1	60.1078
19	B7	16	ms sigA	42377.3	150.607
19	B7	17	ms sigA	42919.7	705.345
19	B7	18	ms sigA	43255.2	1053.21
19	B7	19	ms sigA	44537.4	2347.79
19	B7	20	ms sigA	46601.3	4423.94
19	B7	21	ms sigA	49654.4	7489.39
19	B7	22	ms sigA	55715.5	13562.8
19	B7	23	ms sigA	67874.8	25734.5
19	B7	24	ms sigA	91545.5	49417.5
19	B7	25	ms sigA	133133	91017.5
19	B7	26	ms sigA	203069	160965
19	B7	27	ms sigA	306710	264619
19	B7	28	ms sigA	434312	392233
19	B7	29	ms sigA	558406	516340
19	B7	30	ms sigA	649486	607432
19	B7	31	ms sigA	707467	665425
19	B7	32	ms sigA	748206	706177
19	B7	33	ms sigA	777671	735654
19	B7	34	ms sigA	798220	756215
19	B7	35	ms sigA	811875	769882
19	B7	36	ms sigA	821040	779060
19	B7	37	ms sigA	827558	785590
19	B7	38	ms sigA	832032	790077
19	B7	39	ms sigA	835109	793166
19	B7	40	ms sigA	837212	795282
20	B8	1	ms sigA	39855.4	572.58
20	B8	2	ms sigA	39888.7	537.239
20	B8	3	ms sigA	40059.7	639.589
20	B8	4	ms sigA	39711.5	222.78
20	B8	5	ms sigA	39476.8	-80.4676
20	B8	6	ms sigA	39148	-477.859
20	B8	7	ms sigA	39172.2	-522.263
20	B8	8	ms sigA	39578.6	-184.475
20	B8	9	ms sigA	39671.6	-160.117
20	B8	10	ms sigA	39923.3	22.9526
20	B8	11	ms sigA	40203.5	234.518
20	B8	12	ms sigA	40177.7	140.126
20	B8	13	ms sigA	40136.8	30.6953
20	B8	14	ms sigA	40122.8	-51.9582
20	B8	15	ms sigA	40357.1	113.72
20	B8	16	ms sigA	40384.7	72.7583
20	B8	17	ms sigA	40700.2	319.644
20	B8	18	ms sigA	41333.3	884.115
20	B8	19	ms sigA	42072.6	1554.81
20	B8	20	ms sigA	43712.7	3126.33
20	B8	21	ms sigA	46519.7	5864.67
20	B8	22	ms sigA	52572.4	11848.8
20	B8	23	ms sigA	63203.9	22411.7
20	B8	24	ms sigA	84124.5	43263.7
20	B8	25	ms sigA	121953	81023.3
20	B8	26	ms sigA	185949	144951
20	B8	27	ms sigA	282938	241872
20	B8	28	ms sigA	405598	364462
20	B8	29	ms sigA	528842	487638
20	B8	30	ms sigA	623809	582537
20	B8	31	ms sigA	684099	642758
20	B8	32	ms sigA	725223	683813
20	B8	33	ms sigA	756011	714532
20	B8	34	ms sigA	777977	736430
20	B8	35	ms sigA	793229	751614
20	B8	36	ms sigA	803230	761546
20	B8	37	ms sigA	810009	768256
20	B8	38	ms sigA	814675	772854
20	B8	39	ms sigA	817888	775998
20	B8	40	ms sigA	819670	777711
21	B9	1	ms sigA	39962.5	-400.226
21	B9	2	ms sigA	40067.7	-331.388
21	B9	3	ms sigA	40237.4	-198.092
21	B9	4	ms sigA	40410.1	-61.7572
21	B9	5	ms sigA	40625.9	117.554
21	B9	6	ms sigA	40644.2	99.549
21	B9	7	ms sigA	40627.4	46.2782
21	B9	8	ms sigA	40827	209.519
21	B9	9	ms sigA	40795.9	142.03
21	B9	10	ms sigA	40725.4	35.0559
21	B9	11	ms sigA	40597.4	-129.34
21	B9	12	ms sigA	40455.5	-307.618
21	B9	13	ms sigA	40499.2	-300.342
21	B9	14	ms sigA	40997.5	161.532
21	B9	15	ms sigA	41058	185.632
21	B9	16	ms sigA	41131.5	222.732
21	B9	17	ms sigA	41561.3	616.169
21	B9	18	ms sigA	42178.9	1197.36
21	B9	19	ms sigA	43096.2	2078.26
21	B9	20	ms sigA	44940.7	3886.37
21	B9	21	ms sigA	48074.4	6983.69
21	B9	22	ms sigA	53871.3	12744.2
21	B9	23	ms sigA	65143	23979.4
21	B9	24	ms sigA	87216.2	46016.2
21	B9	25	ms sigA	126492	85255.7
21	B9	26	ms sigA	192738	151466
21	B9	27	ms sigA	290988	249679
21	B9	28	ms sigA	412273	370928
21	B9	29	ms sigA	530828	489446
21	B9	30	ms sigA	618014	576596
21	B9	31	ms sigA	672996	631541
21	B9	32	ms sigA	711940	670448
21	B9	33	ms sigA	740526	698999
21	B9	34	ms sigA	760907	719343
21	B9	35	ms sigA	774172	732572
21	B9	36	ms sigA	782856	741219
21	B9	37	ms sigA	789702	748029
21	B9	38	ms sigA	794462	752752
21	B9	39	ms sigA	796616	754870
21	B9	40	ms sigA	798876	757093
22	B10	1	ltmA	38504.1	-20048.9
22	B10	2	ltmA	40132.6	-18813.1
22	B10	3	ltmA	45234.2	-14104.3
22	B10	4	ltmA	49632.2	-10099
22	B10	5	ltmA	55018.4	-5105.6
22	B10	6	ltmA	60476.7	-40.0434
22	B10	7	ltmA	64621.8	3712.28
22	B10	8	ltmA	68306.5	7004.19
22	B10	9	ltmA	69867.8	8172.69
22	B10	10	ltmA	70267.4	8179.58
22	B10	11	ltmA	69712.2	7231.6
22	B10	12	ltmA	68876.8	6003.41
22	B10	13	ltmA	67634.1	4368.01
22	B10	14	ltmA	66380.5	2721.66
22	B10	15	ltmA	65571.7	1520.08
22	B10	16	ltmA	64844.7	400.33
22	B10	17	ltmA	63957.4	-879.805
22	B10	18	ltmA	63118.2	-2111.76
22	B10	19	ltmA	62476.2	-3146.46
22	B10	20	ltmA	62094.8	-3920.62
22	B10	21	ltmA	61882.3	-4525.93
22	B10	22	ltmA	61420.7	-5380.3
22	B10	23	ltmA	61316.4	-5877.35
22	B10	24	ltmA	61841.4	-5745.08
22	B10	25	ltmA	62894	-5085.3
22	B10	26	ltmA	65527.3	-2844.74
22	B10	27	ltmA	70522.5	1757.69
22	B10	28	ltmA	80695	11537.4
22	B10	29	ltmA	99598.8	30048.5
22	B10	30	ltmA	133107	63163.4
22	B10	31	ltmA	188924	118588
22	B10	32	ltmA	271793	201065
22	B10	33	ltmA	375013	303891
22	B10	34	ltmA	477595	406080
22	B10	35	ltmA	559262	487356
22	B10	36	ltmA	615487	543187
22	B10	37	ltmA	653737	581045
22	B10	38	ltmA	682299	609214
22	B10	39	ltmA	703013	629535
22	B10	40	ltmA	717740	643869
23	B11	1	ltmA	58077.4	89.8057
23	B11	2	ltmA	58016.1	95.7466
23	B11	3	ltmA	57830.1	-23.0039
23	B11	4	ltmA	57757.8	-28.0318
23	B11	5	ltmA	57789	70.4755
23	B11	6	ltmA	57316.1	-335.095
23	B11	7	ltmA	57224.5	-359.416
23	B11	8	ltmA	57618.4	101.677
23	B11	9	ltmA	57985.2	535.755
23	B11	10	ltmA	57877.3	495.153
23	B11	11	ltmA	57297.5	-17.3674
23	B11	12	ltmA	57112.2	-135.372
23	B11	13	ltmA	57086.7	-93.638
23	B11	14	ltmA	57026.4	-86.662
23	B11	15	ltmA	56977	-68.725
23	B11	16	ltmA	56956.9	-21.6005
23	B11	17	ltmA	56905.5	-5.72211
23	B11	18	ltmA	56815.5	-28.4258
23	B11	19	ltmA	56847.5	70.9019
23	B11	20	ltmA	57058.3	348.933
23	B11	21	ltmA	57096.1	453.979
23	B11	22	ltmA	57180.4	605.592
23	B11	23	ltmA	57231.6	724.083
23	B11	24	ltmA	57868.9	1428.66
23	B11	25	ltmA	59729.6	3356.63
23	B11	26	ltmA	62390.9	6085.16
23	B11	27	ltmA	67397.4	11159
23	B11	28	ltmA	77420.4	21249.2
23	B11	29	ltmA	96802.6	40698.7
23	B11	30	ltmA	131152	75115.9
23	B11	31	ltmA	187514	131544
23	B11	32	ltmA	270594	214692
23	B11	33	ltmA	372707	316872
23	B11	34	ltmA	472198	416431
23	B11	35	ltmA	549345	493645
23	B11	36	ltmA	602662	547029
23	B11	37	ltmA	639942	584376
23	B11	38	ltmA	666657	611158
23	B11	39	ltmA	687465	632034
23	B11	40	ltmA	701756	646392
24	B12	1	ltmA	61789.2	-1023.71
24	B12	2	ltmA	61846.1	-956.537
24	B12	3	ltmA	62482.8	-309.555
24	B12	4	ltmA	62763.2	-18.8538
24	B12	5	ltmA	62924.8	152.988
24	B12	6	ltmA	62828.7	67.1611
24	B12	7	ltmA	62749.2	-2.07556
24	B12	8	ltmA	62844.6	103.567
24	B12	9	ltmA	62883.3	152.6
24	B12	10	ltmA	63102.6	382.156
24	B12	11	ltmA	62639.8	-70.4246
24	B12	12	ltmA	62475.3	-224.603
24	B12	13	ltmA	62595.8	-93.8472
24	B12	14	ltmA	62515.4	-164.006
24	B12	15	ltmA	62490.1	-178.992
24	B12	16	ltmA	62740.7	81.9037
24	B12	17	ltmA	62711.7	63.1709
24	B12	18	ltmA	62642	3.68031
24	B12	19	ltmA	62683.1	55.1311
24	B12	20	ltmA	62721.8	104.094
24	B12	21	ltmA	62859.9	252.4
24	B12	22	ltmA	63164.6	567.351
24	B12	23	ltmA	63201.5	614.548
24	B12	24	ltmA	63775.7	1199.07
24	B12	25	ltmA	65651.8	3085.38
24	B12	26	ltmA	68168.5	5612.36
24	B12	27	ltmA	72840.7	10294.8
24	B12	28	ltmA	83035.5	20499.9
24	B12	29	ltmA	101497	38972
24	B12	30	ltmA	135231	72715.5
24	B12	31	ltmA	191905	129401
24	B12	32	ltmA	276173	213678
24	B12	33	ltmA	380868	318384
24	B12	34	ltmA	485743	423269
24	B12	35	ltmA	569156	506692
24	B12	36	ltmA	626143	563690
24	B12	37	ltmA	665547	603104
24	B12	38	ltmA	695151	632718
24	B12	39	ltmA	716576	654153
24	B12	40	ltmA	731162	668749
31	C7	1	ms sigA	63197.1	3350.11
31	C7	2	ms sigA	63325.3	3381.6
31	C7	3	ms sigA	60579.2	538.887
31	C7	4	ms sigA	59550.8	-586.13
31	C7	5	ms sigA	59480.5	-753.073
31	C7	6	ms sigA	59624.4	-705.797
31	C7	7	ms sigA	60214.7	-212.122
31	C7	8	ms sigA	61159.7	636.185
31	C7	9	ms sigA	61653.3	1033.2
31	C7	10	ms sigA	61245.8	529.061
31	C7	11	ms sigA	61027	213.615
31	C7	12	ms sigA	61012.4	102.336
31	C7	13	ms sigA	60993.6	-13.044
31	C7	14	ms sigA	61104.5	1.22033
31	C7	15	ms sigA	61034.2	-165.797
31	C7	16	ms sigA	60991.7	-304.864
31	C7	17	ms sigA	61273.6	-119.67
31	C7	18	ms sigA	61295.9	-194.011
31	C7	19	ms sigA	61506	-80.5244
31	C7	20	ms sigA	62961.8	1278.68
31	C7	21	ms sigA	65091.3	3311.56
31	C7	22	ms sigA	66660.8	4784.36
31	C7	23	ms sigA	67550.3	5577.28
31	C7	24	ms sigA	69841.2	7771.48
31	C7	25	ms sigA	74193	12026.6
31	C7	26	ms sigA	81760.5	19497.6
31	C7	27	ms sigA	96050.3	33690.7
31	C7	28	ms sigA	121784	59328.1
31	C7	29	ms sigA	165730	103177
31	C7	30	ms sigA	233282	170633
31	C7	31	ms sigA	319745	256999
31	C7	32	ms sigA	405158	342315
31	C7	33	ms sigA	464205	401266
31	C7	34	ms sigA	487840	424804
31	C7	35	ms sigA	489732	426599
31	C7	36	ms sigA	487753	424524
31	C7	37	ms sigA	487307	423981
31	C7	38	ms sigA	486548	423125
31	C7	39	ms sigA	486248	422729
31	C7	40	ms sigA	486206	422590
32	C8	1	ms sigA	50061	-2047.61
32	C8	2	ms sigA	50462.8	-1734.23
32	C8	3	ms sigA	51310.3	-975.012
32	C8	4	ms sigA	52066.7	-306.99
32	C8	5	ms sigA	52593.4	131.34
32	C8	6	ms sigA	52869	318.609
32	C8	7	ms sigA	52858.3	219.478
32	C8	8	ms sigA	53065	337.809
32	C8	9	ms sigA	53170.2	354.643
32	C8	10	ms sigA	53192	288.072
32	C8	11	ms sigA	53348.5	356.23
32	C8	12	ms sigA	53319.3	238.721
32	C8	13	ms sigA	53168.7	-0.296071
32	C8	14	ms sigA	53115	-142.34
32	C8	15	ms sigA	53050.1	-295.58
32	C8	16	ms sigA	53339.5	-94.6324
32	C8	17	ms sigA	53347	-175.482
32	C8	18	ms sigA	53356.2	-254.569
32	C8	19	ms sigA	53404.1	-295.086
32	C8	20	ms sigA	54328.4	540.819
32	C8	21	ms sigA	55354.3	1478.38
32	C8	22	ms sigA	56091.4	2127.09
32	C8	23	ms sigA	57319.4	3266.79
32	C8	24	ms sigA	59184.5	5043.5
32	C8	25	ms sigA	63328.3	9098.93
32	C8	26	ms sigA	71484.2	17166.4
32	C8	27	ms sigA	87898.4	33492.3
32	C8	28	ms sigA	117414	62919.5
32	C8	29	ms sigA	166163	111581
32	C8	30	ms sigA	237596	182924
32	C8	31	ms sigA	323611	268852
32	C8	32	ms sigA	400844	345996
32	C8	33	ms sigA	447774	392838
32	C8	34	ms sigA	462483	407459
32	C8	35	ms sigA	462010	406897
32	C8	36	ms sigA	459499	404298
32	C8	37	ms sigA	457933	402643
32	C8	38	ms sigA	458249	402871
32	C8	39	ms sigA	457500	402034
32	C8	40	ms sigA	456981	401426
33	C9	1	ms sigA	25653.5	-450.819
33	C9	2	ms sigA	25682.9	-434.457
33	C9	3	ms sigA	25993.3	-136.935
33	C9	4	ms sigA	26045.3	-97.9749
33	C9	5	ms sigA	26133.1	-23.101
33	C9	6	ms sigA	26181.5	12.2554
33	C9	7	ms sigA	26294.1	111.956
33	C9	8	ms sigA	26291.1	95.8979
33	C9	9	ms sigA	26330.3	122.219
33	C9	10	ms sigA	26175.4	-45.7428
33	C9	11	ms sigA	26125.1	-108.933
33	C9	12	ms sigA	26346.5	99.4328
33	C9	13	ms sigA	26530.6	270.559
33	C9	14	ms sigA	26385.7	112.679
33	C9	15	ms sigA	26127.4	-158.551
33	C9	16	ms sigA	26045.2	-253.761
33	C9	17	ms sigA	26170.5	-141.379
33	C9	18	ms sigA	26381.2	56.2684
33	C9	19	ms sigA	26545.4	207.578
33	C9	20	ms sigA	26812.4	461.612
33	C9	21	ms sigA	27219.8	855.955
33	C9	22	ms sigA	27792.8	1416
33	C9	23	ms sigA	28750.5	2360.73
33	C9	24	ms sigA	30363.2	3960.51
33	C9	25	ms sigA	34179.2	7763.51
33	C9	26	ms sigA	41551.9	15123.2
33	C9	27	ms sigA	55371.8	28930.1
33	C9	28	ms sigA	80831.3	54376.6
33	C9	29	ms sigA	123491	97023.9
33	C9	30	ms sigA	187446	160966
33	C9	31	ms sigA	266960	240466
33	C9	32	ms sigA	341975	315469
33	C9	33	ms sigA	390608	364089
33	C9	34	ms sigA	409439	382907
33	C9	35	ms sigA	411752	385207
33	C9	36	ms sigA	410789	384230
33	C9	37	ms sigA	409700	383129
33	C9	38	ms sigA	408872	382288
33	C9	39	ms sigA	408733	382135
33	C9	40	ms sigA	408208	381598
34	C10	1	ms sigA	26829.9	54.3245
34	C10	2	ms sigA	26846.6	4.06493
34	C10	3	ms sigA	27060.9	151.276
34	C10	4	ms sigA	27192.1	215.466
34	C10	5	ms sigA	27116.2	72.5246
34	C10	6	ms sigA	26867	-243.694
34	C10	7	ms sigA	26912.8	-265.006
34	C10	8	ms sigA	27346.6	101.832
34	C10	9	ms sigA	27404.1	92.2871
34	C10	10	ms sigA	27356.6	-22.2439
34	C10	11	ms sigA	27440.6	-5.32376
34	C10	12	ms sigA	27474.4	-38.5364
34	C10	13	ms sigA	27413.7	-166.271
34	C10	14	ms sigA	27423.4	-223.634
34	C10	15	ms sigA	27596.4	-117.659
34	C10	16	ms sigA	27841.4	60.3101
34	C10	17	ms sigA	28057.3	209.103
34	C10	18	ms sigA	28052.4	137.158
34	C10	19	ms sigA	28024.7	42.4104
34	C10	20	ms sigA	27962.6	-86.6792
34	C10	21	ms sigA	28242.6	126.251
34	C10	22	ms sigA	29105.9	922.53
34	C10	23	ms sigA	29638.8	1388.35
34	C10	24	ms sigA	30962.2	2644.74
34	C10	25	ms sigA	34101.5	5717.06
34	C10	26	ms sigA	40024.6	11573.1
34	C10	27	ms sigA	50326.8	21808.3
34	C10	28	ms sigA	70103.4	41517.8
34	C10	29	ms sigA	105345	76692.3
34	C10	30	ms sigA	160812	132092
34	C10	31	ms sigA	235692	206906
34	C10	32	ms sigA	315645	286791
34	C10	33	ms sigA	377353	348432
34	C10	34	ms sigA	407469	378481
34	C10	35	ms sigA	413900	384845
34	C10	36	ms sigA	412508	383387
34	C10	37	ms sigA	410887	381698
34	C10	38	ms sigA	410106	380850
34	C10	39	ms sigA	410048	380725
34	C10	40	ms sigA	409251	379861
35	C11	1	ms sigA	29253.5	-614.18
35	C11	2	ms sigA	29401.4	-503.13
35	C11	3	ms sigA	29680.8	-260.568
35	C11	4	ms sigA	30222.8	244.623
35	C11	5	ms sigA	30097	81.9787
35	C11	6	ms sigA	29993.5	-58.3302
35	C11	7	ms sigA	30122.3	33.7222
35	C11	8	ms sigA	30134.6	9.13013
35	C11	9	ms sigA	30145.5	-16.8077
35	C11	10	ms sigA	30136.8	-62.2337
35	C11	11	ms sigA	30251.3	15.4183
35	C11	12	ms sigA	30213.6	-59.0957
35	C11	13	ms sigA	30286	-23.5549
35	C11	14	ms sigA	30436.1	89.7885
35	C11	15	ms sigA	30487.1	103.931
35	C11	16	ms sigA	30456.5	36.5536
35	C11	17	ms sigA	30382.1	-74.7143
35	C11	18	ms sigA	30433.8	-59.8416
35	C11	19	ms sigA	30448.4	-82.0313
35	C11	20	ms sigA	30805.1	237.822
35	C11	21	ms sigA	31019.4	415.298
35	C11	22	ms sigA	31108.5	467.591
35	C11	23	ms sigA	31574.5	896.848
35	C11	24	ms sigA	33317.2	2602.74
35	C11	25	ms sigA	36338.2	5586.85
35	C11	26	ms sigA	41945.2	11157
35	C11	27	ms sigA	52003.4	21178.4
35	C11	28	ms sigA	70499.9	39638.1
35	C11	29	ms sigA	103890	72991.7
35	C11	30	ms sigA	157233	126298
35	C11	31	ms sigA	229629	198657
35	C11	32	ms sigA	307594	276585
35	C11	33	ms sigA	367665	336620
35	C11	34	ms sigA	397595	366512
35	C11	35	ms sigA	403709	372589
35	C11	36	ms sigA	402478	371321
35	C11	37	ms sigA	401444	370251
35	C11	38	ms sigA	400420	369190
35	C11	39	ms sigA	400218	368952
35	C11	40	ms sigA	399839	368535
36	C12	1	ms sigA	27639.8	-165.425
36	C12	2	ms sigA	27727.2	-114.77
36	C12	3	ms sigA	27762.8	-115.78
36	C12	4	ms sigA	27924	8.67596
36	C12	5	ms sigA	28098.9	146.867
36	C12	6	ms sigA	27927.3	-61.425
36	C12	7	ms sigA	27884.1	-141.307
36	C12	8	ms sigA	28119.8	57.7845
36	C12	9	ms sigA	28272	173.268
36	C12	10	ms sigA	28272.4	136.957
36	C12	11	ms sigA	28248.5	76.3937
36	C12	12	ms sigA	28333.2	124.413
36	C12	13	ms sigA	28008.1	-237.412
36	C12	14	ms sigA	27985.2	-296.938
36	C12	15	ms sigA	28393.9	74.9788
36	C12	16	ms sigA	28299.7	-55.8734
36	C12	17	ms sigA	28262.3	-129.95
36	C12	18	ms sigA	28543.2	114.229
36	C12	19	ms sigA	28590.7	125.121
36	C12	20	ms sigA	28771.9	269.63
36	C12	21	ms sigA	28898.5	359.461
36	C12	22	ms sigA	29475.1	899.441
36	C12	23	ms sigA	30114.3	1501.92
36	C12	24	ms sigA	31808.4	3159.36
36	C12	25	ms sigA	35073.4	6387.66
36	C12	26	ms sigA	40316.3	11593.8
36	C12	27	ms sigA	51322.3	22563.2
36	C12	28	ms sigA	71360.7	42564.9
36	C12	29	ms sigA	106343	77510.3
36	C12	30	ms sigA	162030	133161
36	C12	31	ms sigA	237587	208681
36	C12	32	ms sigA	318146	289203
36	C12	33	ms sigA	379836	350857
36	C12	34	ms sigA	410258	381242
36	C12	35	ms sigA	416024	386972
36	C12	36	ms sigA	414353	385264
36	C12	37	ms sigA	412444	383318
36	C12	38	ms sigA	411679	382516
36	C12	39	ms sigA	411444	382244
36	C12	40	ms sigA	410080	380844
73	G1	1	ms sigA	91941.1	1945.58
73	G1	2	ms sigA	91821.7	1955.54
73	G1	3	ms sigA	91419.7	1682.95
73	G1	4	ms sigA	90858.1	1250.64
73	G1	5	ms sigA	89711.6	233.554
73	G1	6	ms sigA	88692.3	-656.444
73	G1	7	ms sigA	88422.7	-796.653
73	G1	8	ms sigA	88275.3	-814.697
73	G1	9	ms sigA	87850.3	-1110.29
73	G1	10	ms sigA	87804.4	-1026.86
73	G1	11	ms sigA	88053.3	-648.628
73	G1	12	ms sigA	88177.4	-395.173
73	G1	13	ms sigA	88399.5	-43.6552
73	G1	14	ms sigA	88691.8	377.995
73	G1	15	ms sigA	88647.8	463.302
73	G1	16	ms sigA	88528.8	473.703
73	G1	17	ms sigA	88411.8	486.072
73	G1	18	ms sigA	88320.6	524.192
73	G1	19	ms sigA	88431.3	764.272
73	G1	20	ms sigA	89025.6	1487.95
73	G1	21	ms sigA	89081.2	1672.9
73	G1	22	ms sigA	89232.7	1953.81
73	G1	23	ms sigA	90194.5	3044.95
73	G1	24	ms sigA	91913.7	4893.46
73	G1	25	ms sigA	95824.5	8933.67
73	G1	26	ms sigA	103104	16342.2
73	G1	27	ms sigA	117097	30464.5
73	G1	28	ms sigA	143620	57117
73	G1	29	ms sigA	189098	102724
73	G1	30	ms sigA	257710	171466
73	G1	31	ms sigA	344892	258778
73	G1	32	ms sigA	432987	347002
73	G1	33	ms sigA	505916	420060
73	G1	34	ms sigA	557359	471632
73	G1	35	ms sigA	591167	505569
73	G1	36	ms sigA	614470	529002
73	G1	37	ms sigA	631688	546350
73	G1	38	ms sigA	644484	559275
73	G1	39	ms sigA	653700	568620
73	G1	40	ms sigA	660083	575132
74	G2	1	ms sigA	98237.3	127.281
74	G2	2	ms sigA	97960.6	90.1189
74	G2	3	ms sigA	97629.9	-1.17572
74	G2	4	ms sigA	97358.2	-33.3766
74	G2	5	ms sigA	96948.7	-203.351
74	G2	6	ms sigA	96779.6	-132.989
74	G2	7	ms sigA	96896.2	223.06
74	G2	8	ms sigA	96555.6	121.929
74	G2	9	ms sigA	96338.1	143.892
74	G2	10	ms sigA	96207.5	252.793
74	G2	11	ms sigA	95644.2	-71.0331
74	G2	12	ms sigA	95328.7	-147.093
74	G2	13	ms sigA	94991	-245.365
74	G2	14	ms sigA	94849.5	-147.362
74	G2	15	ms sigA	94881.4	124.038
74	G2	16	ms sigA	94751.9	233.955
74	G2	17	ms sigA	94368.5	90.0661
74	G2	18	ms sigA	93831	-207.986
74	G2	19	ms sigA	93898.8	99.3049
74	G2	20	ms sigA	94638.7	1078.71
74	G2	21	ms sigA	94841.6	1521.01
74	G2	22	ms sigA	95198.1	2117.01
74	G2	23	ms sigA	95552.7	2711.09
74	G2	24	ms sigA	97530.7	4928.54
74	G2	25	ms sigA	101416	9053.74
74	G2	26	ms sigA	109314	17190.9
74	G2	27	ms sigA	123823	31939.5
74	G2	28	ms sigA	151323	59679
74	G2	29	ms sigA	199112	107707
74	G2	30	ms sigA	271259	180093
74	G2	31	ms sigA	362296	271371
74	G2	32	ms sigA	453560	362873
74	G2	33	ms sigA	527807	437360
74	G2	34	ms sigA	579549	489341
74	G2	35	ms sigA	613913	523945
74	G2	36	ms sigA	637752	548024
74	G2	37	ms sigA	654356	564867
74	G2	38	ms sigA	667067	577818
74	G2	39	ms sigA	676193	587183
74	G2	40	ms sigA	683114	594343
75	G3	1	ms sigA	98064.1	-692.472
75	G3	2	ms sigA	98125.6	-368.183
75	G3	3	ms sigA	98027.1	-203.988
75	G3	4	ms sigA	98000.8	32.4502
75	G3	5	ms sigA	97861.3	155.74
75	G3	6	ms sigA	97552	109.193
75	G3	7	ms sigA	97269.1	89.029
75	G3	8	ms sigA	96882.6	-34.7208
75	G3	9	ms sigA	96688.6	33.9982
75	G3	10	ms sigA	96550.2	158.405
75	G3	11	ms sigA	95966.8	-162.236
75	G3	12	ms sigA	95723.7	-142.61
75	G3	13	ms sigA	95548.6	-55.0087
75	G3	14	ms sigA	95090.9	-249.868
75	G3	15	ms sigA	94983.4	-94.6567
75	G3	16	ms sigA	95066.1	250.773
75	G3	17	ms sigA	94666.1	113.5
75	G3	18	ms sigA	94560.9	271.047
75	G3	19	ms sigA	94675.3	648.274
75	G3	20	ms sigA	94922.6	1158.26
75	G3	21	ms sigA	94665.3	1163.77
75	G3	22	ms sigA	94755.8	1516.99
75	G3	23	ms sigA	95757.1	2781
75	G3	24	ms sigA	97669.3	4955.98
75	G3	25	ms sigA	101898	9447.63
75	G3	26	ms sigA	109820	17631.9
75	G3	27	ms sigA	124905	32979.8
75	G3	28	ms sigA	152722	61060
75	G3	29	ms sigA	200820	109421
75	G3	30	ms sigA	273383	182246
75	G3	31	ms sigA	364346	273472
75	G3	32	ms sigA	454477	363866
75	G3	33	ms sigA	527154	436806
75	G3	34	ms sigA	577224	487138
75	G3	35	ms sigA	610081	520258
75	G3	36	ms sigA	632368	542808
75	G3	37	ms sigA	648835	559538
75	G3	38	ms sigA	661465	572430
75	G3	39	ms sigA	670908	582136
75	G3	40	ms sigA	677300	588791
76	G4	1	devR	20840.9	-118.418
76	G4	2	devR	20868.9	-166.969
76	G4	3	devR	21196.5	84.1908
76	G4	4	devR	21326.2	137.427
76	G4	5	devR	21242.8	-22.5244
76	G4	6	devR	21201.4	-140.423
76	G4	7	devR	21383.4	-34.8842
76	G4	8	devR	21636.2	141.403
76	G4	9	devR	21505.2	-66.0702
76	G4	10	devR	21472.4	-175.334
76	G4	11	devR	21740.4	16.2087
76	G4	12	devR	21691.2	-109.465
76	G4	13	devR	21705.3	-171.866
76	G4	14	devR	22129.6	175.903
76	G4	15	devR	22156.4	126.237
76	G4	16	devR	22145.8	39.1978
76	G4	17	devR	22164.5	-18.6461
76	G4	18	devR	22683.1	423.531
76	G4	19	devR	23562.2	1226.11
76	G4	20	devR	25128	2715.44
76	G4	21	devR	27439.3	4950.23
76	G4	22	devR	31408.4	8842.84
76	G4	23	devR	39546.1	16904
76	G4	24	devR	55050.5	32331.9
76	G4	25	devR	82872.6	60077.6
76	G4	26	devR	132155	109284
76	G4	27	devR	211662	188714
76	G4	28	devR	322645	299621
76	G4	29	devR	447789	424688
76	G4	30	devR	550906	527729
76	G4	31	devR	617177	593923
76	G4	32	devR	663744	640414
76	G4	33	devR	700222	676815
76	G4	34	devR	729272	705789
76	G4	35	devR	751570	728010
76	G4	36	devR	769144	745507
76	G4	37	devR	782787	759074
76	G4	38	devR	793299	769510
76	G4	39	devR	802006	778140
76	G4	40	devR	807238	783296
77	G5	1	devR	20371.9	-233.414
77	G5	2	devR	20551.7	-94.1569
77	G5	3	devR	20818.9	132.565
77	G5	4	devR	20843.5	116.591
77	G5	5	devR	20722.1	-45.326
77	G5	6	devR	20672	-135.899
77	G5	7	devR	20839	-9.42776
77	G5	8	devR	20985	96.0243
77	G5	9	devR	20923	-6.50798
77	G5	10	devR	20851.8	-118.218
77	G5	11	devR	20894.1	-116.409
77	G5	12	devR	20886.1	-164.884
77	G5	13	devR	20987.5	-104.022
77	G5	14	devR	21219.3	87.2953
77	G5	15	devR	21358.3	185.72
77	G5	16	devR	21295.6	82.4983
77	G5	17	devR	21349.7	96.1457
77	G5	18	devR	21762.9	468.848
77	G5	19	devR	22654.9	1320.24
77	G5	20	devR	24724.4	3349.32
77	G5	21	devR	27467.2	6051.56
77	G5	22	devR	32484.4	11028.2
77	G5	23	devR	42342.1	20845.5
77	G5	24	devR	60667.6	39130.4
77	G5	25	devR	93939.3	72361.6
77	G5	26	devR	151001	129383
77	G5	27	devR	240907	219249
77	G5	28	devR	360285	338585
77	G5	29	devR	486104	464364
77	G5	30	devR	581080	559300
77	G5	31	devR	642321	620500
77	G5	32	devR	687154	665293
77	G5	33	devR	723523	701622
77	G5	34	devR	751490	729548
77	G5	35	devR	772709	750726
77	G5	36	devR	789384	767361
77	G5	37	devR	802067	780003
77	G5	38	devR	812307	790203
77	G5	39	devR	820281	798136
77	G5	40	devR	826104	803919
78	G6	1	devR	22446	-370.85
78	G6	2	devR	22523.6	-333.083
78	G6	3	devR	22791.8	-104.718
78	G6	4	devR	23139.7	203.434
78	G6	5	devR	23020.6	44.5398
78	G6	6	devR	22948.4	-67.5404
78	G6	7	devR	23072.1	16.3501
78	G6	8	devR	23055.3	-40.236
78	G6	9	devR	23112.7	-22.6639
78	G6	10	devR	23205	29.8555
78	G6	11	devR	23250.6	35.6346
78	G6	12	devR	23074.4	-180.311
78	G6	13	devR	23075.7	-218.819
78	G6	14	devR	23489.3	154.888
78	G6	15	devR	23523.8	149.585
78	G6	16	devR	23584.8	170.821
78	G6	17	devR	23800	346.237
78	G6	18	devR	24218.6	724.987
78	G6	19	devR	24734.3	1200.86
78	G6	20	devR	26341.7	2768.48
78	G6	21	devR	29061.1	5448.05
78	G6	22	devR	33554.4	9901.58
78	G6	23	devR	42677.8	18985.1
78	G6	24	devR	60103.4	36370.9
78	G6	25	devR	91340.5	67568.2
78	G6	26	devR	144719	120907
78	G6	27	devR	229118	205267
78	G6	28	devR	342417	318525
78	G6	29	devR	462889	438957
78	G6	30	devR	554717	530746
78	G6	31	devR	613467	589456
78	G6	32	devR	656557	632506
78	G6	33	devR	691480	667389
78	G6	34	devR	719210	695079
78	G6	35	devR	739728	715558
78	G6	36	devR	756026	731816
78	G6	37	devR	768859	744609
78	G6	38	devR	778410	754121
78	G6	39	devR	786454	762124
78	G6	40	devR	792739	768369
85	H1	1	ltmA	65251.8	-795.562
85	H1	2	ltmA	65580.2	-390.18
85	H1	3	ltmA	65697.8	-195.568
85	H1	4	ltmA	65890	73.5211
85	H1	5	ltmA	65795.3	55.8209
85	H1	6	ltmA	65575.6	-86.8793
85	H1	7	ltmA	65452.9	-132.65
85	H1	8	ltmA	65483.2	-25.3814
85	H1	9	ltmA	65425.5	-6.08941
85	H1	10	ltmA	65468.5	113.871
85	H1	11	ltmA	65415.8	138.116
85	H1	12	ltmA	65465	264.216
85	H1	13	ltmA	65279.1	155.336
85	H1	14	ltmA	64791.8	-255.005
85	H1	15	ltmA	64733.4	-236.478
85	H1	16	ltmA	65174.6	281.696
85	H1	17	ltmA	65074.3	258.402
85	H1	18	ltmA	64528.4	-210.532
85	H1	19	ltmA	64442.4	-219.635
85	H1	20	ltmA	64780.5	195.438
85	H1	21	ltmA	64663.3	155.215
85	H1	22	ltmA	64107.7	-323.415
85	H1	23	ltmA	64054.8	-299.342
85	H1	24	ltmA	64436.7	159.536
85	H1	25	ltmA	64872.8	672.562
85	H1	26	ltmA	65864.3	1741.08
85	H1	27	ltmA	67631.5	3585.17
85	H1	28	ltmA	70182.3	6213.01
85	H1	29	ltmA	75867.9	11975.6
85	H1	30	ltmA	86068.4	22253
85	H1	31	ltmA	106354	42615.3
85	H1	32	ltmA	142659	78997.4
85	H1	33	ltmA	203816	140232
85	H1	34	ltmA	293461	229954
85	H1	35	ltmA	403379	339948
85	H1	36	ltmA	507799	444445
85	H1	37	ltmA	584116	520839
85	H1	38	ltmA	637917	574717
85	H1	39	ltmA	677304	614182
85	H1	40	ltmA	705297	642251
86	H2	1	ltmA	61131	-35.8085
86	H2	2	ltmA	61226.8	123.284
86	H2	3	ltmA	61182.2	141.935
86	H2	4	ltmA	61160.5	183.566
86	H2	5	ltmA	60973.7	60.0764
86	H2	6	ltmA	60549.4	-300.909
86	H2	7	ltmA	60424.9	-362.114
86	H2	8	ltmA	60553.2	-170.494
86	H2	9	ltmA	60579.2	-81.1637
86	H2	10	ltmA	60803.8	206.698
86	H2	11	ltmA	60828.2	294.392
86	H2	12	ltmA	60682.4	211.938
86	H2	13	ltmA	60166.8	-240.435
86	H2	14	ltmA	60086.5	-257.417
86	H2	15	ltmA	60437.9	157.261
86	H2	16	ltmA	60467.9	250.611
86	H2	17	ltmA	60287.1	133.157
86	H2	18	ltmA	60151.7	61.011
86	H2	19	ltmA	59982.9	-44.4514
86	H2	20	ltmA	59878	-86.0661
86	H2	21	ltmA	59743.2	-157.595
86	H2	22	ltmA	59680	-157.444
86	H2	23	ltmA	59690	-84.1876
86	H2	24	ltmA	59772.1	61.2212
86	H2	25	ltmA	59956.2	308.599
86	H2	26	ltmA	60992.5	1408.2
86	H2	27	ltmA	63016.6	3495.66
86	H2	28	ltmA	66221.3	6763.61
86	H2	29	ltmA	72864.3	13469.9
86	H2	30	ltmA	85938.8	26607.7
86	H2	31	ltmA	109580	50312
86	H2	32	ltmA	151010	91805.8
86	H2	33	ltmA	217919	158778
86	H2	34	ltmA	311192	252114
86	H2	35	ltmA	416087	357073
86	H2	36	ltmA	507664	448713
86	H2	37	ltmA	572078	513190
86	H2	38	ltmA	617296	558471
86	H2	39	ltmA	651822	593061
86	H2	40	ltmA	675175	616477
87	H3	1	ltmA	71689.3	-79.4103
87	H3	2	ltmA	71623.4	-51.8653
87	H3	3	ltmA	71531.5	-50.2421
87	H3	4	ltmA	71527.9	39.6154
87	H3	5	ltmA	71388.7	-6.15215
87	H3	6	ltmA	71279.5	-21.8181
87	H3	7	ltmA	71330	122.157
87	H3	8	ltmA	71240.1	125.678
87	H3	9	ltmA	71143.2	122.239
87	H3	10	ltmA	70964.5	37.0572
87	H3	11	ltmA	70634.7	-199.32
87	H3	12	ltmA	70470.9	-269.618
87	H3	13	ltmA	70357.2	-289.808
87	H3	14	ltmA	70409	-144.599
87	H3	15	ltmA	70837.3	377.173
87	H3	16	ltmA	70566.4	199.773
87	H3	17	ltmA	70331.9	58.7628
87	H3	18	ltmA	70116.9	-62.7469
87	H3	19	ltmA	70025.2	-61.0144
87	H3	20	ltmA	69994.6	1.83531
87	H3	21	ltmA	69920.3	21.0287
87	H3	22	ltmA	69775.3	-30.4653
87	H3	23	ltmA	69824.3	112.009
87	H3	24	ltmA	70153.6	534.781
87	H3	25	ltmA	70281.4	756.092
87	H3	26	ltmA	71022.6	1590.71
87	H3	27	ltmA	72882.2	3543.79
87	H3	28	ltmA	75306.9	6062
87	H3	29	ltmA	80268.9	11117.4
87	H3	30	ltmA	90083	21025.1
87	H3	31	ltmA	109346	40381.1
87	H3	32	ltmA	144023	75151.9
87	H3	33	ltmA	201908	133130
87	H3	34	ltmA	288284	219600
87	H3	35	ltmA	395654	327064
87	H3	36	ltmA	501769	433272
87	H3	37	ltmA	582065	513661
87	H3	38	ltmA	636580	568270
87	H3	39	ltmA	675740	607523
87	H3	40	ltmA	702574	634450
88	H4	1	ms sigA	31613.2	-394.158
88	H4	2	ms sigA	31726.8	-302.8
88	H4	3	ms sigA	31672.7	-379.242
88	H4	4	ms sigA	31700.3	-373.938
88	H4	5	ms sigA	32078.7	-17.8641
88	H4	6	ms sigA	32305.7	186.856
88	H4	7	ms sigA	32351.5	210.344
88	H4	8	ms sigA	32324.8	161.382
88	H4	9	ms sigA	32271.6	85.8717
88	H4	10	ms sigA	32399.6	191.564
88	H4	11	ms sigA	32563.6	333.236
88	H4	12	ms sigA	32381.2	128.522
88	H4	13	ms sigA	32275.3	0.375014
88	H4	14	ms sigA	32324.9	27.6068
88	H4	15	ms sigA	32267.7	-51.8704
88	H4	16	ms sigA	32232.7	-109.217
88	H4	17	ms sigA	32202.9	-161.286
88	H4	18	ms sigA	32154.1	-232.341
88	H4	19	ms sigA	32154.3	-254.482
88	H4	20	ms sigA	32492.6	61.4976
88	H4	21	ms sigA	32851.9	398.52
88	H4	22	ms sigA	33198.7	723.037
88	H4	23	ms sigA	33844.4	1346.41
88	H4	24	ms sigA	35491.1	2970.76
88	H4	25	ms sigA	38760.6	6218.04
88	H4	26	ms sigA	44966.1	12401.2
88	H4	27	ms sigA	56200.1	23612.9
88	H4	28	ms sigA	77608	44998.5
88	H4	29	ms sigA	114846	82214.6
88	H4	30	ms sigA	174084	141430
88	H4	31	ms sigA	254520	221843
88	H4	32	ms sigA	339438	306739
88	H4	33	ms sigA	404684	371963
88	H4	34	ms sigA	435418	402675
88	H4	35	ms sigA	440153	407388
88	H4	36	ms sigA	438197	405409
88	H4	37	ms sigA	436250	403440
88	H4	38	ms sigA	435378	402546
88	H4	39	ms sigA	435317	402462
88	H4	40	ms sigA	434801	401924
89	H5	1	ms sigA	42523.5	-389.479
89	H5	2	ms sigA	42629.2	-283.562
89	H5	3	ms sigA	43147.4	234.789
89	H5	4	ms sigA	43182.5	270.031
89	H5	5	ms sigA	43050.2	137.89
89	H5	6	ms sigA	42846.8	-65.3605
89	H5	7	ms sigA	42791.3	-120.728
89	H5	8	ms sigA	42937.3	25.4003
89	H5	9	ms sigA	42926.1	14.4467
89	H5	10	ms sigA	42710.5	-201.003
89	H5	11	ms sigA	42642	-269.437
89	H5	12	ms sigA	42804.9	-106.34
89	H5	13	ms sigA	42999.4	88.2847
89	H5	14	ms sigA	42526.3	-384.61
89	H5	15	ms sigA	42485	-425.732
89	H5	16	ms sigA	42909.3	-1.35734
89	H5	17	ms sigA	43013.2	102.732
89	H5	18	ms sigA	42997.7	87.423
89	H5	19	ms sigA	43177.1	266.93
89	H5	20	ms sigA	43256.6	346.641
89	H5	21	ms sigA	43321.8	411.961
89	H5	22	ms sigA	43918.2	1008.53
89	H5	23	ms sigA	44676	1766.48
89	H5	24	ms sigA	46026.6	3117.24
89	H5	25	ms sigA	48336.7	5427.45
89	H5	26	ms sigA	53836.5	10927.5
89	H5	27	ms sigA	63842.9	20934
89	H5	28	ms sigA	82630.8	39722
89	H5	29	ms sigA	115575	72666.9
89	H5	30	ms sigA	168266	125358
89	H5	31	ms sigA	241396	198488
89	H5	32	ms sigA	322206	279298
89	H5	33	ms sigA	387541	344633
89	H5	34	ms sigA	421745	378837
89	H5	35	ms sigA	430297	387389
89	H5	36	ms sigA	429537	386630
89	H5	37	ms sigA	427607	384700
89	H5	38	ms sigA	427170	384263
89	H5	39	ms sigA	426645	383738
89	H5	40	ms sigA	425784	382877
90	H6	1	ms sigA	25801.7	-365.313
90	H6	2	ms sigA	25925.1	-301.047
90	H6	3	ms sigA	26191.7	-93.4842
90	H6	4	ms sigA	26177.1	-167.115
90	H6	5	ms sigA	26168.2	-235.085
90	H6	6	ms sigA	26319.5	-142.861
90	H6	7	ms sigA	26444.9	-76.6051
90	H6	8	ms sigA	27049.3	468.702
90	H6	9	ms sigA	27208.9	569.281
90	H6	10	ms sigA	26986.7	287.969
90	H6	11	ms sigA	26734.3	-23.4643
90	H6	12	ms sigA	26592.6	-224.222
90	H6	13	ms sigA	26607.4	-268.541
90	H6	14	ms sigA	26926.9	-8.14821
90	H6	15	ms sigA	26974.4	-19.6613
90	H6	16	ms sigA	27104.7	51.5208
90	H6	17	ms sigA	27105.9	-6.37121
90	H6	18	ms sigA	27147.2	-24.0601
90	H6	19	ms sigA	27142.5	-87.8545
90	H6	20	ms sigA	27335.3	45.8804
90	H6	21	ms sigA	27459.5	110.982
90	H6	22	ms sigA	28279	871.399
90	H6	23	ms sigA	29212.1	1745.41
90	H6	24	ms sigA	30561.7	3035.96
90	H6	25	ms sigA	33849.2	6264.37
90	H6	26	ms sigA	40341.3	12697.4
90	H6	27	ms sigA	52203	24500
90	H6	28	ms sigA	74732.1	46970.1
90	H6	29	ms sigA	113249	85428.1
90	H6	30	ms sigA	172642	144762
90	H6	31	ms sigA	249431	221492
90	H6	32	ms sigA	327825	299826
90	H6	33	ms sigA	384528	356471
90	H6	34	ms sigA	409916	381800
90	H6	35	ms sigA	414031	385855
90	H6	36	ms sigA	412590	384356
90	H6	37	ms sigA	411285	382991
90	H6	38	ms sigA	410979	382626
90	H6	39	ms sigA	410851	382440
90	H6	40	ms sigA	410054	381583

## Sheet: Results
Block Type	96-Well 0.2-mL Block
Calibration Background is expired	Yes
Calibration Background performed on	12-12-2019
Calibration Pure Dye ABY is expired	Yes
Calibration Pure Dye ABY performed on	12-12-2019
Calibration Pure Dye FAM is expired	Yes
Calibration Pure Dye FAM performed on	12-12-2019
Calibration Pure Dye JUN is expired	Yes
Calibration Pure Dye JUN performed on	12-12-2019
Calibration Pure Dye NED is expired	Yes
Calibration Pure Dye NED performed on	12-12-2019
Calibration Pure Dye ROX is expired	Yes
Calibration Pure Dye ROX performed on	12-12-2019
Calibration Pure Dye SYBR is expired	Yes
Calibration Pure Dye SYBR performed on	12-12-2019
Calibration Pure Dye TAMRA is expired	Yes
Calibration Pure Dye TAMRA performed on	12-12-2019
Calibration Pure Dye VIC is expired	Yes
Calibration Pure Dye VIC performed on	12-12-2019
Calibration ROI is expired	Yes
Calibration ROI performed on	12-12-2019
Calibration Uniformity is expired	Yes
Calibration Uniformity performed on	12-12-2019
Chemistry	SYBR_GREEN
Date Created	2023-11-10 14:06:39 PM PST
Experiment Barcode
Experiment Comment
Experiment File Name	D:\Users\Administrator\Desktop\LXC\23.10\20231110 .eds
Experiment Name	LXH-20220223
Experiment Run End Time	2023-11-09 20:43:44 PM PST
Experiment Type	Comparative Cт (ΔΔCт)
Instrument Name	272324170
Instrument Serial Number	272324170
Instrument Type	QuantStudio™ 3 System
Passive Reference
Post-read Stage/Step
Pre-read Stage/Step
Quantification Cycle Method	Ct
Signal Smoothing On	true
Stage where Melt Analysis is performed	Stage3
Stage/ Cycle where Ct Analysis is performed	Stage2, Step3
User Name
Well	Well Position	Omit	Sample Name	Target Name	Task	Reporter	Quencher	Quantity	Quantity Mean	Quantity SD	RQ	RQ Min	RQ Max	CT	Ct Mean	Ct SD	Delta Ct	Delta Ct Mean	Delta Ct SD	Delta Ct SE	Delta Delta Ct	Automatic Ct Threshold	Ct Threshold	Automatic Baseline	Baseline Start	Baseline End	Amp Status	Comments	Cq Conf	CQCONF	EXPFAIL	HIGHSD	Tm1	MTP	Tm2	Tm3	Tm4
7	A7	FALSE	devR	ms sigA	UNKNOWN	SYBR	None							25.1379	25.0685	0.160511						TRUE	65932.2	TRUE	3	16	Amp		0.987018	N	N	N	92.1936	N
8	A8	FALSE	devR	ms sigA	UNKNOWN	SYBR	None							25.1827	25.0685	0.160511						TRUE	65932.2	TRUE	3	16	Amp		0.987307	N	N	N	92.1936	N
9	A9	FALSE	devR	ms sigA	UNKNOWN	SYBR	None							24.885	25.0685	0.160511						TRUE	65932.2	TRUE	3	13	Amp		0.990251	N	N	N	92.2007	N
10	A10	FALSE	devR	devR	UNKNOWN	SYBR	None							25.9545	25.9391	0.169944						TRUE	59871.4	TRUE	3	14	Amp		0.986736	N	N	N	92.6907	Y	89.4239
11	A11	FALSE	devR	devR	UNKNOWN	SYBR	None							25.762	25.9391	0.169944						TRUE	59871.4	TRUE	3	19	Amp		0.92199	N	N	N	92.49	N
12	A12	FALSE	devR	devR	UNKNOWN	SYBR	None							26.1008	25.9391	0.169944						TRUE	59871.4	TRUE	3	17	Amp		0.981848	N	N	N	92.5445	Y	89.2757
19	B7	FALSE	ltmA	ms sigA	UNKNOWN	SYBR	None							24.4673	24.569	0.0990843						TRUE	65932.2	TRUE	3	15	Amp		0.991927	N	N	N	92.0846	N
20	B8	FALSE	ltmA	ms sigA	UNKNOWN	SYBR	None							24.6653	24.569	0.0990843						TRUE	65932.2	TRUE	3	16	Amp		0.990321	N	N	N	92.0846	N
21	B9	FALSE	ltmA	ms sigA	UNKNOWN	SYBR	None							24.5743	24.569	0.0990843						TRUE	65932.2	TRUE	3	15	Amp		0.989039	N	N	N	92.0373	N
22	B10	FALSE	ltmA	ltmA	UNKNOWN	SYBR	None							30.1936	30.0469	0.127472						TRUE	73754.7	TRUE	3	22	Amp		0.896655	N	N	N	93.453	N
23	B11	FALSE	ltmA	ltmA	UNKNOWN	SYBR	None							29.9635	30.0469	0.127472						TRUE	73754.7	TRUE	3	18	Amp		0.992445	N	N	N	93.3072	N
24	B12	FALSE	ltmA	ltmA	UNKNOWN	SYBR	None							29.9836	30.0469	0.127472						TRUE	73754.7	TRUE	3	19	Amp		0.990931	N	N	N	93.3072	N
31	C7	FALSE	devR no RT	ms sigA	UNKNOWN	SYBR	None							27.7303	27.7551	0.120551						TRUE	50880.9	TRUE	3	18	Amp		0.975142	Y	84.596	78.2001	78.1639		77.7491
32	C8	FALSE	devR no RT	ms sigA	UNKNOWN	SYBR	None							27.6489	27.7551	0.120551						TRUE	50880.9	TRUE	3	18	Amp		0.971186	Y	84.5413	78.0907	91.9758		78.0761
33	C9	FALSE	devR no RT	ms sigA	UNKNOWN	SYBR	None							27.8861	27.7551	0.120551						TRUE	50880.9	TRUE	3	16	Amp		0.989021	Y	84.6773	78.1092			77.881
34	C10	FALSE	ltmA no RT	ms sigA	UNKNOWN	SYBR	None							28.2945	28.3124	0.053899						TRUE	50880.9	TRUE	3	19	Amp		0.985795	Y	84.7867	78.1639	78.0907	91.9758
35	C11	FALSE	ltmA no RT	ms sigA	UNKNOWN	SYBR	None							28.373	28.3124	0.053899						TRUE	50880.9	TRUE	3	18	Amp		0.981354	Y	84.8619	78.304	78.2001		77.9439
36	C12	FALSE	ltmA no RT	ms sigA	UNKNOWN	SYBR	None							28.2697	28.3124	0.053899						TRUE	50880.9	TRUE	3	19	Amp		0.983905	Y	84.8072	77.8668	78.1092		78.2707
73	G1	FALSE	962	ms sigA	UNKNOWN	SYBR	None							26.1999	26.1506	0.567251						TRUE	45654.7	TRUE	3	18	Amp		0.988658	N	N	86.0126	Y	N	Y	92.5574	68.6497
74	G2	FALSE	962	ms sigA	UNKNOWN	SYBR	None							25.5604	26.1506	0.567251						TRUE	45654.7	TRUE	3	18	Amp		0.990621	N	N	85.8503	Y	N	Y	92.5574
75	G3	FALSE	962	ms sigA	UNKNOWN	SYBR	None							26.6917	26.1506	0.567251						TRUE	45654.7	TRUE	3	17	Amp		0.993568	N	N	85.8715	Y	N	Y	92.4653
76	G4	FALSE	962	devR	UNKNOWN	SYBR	None							24.9926	24.8321	0.149693						TRUE	59871.4	TRUE	3	16	Amp		0.99128	N	N	N	92.5675	Y	89.4552
77	G5	FALSE	962	devR	UNKNOWN	SYBR	None							24.6962	24.8321	0.149693						TRUE	59871.4	TRUE	3	16	Amp		0.991282	N	N	N	92.4629	Y	89.3561
78	G6	FALSE	962	devR	UNKNOWN	SYBR	None							24.8076	24.8321	0.149693						TRUE	59871.4	TRUE	3	15	Amp		0.990758	N	N	N	92.5174	Y	89.4106
85	H1	FALSE	962	ltmA	UNKNOWN	SYBR	None							31.8758	31.8167	0.18314						TRUE	73754.7	TRUE	3	22	Amp		0.991257	N	N	N	93.1351	N
86	H2	FALSE	962	ltmA	UNKNOWN	SYBR	None							31.6113	31.8167	0.18314						TRUE	73754.7	TRUE	3	21	Amp		0.99133	N	N	N	93.1897	N
87	H3	FALSE	962	ltmA	UNKNOWN	SYBR	None							31.963	31.8167	0.18314						TRUE	73754.7	TRUE	3	21	Amp		0.992163	N	N	N	93.4957	N
88	H4	FALSE	962 no RT	ms sigA	UNKNOWN	SYBR	None							28.1776	28.2196	0.148131						TRUE	50880.9	TRUE	3	18	Amp		0.9857	Y	84.6225	77.8355		77.8355
89	H5	FALSE	962 no RT	ms sigA	UNKNOWN	SYBR	None							28.3842	28.2196	0.148131						TRUE	50880.9	TRUE	3	20	Amp		0.987335	Y	84.6979	78.0854	90.8732	78.0854	90.8732
90	H6	FALSE	962 no RT	ms sigA	UNKNOWN	SYBR	None							28.097	28.2196	0.148131						TRUE	50880.9	TRUE	3	19	Amp		0.98029	Y	84.6979	77.8122		77.8122
Analysis Type	Singleplex
Endogenous Control	bcg3662
RQ Min/Max Confidence Level	95.0
Reference Sample	962

## Sheet: Melt Curve Raw Data
Block Type	96-Well 0.2-mL Block
Calibration Background is expired	Yes
Calibration Background performed on	12-12-2019
Calibration Pure Dye ABY is expired	Yes
Calibration Pure Dye ABY performed on	12-12-2019
Calibration Pure Dye FAM is expired	Yes
Calibration Pure Dye FAM performed on	12-12-2019
Calibration Pure Dye JUN is expired	Yes
Calibration Pure Dye JUN performed on	12-12-2019
Calibration Pure Dye NED is expired	Yes
Calibration Pure Dye NED performed on	12-12-2019
Calibration Pure Dye ROX is expired	Yes
Calibration Pure Dye ROX performed on	12-12-2019
Calibration Pure Dye SYBR is expired	Yes
Calibration Pure Dye SYBR performed on	12-12-2019
Calibration Pure Dye TAMRA is expired	Yes
Calibration Pure Dye TAMRA performed on	12-12-2019
Calibration Pure Dye VIC is expired	Yes
Calibration Pure Dye VIC performed on	12-12-2019
Calibration ROI is expired	Yes
Calibration ROI performed on	12-12-2019
Calibration Uniformity is expired	Yes
Calibration Uniformity performed on	12-12-2019
Chemistry	SYBR_GREEN
Date Created	2023-11-10 14:06:39 PM PST
Experiment Barcode
Experiment Comment
Experiment File Name	D:\Users\Administrator\Desktop\LXC\23.10\20231110 .eds
Experiment Name	LXH-20220223
Experiment Run End Time	2023-11-09 20:43:44 PM PST
Experiment Type	Comparative Cт (ΔΔCт)
Instrument Name	272324170
Instrument Serial Number	272324170
Instrument Type	QuantStudio™ 3 System
Passive Reference
Post-read Stage/Step
Pre-read Stage/Step
Quantification Cycle Method	Ct
Signal Smoothing On	true
Stage where Melt Analysis is performed	Stage3
Stage/ Cycle where Ct Analysis is performed	Stage2, Step3
User Name
Well	Well Position	Reading	Temperature	Fluorescence	Derivative	Target Name
7	A7	1	55.0739	948791	-46047.8	ms sigA
7	A7	2	55.1829	957387	-41637.6	ms sigA
7	A7	3	55.2919	965208	-36276.8	ms sigA
7	A7	4	55.4009	969225	-29803.1	ms sigA
7	A7	5	55.51	972958	-22465.7	ms sigA
7	A7	6	55.619	975419	-14830.9	ms sigA
7	A7	7	55.728	977857	-7556.74	ms sigA
7	A7	8	55.837	977375	-1169.61	ms sigA
7	A7	9	55.946	978315	4058.2	ms sigA
7	A7	10	56.055	977089	8103.13	ms sigA
7	A7	11	56.1641	977481	11113.3	ms sigA
7	A7	12	56.2731	975035	13308	ms sigA
7	A7	13	56.3821	973458	14900.5	ms sigA
7	A7	14	56.4911	972617	16055.4	ms sigA
7	A7	15	56.6001	970642	16884.6	ms sigA
7	A7	16	56.7091	968988	17467.9	ms sigA
7	A7	17	56.8181	966657	17878.4	ms sigA
7	A7	18	56.9272	965129	18196.3	ms sigA
7	A7	19	57.0362	962346	18503.2	ms sigA
7	A7	20	57.1452	960465	18864.2	ms sigA
7	A7	21	57.2542	958524	19309.6	ms sigA
7	A7	22	57.3632	956946	19787.9	ms sigA
7	A7	23	57.4722	954449	20206.4	ms sigA
7	A7	24	57.5812	952219	20584.7	ms sigA
7	A7	25	57.6903	950370	20877.1	ms sigA
7	A7	26	57.7993	948131	21065.1	ms sigA
7	A7	27	57.9083	945067	21164.8	ms sigA
7	A7	28	58.0173	942803	21216.1	ms sigA
7	A7	29	58.1263	939816	21257.9	ms sigA
7	A7	30	58.2353	937568	21307.8	ms sigA
7	A7	31	58.3444	935740	21358.2	ms sigA
7	A7	32	58.4534	933247	21390.2	ms sigA
7	A7	33	58.5624	930111	21395.4	ms sigA
7	A7	34	58.6714	927779	21388.5	ms sigA
7	A7	35	58.7804	925054	21405.1	ms sigA
7	A7	36	58.8894	922867	21482.4	ms sigA
7	A7	37	58.9984	920292	21639.2	ms sigA
7	A7	38	59.1075	917128	21863.3	ms sigA
7	A7	39	59.2165	916100	22115.6	ms sigA
7	A7	40	59.3255	913608	22349.6	ms sigA
7	A7	41	59.4345	909418	22531.1	ms sigA
7	A7	42	59.5435	906980	22650.3	ms sigA
7	A7	43	59.6525	905083	22717.2	ms sigA
7	A7	44	59.7616	901959	22756	ms sigA
7	A7	45	59.8706	898591	22796.1	ms sigA
7	A7	46	59.9796	897156	22864.6	ms sigA
7	A7	47	60.0886	893207	22977.2	ms sigA
7	A7	48	60.1976	891424	23132.6	ms sigA
7	A7	49	60.3066	888627	23311.8	ms sigA
7	A7	50	60.4156	885888	23488.6	ms sigA
7	A7	51	60.5247	882949	23645.2	ms sigA
7	A7	52	60.6337	879647	23779	ms sigA
7	A7	53	60.7427	876780	23900.9	ms sigA
7	A7	54	60.8517	874548	24025.3	ms sigA
7	A7	55	60.9607	871960	24165.5	ms sigA
7	A7	56	61.0697	868711	24332.3	ms sigA
7	A7	57	61.1788	865318	24535.4	ms sigA
7	A7	58	61.2878	862788	24778.4	ms sigA
7	A7	59	61.3968	860388	25054.1	ms sigA
7	A7	60	61.5058	857210	25342.8	ms sigA
7	A7	61	61.6148	853286	25623.7	ms sigA
7	A7	62	61.7238	850302	25890.1	ms sigA
7	A7	63	61.8328	847625	26165.9	ms sigA
7	A7	64	61.9419	844068	26507.2	ms sigA
7	A7	65	62.0509	840472	26990	ms sigA
7	A7	66	62.1599	837009	27677.3	ms sigA
7	A7	67	62.2689	835588	28585.5	ms sigA
7	A7	68	62.3779	831678	29662.2	ms sigA
7	A7	69	62.4869	827935	30789.5	ms sigA
7	A7	70	62.596	823808	31815.3	ms sigA
7	A7	71	62.705	819069	32585.7	ms sigA
7	A7	72	62.814	815738	32969.3	ms sigA
7	A7	73	62.923	810722	32864.3	ms sigA
7	A7	74	63.032	806851	32205.9	ms sigA
7	A7	75	63.141	801855	30982	ms sigA
7	A7	76	63.25	797622	29252.5	ms sigA
7	A7	77	63.3591	794050	27163.9	ms sigA
7	A7	78	63.4681	791259	24939.3	ms sigA
7	A7	79	63.5771	788073	22843.2	ms sigA
7	A7	80	63.6861	786527	21127	ms sigA
7	A7	81	63.7951	784339	19968	ms sigA
7	A7	82	63.9041	784057	19356.6	ms sigA
7	A7	83	64.0132	781675	19340.1	ms sigA
7	A7	84	64.1222	779716	19751.5	ms sigA
7	A7	85	64.2312	776926	20238.5	ms sigA
7	A7	86	64.3402	774121	20689.7	ms sigA
7	A7	87	64.4492	771545	21002.5	ms sigA
7	A7	88	64.5582	769106	21155.2	ms sigA
7	A7	89	64.6672	766979	21179.7	ms sigA
7	A7	90	64.7763	764558	21127.4	ms sigA
7	A7	91	64.8853	762056	21043.7	ms sigA
7	A7	92	64.9943	759228	20959.4	ms sigA
7	A7	93	65.1033	757626	20888.6	ms sigA
7	A7	94	65.2123	755022	20830.9	ms sigA
7	A7	95	65.3213	752939	20774.4	ms sigA
7	A7	96	65.4304	750285	20705.1	ms sigA
7	A7	97	65.5394	747241	20620	ms sigA
7	A7	98	65.6484	745326	20535.4	ms sigA
7	A7	99	65.7574	742455	20481.5	ms sigA
7	A7	100	65.8664	740975	20480.2	ms sigA
7	A7	101	65.9754	738387	20529.7	ms sigA
7	A7	102	66.0844	736203	20597.9	ms sigA
7	A7	103	66.1935	732813	20642.7	ms sigA
7	A7	104	66.3025	730819	20636.4	ms sigA
7	A7	105	66.4115	728220	20581.1	ms sigA
7	A7	106	66.5205	726896	20503.9	ms sigA
7	A7	107	66.6295	724248	20432.5	ms sigA
7	A7	108	66.7385	722129	20379	ms sigA
7	A7	109	66.8475	720100	20337.6	ms sigA
7	A7	110	66.9566	716906	20297.7	ms sigA
7	A7	111	67.0656	715046	20256.9	ms sigA
7	A7	112	67.1746	713539	20224	ms sigA
7	A7	113	67.2836	710648	20206.5	ms sigA
7	A7	114	67.3926	708237	20202.2	ms sigA
7	A7	115	67.5016	706364	20198.8	ms sigA
7	A7	116	67.6107	703707	20184.5	ms sigA
7	A7	117	67.7197	700810	20158.2	ms sigA
7	A7	118	67.8287	699989	20131.2	ms sigA
7	A7	119	67.9377	697056	20118.8	ms sigA
7	A7	120	68.0467	694913	20130.7	ms sigA
7	A7	121	68.1557	692291	20166.2	ms sigA
7	A7	122	68.2648	690111	20217.7	ms sigA
7	A7	123	68.3738	688567	20272.2	ms sigA
7	A7	124	68.4828	686329	20314.5	ms sigA
7	A7	125	68.5918	682868	20326.6	ms sigA
7	A7	126	68.7008	681441	20294.8	ms sigA
7	A7	127	68.8098	679294	20214.4	ms sigA
7	A7	128	68.9188	676793	20092.6	ms sigA
7	A7	129	69.0279	674533	19946.6	ms sigA
7	A7	130	69.1369	673164	19802.5	ms sigA
7	A7	131	69.2459	669550	19690	ms sigA
7	A7	132	69.3549	668540	19630.1	ms sigA
7	A7	133	69.4639	666496	19648.5	ms sigA
7	A7	134	69.5729	664582	19720.1	ms sigA
7	A7	135	69.6819	661714	19811.2	ms sigA
7	A7	136	69.791	659248	19883.5	ms sigA
7	A7	137	69.9	656453	19917.7	ms sigA
7	A7	138	70.009	655272	19922.7	ms sigA
7	A7	139	70.118	653128	19921.8	ms sigA
7	A7	140	70.227	651686	19926.3	ms sigA
7	A7	141	70.336	648269	19922.8	ms sigA
7	A7	142	70.4451	646298	19883.7	ms sigA
7	A7	143	70.5541	643615	19795.3	ms sigA
7	A7	144	70.6631	641983	19674.4	ms sigA
7	A7	145	70.7721	640949	19534.9	ms sigA
7	A7	146	70.8811	637669	19447.5	ms sigA
7	A7	147	70.9901	635908	19435.8	ms sigA
7	A7	148	71.0992	633978	19484.4	ms sigA
7	A7	149	71.2082	631683	19558.7	ms sigA
7	A7	150	71.3172	629133	19627.5	ms sigA
7	A7	151	71.4262	627509	19668.8	ms sigA
7	A7	152	71.5352	624952	19683.3	ms sigA
7	A7	153	71.6442	623147	19676.6	ms sigA
7	A7	154	71.7532	621154	19648.2	ms sigA
7	A7	155	71.8623	617859	19589	ms sigA
7	A7	156	71.9713	616518	19511.8	ms sigA
7	A7	157	72.0803	614380	19429.5	ms sigA
7	A7	158	72.1893	612289	19355.8	ms sigA
7	A7	159	72.2983	609599	19298.4	ms sigA
7	A7	160	72.4073	608285	19255.9	ms sigA
7	A7	161	72.5163	605491	19223.8	ms sigA
7	A7	162	72.6254	603643	19198.3	ms sigA
7	A7	163	72.7344	601586	19179.7	ms sigA
7	A7	164	72.8434	599401	19171.6	ms sigA
7	A7	165	72.9524	597106	19175.7	ms sigA
7	A7	166	73.0614	595557	19189.1	ms sigA
7	A7	167	73.1704	592552	19209.4	ms sigA
7	A7	168	73.2795	590447	19234.7	ms sigA
7	A7	169	73.3885	589206	19266.2	ms sigA
7	A7	170	73.4975	586328	19300.4	ms sigA
7	A7	171	73.6065	584844	19327.2	ms sigA
7	A7	172	73.7155	581739	19329.6	ms sigA
7	A7	173	73.8245	580247	19294.3	ms sigA
7	A7	174	73.9335	578057	19220.1	ms sigA
7	A7	175	74.0426	575883	19121.3	ms sigA
7	A7	176	74.1516	573743	19020.5	ms sigA
7	A7	177	74.2606	572070	18937.2	ms sigA
7	A7	178	74.3696	570100	18879.4	ms sigA
7	A7	179	74.4786	567568	18843.9	ms sigA
7	A7	180	74.5876	565528	18820.5	ms sigA
7	A7	181	74.6967	563621	18798.6	ms sigA
7	A7	182	74.8057	562004	18769.9	ms sigA
7	A7	183	74.9147	559410	18728.4	ms sigA
7	A7	184	75.0237	557210	18674.2	ms sigA
7	A7	185	75.1327	555392	18618.8	ms sigA
7	A7	186	75.2417	553369	18585.2	ms sigA
7	A7	187	75.3507	551495	18601	ms sigA
7	A7	188	75.4598	549443	18679.4	ms sigA
7	A7	189	75.5688	547207	18802.4	ms sigA
7	A7	190	75.6778	545958	18918.3	ms sigA
7	A7	191	75.7868	543038	18960.9	ms sigA
7	A7	192	75.8958	540147	18885.2	ms sigA
7	A7	193	76.0048	538488	18700	ms sigA
7	A7	194	76.1139	536684	18471.2	ms sigA
7	A7	195	76.2229	534892	18287.8	ms sigA
7	A7	196	76.3319	533907	18213.1	ms sigA
7	A7	197	76.4409	531148	18249.3	ms sigA
7	A7	198	76.5499	528740	18345.2	ms sigA
7	A7	199	76.6589	526440	18435	ms sigA
7	A7	200	76.7679	524638	18479.1	ms sigA
7	A7	201	76.877	523305	18479.1	ms sigA
7	A7	202	76.986	520918	18461.5	ms sigA
7	A7	203	77.095	518484	18448.7	ms sigA
7	A7	204	77.204	517094	18440.1	ms sigA
7	A7	205	77.313	514781	18413	ms sigA
7	A7	206	77.422	513182	18337.8	ms sigA
7	A7	207	77.5311	510133	18200.7	ms sigA
7	A7	208	77.6401	508536	18017.6	ms sigA
7	A7	209	77.7491	507047	17834.4	ms sigA
7	A7	210	77.8581	504914	17708	ms sigA
7	A7	211	77.9671	503258	17677.8	ms sigA
7	A7	212	78.0761	501939	17743.3	ms sigA
7	A7	213	78.1852	499110	17864.9	ms sigA
7	A7	214	78.2942	497369	17985.9	ms sigA
7	A7	215	78.4032	495338	18060.6	ms sigA
7	A7	216	78.5122	492997	18074.1	ms sigA
7	A7	217	78.6212	491946	18037.5	ms sigA
7	A7	218	78.7302	489422	17967.8	ms sigA
7	A7	219	78.8392	487787	17868	ms sigA
7	A7	220	78.9483	485509	17721.3	ms sigA
7	A7	221	79.0573	484117	17506.6	ms sigA
7	A7	222	79.1663	481250	17223	ms sigA
7	A7	223	79.2753	479425	16907	ms sigA
7	A7	224	79.3843	478188	16625.4	ms sigA
7	A7	225	79.4933	476605	16445.1	ms sigA
7	A7	226	79.6023	474954	16398.3	ms sigA
7	A7	227	79.7114	473427	16463.2	ms sigA
7	A7	228	79.8204	471052	16579.1	ms sigA
7	A7	229	79.9294	468725	16680.9	ms sigA
7	A7	230	80.0384	467175	16729.9	ms sigA
7	A7	231	80.1474	465511	16721.4	ms sigA
7	A7	232	80.2564	464482	16671	ms sigA
7	A7	233	80.3654	461063	16598	ms sigA
7	A7	234	80.4745	460152	16519.7	ms sigA
7	A7	235	80.5835	457809	16454	ms sigA
7	A7	236	80.6925	456460	16416.9	ms sigA
7	A7	237	80.8015	454462	16411.6	ms sigA
7	A7	238	80.9105	453361	16419.3	ms sigA
7	A7	239	81.0195	450690	16400.7	ms sigA
7	A7	240	81.1286	448710	16318.4	ms sigA
7	A7	241	81.2376	447120	16162.6	ms sigA
7	A7	242	81.3466	445436	15962.5	ms sigA
7	A7	243	81.4556	444139	15777.4	ms sigA
7	A7	244	81.5646	441974	15669.8	ms sigA
7	A7	245	81.6736	440916	15680.2	ms sigA
7	A7	246	81.7827	439323	15815.6	ms sigA
7	A7	247	81.8917	436880	16055	ms sigA
7	A7	248	82.0007	435392	16364.4	ms sigA
7	A7	249	82.1097	433514	16711.3	ms sigA
7	A7	250	82.2187	431901	17072.3	ms sigA
7	A7	251	82.3277	429511	17436	ms sigA
7	A7	252	82.4367	427604	17800.4	ms sigA
7	A7	253	82.5458	425618	18171.8	ms sigA
7	A7	254	82.6548	424083	18560.2	ms sigA
7	A7	255	82.7638	421311	18974.9	ms sigA
7	A7	256	82.8728	419446	19421.8	ms sigA
7	A7	257	82.9818	417954	19849.5	ms sigA
7	A7	258	83.0908	414558	20254.5	ms sigA
7	A7	259	83.1999	413027	20684.2	ms sigA
7	A7	260	83.3089	410991	21127.2	ms sigA
7	A7	261	83.4179	408280	21558.9	ms sigA
7	A7	262	83.5269	405771	21941.5	ms sigA
7	A7	263	83.6359	403484	22234.6	ms sigA
7	A7	264	83.7449	399993	22412.6	ms sigA
7	A7	265	83.8539	397516	22479.5	ms sigA
7	A7	266	83.963	395226	22471	ms sigA
7	A7	267	84.072	392264	22438	ms sigA
7	A7	268	84.181	390627	22424.2	ms sigA
7	A7	269	84.29	387661	22446.4	ms sigA
7	A7	270	84.399	385139	22490.4	ms sigA
7	A7	271	84.508	382388	22521.1	ms sigA
7	A7	272	84.6171	379646	22498.9	ms sigA
7	A7	273	84.7261	377736	22394.1	ms sigA
7	A7	274	84.8351	374810	22199.3	ms sigA
7	A7	275	84.9441	371578	21932.7	ms sigA
7	A7	276	85.0531	369736	21635.3	ms sigA
7	A7	277	85.1621	367620	21354.8	ms sigA
7	A7	278	85.2711	365546	21123.7	ms sigA
7	A7	279	85.3802	363612	20942.8	ms sigA
7	A7	280	85.4892	360414	20781.7	ms sigA
7	A7	281	85.5982	358316	20595.9	ms sigA
7	A7	282	85.7072	355908	20350	ms sigA
7	A7	283	85.8162	353800	20031	ms sigA
7	A7	284	85.9252	351085	19647	ms sigA
7	A7	285	86.0342	349704	19109	ms sigA
7	A7	286	86.1433	347363	18560.7	ms sigA
7	A7	287	86.2523	344914	18045.7	ms sigA
7	A7	288	86.3613	343751	17610.4	ms sigA
7	A7	289	86.4703	341774	17300.3	ms sigA
7	A7	290	86.5793	339956	17153.9	ms sigA
7	A7	291	86.6883	338404	17194.5	ms sigA
7	A7	292	86.7974	336167	17420.1	ms sigA
7	A7	293	86.9064	335024	17801.4	ms sigA
7	A7	294	87.0154	332790	18285.8	ms sigA
7	A7	295	87.1244	330393	18809.2	ms sigA
7	A7	296	87.2334	327809	19311.5	ms sigA
7	A7	297	87.3424	326399	19724.6	ms sigA
7	A7	298	87.4514	323729	19980.5	ms sigA
7	A7	299	87.5605	321620	20130.2	ms sigA
7	A7	300	87.6695	319137	20157	ms sigA
7	A7	301	87.7785	316937	20055.6	ms sigA
7	A7	302	87.8875	314138	19839.2	ms sigA
7	A7	303	87.9965	312733	19507.9	ms sigA
7	A7	304	88.1055	310075	19072.7	ms sigA
7	A7	305	88.2146	308386	18636.2	ms sigA
7	A7	306	88.3236	306542	18236.9	ms sigA
7	A7	307	88.4326	303934	17898.9	ms sigA
7	A7	308	88.5416	302662	17635.5	ms sigA
7	A7	309	88.6506	300104	17452	ms sigA
7	A7	310	88.7596	299172	17343.4	ms sigA
7	A7	311	88.8687	296767	17292.7	ms sigA
7	A7	312	88.9777	294955	17275.8	ms sigA
7	A7	313	89.0867	292700	17272.6	ms sigA
7	A7	314	89.1957	290799	17276	ms sigA
7	A7	315	89.3047	289174	17293.2	ms sigA
7	A7	316	89.4137	287870	17339.1	ms sigA
7	A7	317	89.5227	284954	17430.5	ms sigA
7	A7	318	89.6318	283303	17586.3	ms sigA
7	A7	319	89.7408	281656	17830.7	ms sigA
7	A7	320	89.8498	279792	18195.4	ms sigA
7	A7	321	89.9588	277989	18719	ms sigA
7	A7	322	90.0678	275330	19448.1	ms sigA
7	A7	323	90.1768	273873	20271.4	ms sigA
7	A7	324	90.2858	271049	21315.2	ms sigA
7	A7	325	90.3949	269239	22690.5	ms sigA
7	A7	326	90.5039	266802	24467.7	ms sigA
7	A7	327	90.6129	264124	26719.1	ms sigA
7	A7	328	90.7219	260680	29524.2	ms sigA
7	A7	329	90.8309	256943	32978.5	ms sigA
7	A7	330	90.9399	252789	37198.6	ms sigA
7	A7	331	91.049	249060	42326.9	ms sigA
7	A7	332	91.158	243835	48538.7	ms sigA
7	A7	333	91.267	236811	56054.3	ms sigA
7	A7	334	91.376	228950	65125.6	ms sigA
7	A7	335	91.485	219176	75956	ms sigA
7	A7	336	91.594	206414	88541.9	ms sigA
7	A7	337	91.703	192765	102480	ms sigA
7	A7	338	91.8121	174524	116834	ms sigA
7	A7	339	91.9211	155387	130154	ms sigA
7	A7	340	92.0301	132333	140664	ms sigA
7	A7	341	92.1391	107827	146605	ms sigA
7	A7	342	92.2481	82673.4	146641	ms sigA
7	A7	343	92.3571	57378.7	140218	ms sigA
7	A7	344	92.4662	38386.2	127778	ms sigA
7	A7	345	92.5752	21347.7	110714	ms sigA
7	A7	346	92.6842	12564	91080.1	ms sigA
7	A7	347	92.7932	7942.3	71124	ms sigA
7	A7	348	92.9022	6262.43	52802	ms sigA
7	A7	349	93.0112	5652.81	37439.3	ms sigA
7	A7	350	93.1202	5674.52	25610.7	ms sigA
7	A7	351	93.2293	5423.63	16564.6	ms sigA
7	A7	352	93.3383	5035.32	9609.75	ms sigA
7	A7	353	93.4473	5943.25	5471.61	ms sigA
7	A7	354	93.5563	5067.3	3234.8	ms sigA
7	A7	355	93.6653	4809.93	2135.51	ms sigA
7	A7	356	93.7743	4581.93	1620.4	ms sigA
7	A7	357	93.8833	4627.53	1342.15	ms sigA
7	A7	358	93.9924	4193.46	1119.69	ms sigA
7	A7	359	94.1014	4247.91	884.543	ms sigA
7	A7	360	94.2104	4199.95	628.941	ms sigA
7	A7	361	94.3194	4439.6	366.283	ms sigA
7	A7	362	94.4284	3735.04	108.592	ms sigA
7	A7	363	94.5374	4599.07	-140.654	ms sigA
7	A7	364	94.6465	3942.61	-384.383	ms sigA
7	A7	365	94.7555	4459.42	-626.922	ms sigA
7	A7	366	94.8645	4262.65	-870.609	ms sigA
8	A8	1	55.0739	939747	-41131.9	ms sigA
8	A8	2	55.1829	947930	-37122.7	ms sigA
8	A8	3	55.2919	953881	-32294.9	ms sigA
8	A8	4	55.4009	959217	-26529.2	ms sigA
8	A8	5	55.51	962374	-20049.5	ms sigA
8	A8	6	55.619	963920	-13329	ms sigA
8	A8	7	55.728	965012	-6897	ms sigA
8	A8	8	55.837	965591	-1165.76	ms sigA
8	A8	9	55.946	966892	3646.25	ms sigA
8	A8	10	56.055	966191	7494.28	ms sigA
8	A8	11	56.1641	965918	10441.1	ms sigA
8	A8	12	56.2731	963850	12595.9	ms sigA
8	A8	13	56.3821	962961	14085.1	ms sigA
8	A8	14	56.4911	962310	15057.6	ms sigA
8	A8	15	56.6001	960471	15685.5	ms sigA
8	A8	16	56.7091	957018	16150.5	ms sigA
8	A8	17	56.8181	956316	16601.5	ms sigA
8	A8	18	56.9272	953823	17115.4	ms sigA
8	A8	19	57.0362	953044	17687.1	ms sigA
8	A8	20	57.1452	951152	18258.9	ms sigA
8	A8	21	57.2542	950105	18759.9	ms sigA
8	A8	22	57.3632	946386	19139.3	ms sigA
8	A8	23	57.4722	944597	19371.3	ms sigA
8	A8	24	57.5812	943109	19453.2	ms sigA
8	A8	25	57.6903	940419	19402.8	ms sigA
8	A8	26	57.7993	938724	19264.8	ms sigA
8	A8	27	57.9083	935960	19107.9	ms sigA
8	A8	28	58.0173	933514	19008.6	ms sigA
8	A8	29	58.1263	931766	19018.3	ms sigA
8	A8	30	58.2353	929414	19137.4	ms sigA
8	A8	31	58.3444	928074	19310.6	ms sigA
8	A8	32	58.4534	925467	19452.8	ms sigA
8	A8	33	58.5624	923897	19492.5	ms sigA
8	A8	34	58.6714	921103	19415	ms sigA
8	A8	35	58.7804	918541	19274.2	ms sigA
8	A8	36	58.8894	916158	19172.2	ms sigA
8	A8	37	58.9984	914279	19207.3	ms sigA
8	A8	38	59.1075	911932	19422	ms sigA
8	A8	39	59.2165	910232	19776.5	ms sigA
8	A8	40	59.3255	908749	20167.1	ms sigA
8	A8	41	59.4345	906318	20411.2	ms sigA
8	A8	42	59.5435	903741	20535.1	ms sigA
8	A8	43	59.6525	900046	20561.5	ms sigA
8	A8	44	59.7616	898519	20546.8	ms sigA
8	A8	45	59.8706	896007	20565.4	ms sigA
8	A8	46	59.9796	894393	20675.4	ms sigA
8	A8	47	60.0886	891206	20895.6	ms sigA
8	A8	48	60.1976	889517	21198.2	ms sigA
8	A8	49	60.3066	887624	21520.9	ms sigA
8	A8	50	60.4156	885064	21789.1	ms sigA
8	A8	51	60.5247	881402	21944.5	ms sigA
8	A8	52	60.6337	879319	21965.5	ms sigA
8	A8	53	60.7427	877006	21874.2	ms sigA
8	A8	54	60.8517	872967	21726	ms sigA
8	A8	55	60.9607	872128	21588.8	ms sigA
8	A8	56	61.0697	868978	21516.1	ms sigA
8	A8	57	61.1788	866629	21528	ms sigA
8	A8	58	61.2878	864833	21606.4	ms sigA
8	A8	59	61.3968	862016	21709	ms sigA
8	A8	60	61.5058	859963	21794.1	ms sigA
8	A8	61	61.6148	855688	21840.1	ms sigA
8	A8	62	61.7238	854111	21852.8	ms sigA
8	A8	63	61.8328	851716	21850.1	ms sigA
8	A8	64	61.9419	848774	21844.1	ms sigA
8	A8	65	62.0509	846733	21830.8	ms sigA
8	A8	66	62.1599	843955	21794.2	ms sigA
8	A8	67	62.2689	841247	21720.7	ms sigA
8	A8	68	62.3779	838824	21611.6	ms sigA
8	A8	69	62.4869	836355	21483.6	ms sigA
8	A8	70	62.596	833884	21358.6	ms sigA
8	A8	71	62.705	832144	21252.4	ms sigA
8	A8	72	62.814	829493	21167.9	ms sigA
8	A8	73	62.923	826876	21101.7	ms sigA
8	A8	74	63.032	824830	21052.4	ms sigA
8	A8	75	63.141	821870	21027.7	ms sigA
8	A8	76	63.25	820821	21041.9	ms sigA
8	A8	77	63.3591	816894	21104.7	ms sigA
8	A8	78	63.4681	815870	21208.7	ms sigA
8	A8	79	63.5771	813439	21326.5	ms sigA
8	A8	80	63.6861	810564	21417.8	ms sigA
8	A8	81	63.7951	808150	21450.2	ms sigA
8	A8	82	63.9041	805605	21418.8	ms sigA
8	A8	83	64.0132	802472	21350.4	ms sigA
8	A8	84	64.1222	800681	21290.4	ms sigA
8	A8	85	64.2312	799091	21276.2	ms sigA
8	A8	86	64.3402	795845	21316.8	ms sigA
8	A8	87	64.4492	793996	21389.2	ms sigA
8	A8	88	64.5582	790874	21455.3	ms sigA
8	A8	89	64.6672	789116	21486	ms sigA
8	A8	90	64.7763	786005	21479.1	ms sigA
8	A8	91	64.8853	783117	21457.5	ms sigA
8	A8	92	64.9943	781774	21450	ms sigA
8	A8	93	65.1033	779712	21471.3	ms sigA
8	A8	94	65.2123	776899	21508.1	ms sigA
8	A8	95	65.3213	774064	21531.2	ms sigA
8	A8	96	65.4304	771806	21517.4	ms sigA
8	A8	97	65.5394	768387	21467.5	ms sigA
8	A8	98	65.6484	766830	21405.5	ms sigA
8	A8	99	65.7574	764263	21360.9	ms sigA
8	A8	100	65.8664	761758	21347	ms sigA
8	A8	101	65.9754	758920	21351.4	ms sigA
8	A8	102	66.0844	757093	21346.3	ms sigA
8	A8	103	66.1935	753796	21307.2	ms sigA
8	A8	104	66.3025	751703	21228.9	ms sigA
8	A8	105	66.4115	749173	21132	ms sigA
8	A8	106	66.5205	747665	21053.2	ms sigA
8	A8	107	66.6295	744802	21029.8	ms sigA
8	A8	108	66.7385	742364	21082.2	ms sigA
8	A8	109	66.8475	741320	21202.9	ms sigA
8	A8	110	66.9566	738593	21357.4	ms sigA
8	A8	111	67.0656	735053	21498.5	ms sigA
8	A8	112	67.1746	732936	21586.5	ms sigA
8	A8	113	67.2836	730943	21605.6	ms sigA
8	A8	114	67.3926	727313	21563	ms sigA
8	A8	115	67.5016	726385	21479.8	ms sigA
8	A8	116	67.6107	723409	21375.4	ms sigA
8	A8	117	67.7197	720762	21263.3	ms sigA
8	A8	118	67.8287	718290	21158.6	ms sigA
8	A8	119	67.9377	715692	21083	ms sigA
8	A8	120	68.0467	714732	21061.9	ms sigA
8	A8	121	68.1557	711665	21108.8	ms sigA
8	A8	122	68.2648	709643	21213.2	ms sigA
8	A8	123	68.3738	706769	21341.2	ms sigA
8	A8	124	68.4828	704571	21450.8	ms sigA
8	A8	125	68.5918	701718	21513.4	ms sigA
8	A8	126	68.7008	699908	21522.2	ms sigA
8	A8	127	68.8098	697578	21487.3	ms sigA
8	A8	128	68.9188	695251	21425.3	ms sigA
8	A8	129	69.0279	692452	21355.5	ms sigA
8	A8	130	69.1369	690052	21300.3	ms sigA
8	A8	131	69.2459	687971	21285.8	ms sigA
8	A8	132	69.3549	686103	21334.2	ms sigA
8	A8	133	69.4639	683637	21447.1	ms sigA
8	A8	134	69.5729	681459	21598.7	ms sigA
8	A8	135	69.6819	677884	21744	ms sigA
8	A8	136	69.791	675777	21843.7	ms sigA
8	A8	137	69.9	673259	21888.3	ms sigA
8	A8	138	70.009	670405	21904.3	ms sigA
8	A8	139	70.118	669064	21937.4	ms sigA
8	A8	140	70.227	666686	22023.6	ms sigA
8	A8	141	70.336	663677	22165.6	ms sigA
8	A8	142	70.4451	661581	22328.7	ms sigA
8	A8	143	70.5541	658975	22459.4	ms sigA
8	A8	144	70.6631	656065	22515.1	ms sigA
8	A8	145	70.7721	653188	22488.6	ms sigA
8	A8	146	70.8811	650990	22418.7	ms sigA
8	A8	147	70.9901	648508	22374.2	ms sigA
8	A8	148	71.0992	646912	22425.5	ms sigA
8	A8	149	71.2082	644419	22617.2	ms sigA
8	A8	150	71.3172	640892	22957	ms sigA
8	A8	151	71.4262	639219	23426.1	ms sigA
8	A8	152	71.5352	635802	23999.8	ms sigA
8	A8	153	71.6442	633218	24666	ms sigA
8	A8	154	71.7532	630063	25424.1	ms sigA
8	A8	155	71.8623	627613	26270	ms sigA
8	A8	156	71.9713	623871	27172.4	ms sigA
8	A8	157	72.0803	620544	28050.7	ms sigA
8	A8	158	72.1893	616502	28773.5	ms sigA
8	A8	159	72.2983	613267	29174.8	ms sigA
8	A8	160	72.4073	608654	29100	ms sigA
8	A8	161	72.5163	603859	28463.2	ms sigA
8	A8	162	72.6254	599847	27295.8	ms sigA
8	A8	163	72.7344	598249	25756.7	ms sigA
8	A8	164	72.8434	595695	24090.7	ms sigA
8	A8	165	72.9524	593734	22551.9	ms sigA
8	A8	166	73.0614	592283	21327.1	ms sigA
8	A8	167	73.1704	589630	20490.9	ms sigA
8	A8	168	73.2795	587604	19934.5	ms sigA
8	A8	169	73.3885	586351	19623.2	ms sigA
8	A8	170	73.4975	582865	19489.1	ms sigA
8	A8	171	73.6065	581155	19401.1	ms sigA
8	A8	172	73.7155	578867	19292.6	ms sigA
8	A8	173	73.8245	576747	19157.4	ms sigA
8	A8	174	73.9335	575897	19017.7	ms sigA
8	A8	175	74.0426	573364	18890.5	ms sigA
8	A8	176	74.1516	570536	18772.2	ms sigA
8	A8	177	74.2606	568793	18647.5	ms sigA
8	A8	178	74.3696	567516	18511.8	ms sigA
8	A8	179	74.4786	564539	18386.8	ms sigA
8	A8	180	74.5876	563336	18313.8	ms sigA
8	A8	181	74.6967	561841	18333.7	ms sigA
8	A8	182	74.8057	558814	18463	ms sigA
8	A8	183	74.9147	557286	18678.4	ms sigA
8	A8	184	75.0237	556196	18916.8	ms sigA
8	A8	185	75.1327	553133	19097.2	ms sigA
8	A8	186	75.2417	550065	19154.9	ms sigA
8	A8	187	75.3507	548199	19075.7	ms sigA
8	A8	188	75.4598	547098	18908.2	ms sigA
8	A8	189	75.5688	544799	18742.2	ms sigA
8	A8	190	75.6778	542978	18664.2	ms sigA
8	A8	191	75.7868	541068	18715.1	ms sigA
8	A8	192	75.8958	539135	18872.4	ms sigA
8	A8	193	76.0048	536794	19066.9	ms sigA
8	A8	194	76.1139	534376	19218	ms sigA
8	A8	195	76.2229	532412	19271	ms sigA
8	A8	196	76.3319	529681	19217	ms sigA
8	A8	197	76.4409	528398	19087.8	ms sigA
8	A8	198	76.5499	526744	18930.8	ms sigA
8	A8	199	76.6589	524065	18781.2	ms sigA
8	A8	200	76.7679	522018	18648.3	ms sigA
8	A8	201	76.877	520856	18523.2	ms sigA
8	A8	202	76.986	517767	18399.1	ms sigA
8	A8	203	77.095	515846	18286.1	ms sigA
8	A8	204	77.204	514556	18207.6	ms sigA
8	A8	205	77.313	512917	18181.6	ms sigA
8	A8	206	77.422	511586	18204	ms sigA
8	A8	207	77.5311	507395	18251.4	ms sigA
8	A8	208	77.6401	506255	18298.6	ms sigA
8	A8	209	77.7491	504960	18333.9	ms sigA
8	A8	210	77.8581	502925	18357.7	ms sigA
8	A8	211	77.9671	501133	18368.8	ms sigA
8	A8	212	78.0761	498152	18358	ms sigA
8	A8	213	78.1852	496678	18311.9	ms sigA
8	A8	214	78.2942	494576	18227.6	ms sigA
8	A8	215	78.4032	493566	18114.6	ms sigA
8	A8	216	78.5122	490707	17987.4	ms sigA
8	A8	217	78.6212	489142	17855.4	ms sigA
8	A8	218	78.7302	487317	17719.5	ms sigA
8	A8	219	78.8392	485410	17578.1	ms sigA
8	A8	220	78.9483	483164	17432.9	ms sigA
8	A8	221	79.0573	481908	17291.6	ms sigA
8	A8	222	79.1663	479644	17165	ms sigA
8	A8	223	79.2753	478275	17065.7	ms sigA
8	A8	224	79.3843	476053	17006.5	ms sigA
8	A8	225	79.4933	473889	17000.8	ms sigA
8	A8	226	79.6023	472958	17055	ms sigA
8	A8	227	79.7114	470898	17157.1	ms sigA
8	A8	228	79.8204	469071	17270.9	ms sigA
8	A8	229	79.9294	466923	17343.8	ms sigA
8	A8	230	80.0384	464860	17328	ms sigA
8	A8	231	80.1474	462867	17205.7	ms sigA
8	A8	232	80.2564	461171	17003.3	ms sigA
8	A8	233	80.3654	459416	16782.9	ms sigA
8	A8	234	80.4745	457119	16618.1	ms sigA
8	A8	235	80.5835	456654	16561.2	ms sigA
8	A8	236	80.6925	454383	16620.7	ms sigA
8	A8	237	80.8015	451866	16758.3	ms sigA
8	A8	238	80.9105	450901	16906.5	ms sigA
8	A8	239	81.0195	448533	16997.3	ms sigA
8	A8	240	81.1286	446369	16989.6	ms sigA
8	A8	241	81.2376	444746	16882.3	ms sigA
8	A8	242	81.3466	443012	16710.9	ms sigA
8	A8	243	81.4556	441556	16528.9	ms sigA
8	A8	244	81.5646	439458	16384.6	ms sigA
8	A8	245	81.6736	438157	16304.5	ms sigA
8	A8	246	81.7827	436563	16291.6	ms sigA
8	A8	247	81.8917	434167	16336.1	ms sigA
8	A8	248	82.0007	432758	16433.7	ms sigA
8	A8	249	82.1097	430411	16594	ms sigA
8	A8	250	82.2187	429330	16832.9	ms sigA
8	A8	251	82.3277	427799	17153.9	ms sigA
8	A8	252	82.4367	425115	17533.9	ms sigA
8	A8	253	82.5458	424185	17930.4	ms sigA
8	A8	254	82.6548	420789	18306	ms sigA
8	A8	255	82.7638	418703	18657.5	ms sigA
8	A8	256	82.8728	418033	19023.3	ms sigA
8	A8	257	82.9818	414819	19463.6	ms sigA
8	A8	258	83.0908	413672	20022.6	ms sigA
8	A8	259	83.1999	411541	20570.3	ms sigA
8	A8	260	83.3089	409109	21106.9	ms sigA
8	A8	261	83.4179	406304	21616.3	ms sigA
8	A8	262	83.5269	404139	22032.7	ms sigA
8	A8	263	83.6359	400936	22319.1	ms sigA
8	A8	264	83.7449	398285	22478.7	ms sigA
8	A8	265	83.8539	396079	22549.4	ms sigA
8	A8	266	83.963	393448	22584.2	ms sigA
8	A8	267	84.072	390829	22629.5	ms sigA
8	A8	268	84.181	388529	22708.3	ms sigA
8	A8	269	84.29	385726	22815.8	ms sigA
8	A8	270	84.399	383679	22924.1	ms sigA
8	A8	271	84.508	380101	22995.8	ms sigA
8	A8	272	84.6171	378107	22996.9	ms sigA
8	A8	273	84.7261	375163	22908.1	ms sigA
8	A8	274	84.8351	372294	22729.8	ms sigA
8	A8	275	84.9441	370267	22480	ms sigA
8	A8	276	85.0531	367622	22188.5	ms sigA
8	A8	277	85.1621	364834	21889.2	ms sigA
8	A8	278	85.2711	363552	21610.3	ms sigA
8	A8	279	85.3802	360157	21367.5	ms sigA
8	A8	280	85.4892	358594	21156.9	ms sigA
8	A8	281	85.5982	356501	20956.4	ms sigA
8	A8	282	85.7072	353064	20733.3	ms sigA
8	A8	283	85.8162	351907	20460.3	ms sigA
8	A8	284	85.9252	348642	20097.9	ms sigA
8	A8	285	86.0342	346362	19598.8	ms sigA
8	A8	286	86.1433	345303	19103.2	ms sigA
8	A8	287	86.2523	342977	18666.8	ms sigA
8	A8	288	86.3613	341071	18322.4	ms sigA
8	A8	289	86.4703	339480	18073.5	ms sigA
8	A8	290	86.5793	337227	17906.8	ms sigA
8	A8	291	86.6883	335217	17815.8	ms sigA
8	A8	292	86.7974	333487	17816.1	ms sigA
8	A8	293	86.9064	331443	17936.2	ms sigA
8	A8	294	87.0154	330180	18193.5	ms sigA
8	A8	295	87.1244	328238	18569.1	ms sigA
8	A8	296	87.2334	325858	19004.3	ms sigA
8	A8	297	87.3424	323390	19423	ms sigA
8	A8	298	87.4514	321395	19764.9	ms sigA
8	A8	299	87.5605	318816	20008.7	ms sigA
8	A8	300	87.6695	316748	20167.2	ms sigA
8	A8	301	87.7785	315186	20250.7	ms sigA
8	A8	302	87.8875	312913	20274.3	ms sigA
8	A8	303	87.9965	310024	20233.7	ms sigA
8	A8	304	88.1055	308204	20060.9	ms sigA
8	A8	305	88.2146	305301	19743.1	ms sigA
8	A8	306	88.3236	303308	19304	ms sigA
8	A8	307	88.4326	301695	18796.2	ms sigA
8	A8	308	88.5416	299373	18285.9	ms sigA
8	A8	309	88.6506	297846	17830.9	ms sigA
8	A8	310	88.7596	295912	17467	ms sigA
8	A8	311	88.8687	293769	17209.3	ms sigA
8	A8	312	88.9777	292252	17058.3	ms sigA
8	A8	313	89.0867	290628	17006.1	ms sigA
8	A8	314	89.1957	288743	17038.9	ms sigA
8	A8	315	89.3047	286157	17137.6	ms sigA
8	A8	316	89.4137	285554	17281.1	ms sigA
8	A8	317	89.5227	282936	17453.8	ms sigA
8	A8	318	89.6318	281066	17656.7	ms sigA
8	A8	319	89.7408	278950	17914.1	ms sigA
8	A8	320	89.8498	277143	18271.7	ms sigA
8	A8	321	89.9588	275824	18785.4	ms sigA
8	A8	322	90.0678	273858	19506.8	ms sigA
8	A8	323	90.1768	270851	20409	ms sigA
8	A8	324	90.2858	269109	21333.8	ms sigA
8	A8	325	90.3949	267411	22507.7	ms sigA
8	A8	326	90.5039	263878	23991.6	ms sigA
8	A8	327	90.6129	261687	25877.1	ms sigA
8	A8	328	90.7219	258483	28282.2	ms sigA
8	A8	329	90.8309	255336	31336.3	ms sigA
8	A8	330	90.9399	251845	35160.3	ms sigA
8	A8	331	91.049	247850	39862.9	ms sigA
8	A8	332	91.158	242217	45562.9	ms sigA
8	A8	333	91.267	235818	52427.2	ms sigA
8	A8	334	91.376	227767	60679.9	ms sigA
8	A8	335	91.485	218210	70531.1	ms sigA
8	A8	336	91.594	206854	82015.8	ms sigA
8	A8	337	91.703	192555	94797.7	ms sigA
8	A8	338	91.8121	175619	108039	ms sigA
8	A8	339	91.9211	156289	120416	ms sigA
8	A8	340	92.0301	133726	130303	ms sigA
8	A8	341	92.1391	109565	136085	ms sigA
8	A8	342	92.2481	85163.7	136518	ms sigA
8	A8	343	92.3571	60387	131058	ms sigA
8	A8	344	92.4662	40599.5	120046	ms sigA
8	A8	345	92.5752	23444.1	104698	ms sigA
8	A8	346	92.6842	14270.5	86857.9	ms sigA
8	A8	347	92.7932	9637.27	68580.6	ms sigA
8	A8	348	92.9022	7953.04	51689.3	ms sigA
8	A8	349	93.0112	7071.48	37439.4	ms sigA
8	A8	350	93.1202	6655.83	26390.2	ms sigA
8	A8	351	93.2293	6665.77	17854.9	ms sigA
8	A8	352	93.3383	6323.98	10722.4	ms sigA
8	A8	353	93.4473	6266.91	6323.03	ms sigA
8	A8	354	93.5563	5872.35	3783.7	ms sigA
8	A8	355	93.6653	6436.97	2390.24	ms sigA
8	A8	356	93.7743	5845.84	1630.39	ms sigA
8	A8	357	93.8833	5760.22	1177.07	ms sigA
8	A8	358	93.9924	5704.23	850.365	ms sigA
8	A8	359	94.1014	5324.19	576.73	ms sigA
8	A8	360	94.2104	5943.39	346.531	ms sigA
8	A8	361	94.3194	6313.78	169.631	ms sigA
8	A8	362	94.4284	5961.78	38.625	ms sigA
8	A8	363	94.5374	5861.75	-85.0195	ms sigA
8	A8	364	94.6465	5704.93	-256.475	ms sigA
8	A8	365	94.7555	5997.74	-517.4	ms sigA
8	A8	366	94.8645	5602.1	-872.965	ms sigA
9	A9	1	55.0676	927771	-32447.8	ms sigA
9	A9	2	55.1765	935546	-29070.8	ms sigA
9	A9	3	55.2854	940780	-24936.3	ms sigA
9	A9	4	55.3943	944307	-19947.4	ms sigA
9	A9	5	55.5032	947202	-14324.6	ms sigA
9	A9	6	55.6121	948127	-8514.6	ms sigA
9	A9	7	55.721	949691	-3009.87	ms sigA
9	A9	8	55.8299	949258	1815.89	ms sigA
9	A9	9	55.9388	949114	5780.7	ms sigA
9	A9	10	56.0477	949711	8875.83	ms sigA
9	A9	11	56.1565	947795	11201.8	ms sigA
9	A9	12	56.2654	946331	12899.6	ms sigA
9	A9	13	56.3743	945480	14112.2	ms sigA
9	A9	14	56.4832	943946	14971.1	ms sigA
9	A9	15	56.5921	942446	15593.6	ms sigA
9	A9	16	56.701	940149	16073.7	ms sigA
9	A9	17	56.8099	938175	16470.8	ms sigA
9	A9	18	56.9188	936640	16801.3	ms sigA
9	A9	19	57.0277	935224	17056.7	ms sigA
9	A9	20	57.1366	933148	17232.1	ms sigA
9	A9	21	57.2455	931414	17350.2	ms sigA
9	A9	22	57.3544	928493	17457.4	ms sigA
9	A9	23	57.4633	927057	17592.7	ms sigA
9	A9	24	57.5722	924495	17757.1	ms sigA
9	A9	25	57.6811	923136	17909.9	ms sigA
9	A9	26	57.79	922076	18001.8	ms sigA
9	A9	27	57.8989	919632	18012.6	ms sigA
9	A9	28	58.0078	916476	17966.8	ms sigA
9	A9	29	58.1167	914372	17911.6	ms sigA
9	A9	30	58.2255	912510	17883.5	ms sigA
9	A9	31	58.3344	911352	17889.9	ms sigA
9	A9	32	58.4433	908888	17919.6	ms sigA
9	A9	33	58.5522	906504	17968.3	ms sigA
9	A9	34	58.6611	905040	18048.7	ms sigA
9	A9	35	58.77	901543	18184.1	ms sigA
9	A9	36	58.8789	900804	18384.4	ms sigA
9	A9	37	58.9878	898532	18633.4	ms sigA
9	A9	38	59.0967	896368	18893.4	ms sigA
9	A9	39	59.2056	894759	19122.9	ms sigA
9	A9	40	59.3145	891420	19290.4	ms sigA
9	A9	41	59.4234	889293	19384.2	ms sigA
9	A9	42	59.5323	888379	19412.1	ms sigA
9	A9	43	59.6412	884655	19398	ms sigA
9	A9	44	59.7501	882379	19375.4	ms sigA
9	A9	45	59.859	880786	19376.2	ms sigA
9	A9	46	59.9679	878286	19419.2	ms sigA
9	A9	47	60.0768	876389	19505	ms sigA
9	A9	48	60.1856	874063	19622.6	ms sigA
9	A9	49	60.2945	871808	19760.8	ms sigA
9	A9	50	60.4034	869378	19913.1	ms sigA
9	A9	51	60.5123	867173	20017.5	ms sigA
9	A9	52	60.6212	864265	20114.4	ms sigA
9	A9	53	60.7301	863656	20194.3	ms sigA
9	A9	54	60.839	859670	20245.7	ms sigA
9	A9	55	60.9479	858180	20268.3	ms sigA
9	A9	56	61.0568	854957	20273.9	ms sigA
9	A9	57	61.1657	853044	20278.7	ms sigA
9	A9	58	61.2746	851416	20294.7	ms sigA
9	A9	59	61.3835	848417	20323.6	ms sigA
9	A9	60	61.4924	846088	20361.5	ms sigA
9	A9	61	61.6013	843538	20406.3	ms sigA
9	A9	62	61.7102	841048	20459.5	ms sigA
9	A9	63	61.8191	839185	20523.5	ms sigA
9	A9	64	61.928	836198	20597.9	ms sigA
9	A9	65	62.0369	834234	20675.7	ms sigA
9	A9	66	62.1458	831535	20746.9	ms sigA
9	A9	67	62.2547	829047	20801.4	ms sigA
9	A9	68	62.3635	827117	20833	ms sigA
9	A9	69	62.4724	824091	20839.5	ms sigA
9	A9	70	62.5813	821906	20821.9	ms sigA
9	A9	71	62.6902	819763	20782.8	ms sigA
9	A9	72	62.7991	817092	20723.9	ms sigA
9	A9	73	62.908	814864	20645.9	ms sigA
9	A9	74	63.0169	812211	20550.8	ms sigA
9	A9	75	63.1258	810158	20443.3	ms sigA
9	A9	76	63.2347	808042	20337.2	ms sigA
9	A9	77	63.3436	805190	20256.4	ms sigA
9	A9	78	63.4525	802972	20231.3	ms sigA
9	A9	79	63.5614	800943	20284.4	ms sigA
9	A9	80	63.6703	799097	20416.3	ms sigA
9	A9	81	63.7792	797107	20599.4	ms sigA
9	A9	82	63.8881	794344	20788	ms sigA
9	A9	83	63.997	791099	20939.8	ms sigA
9	A9	84	64.1059	788538	21033.4	ms sigA
9	A9	85	64.2148	787215	21072.6	ms sigA
9	A9	86	64.3236	783736	21078.6	ms sigA
9	A9	87	64.4325	781990	21077.9	ms sigA
9	A9	88	64.5414	778591	21092.6	ms sigA
9	A9	89	64.6503	776648	21134	ms sigA
9	A9	90	64.7592	774903	21197.2	ms sigA
9	A9	91	64.8681	772363	21260.9	ms sigA
9	A9	92	64.977	768603	21295	ms sigA
9	A9	93	65.0859	767118	21273.7	ms sigA
9	A9	94	65.1948	764059	21187.6	ms sigA
9	A9	95	65.3037	762208	21049.3	ms sigA
9	A9	96	65.4126	758918	20888.5	ms sigA
9	A9	97	65.5215	756525	20742.8	ms sigA
9	A9	98	65.6304	754871	20644.8	ms sigA
9	A9	99	65.7393	751908	20611.6	ms sigA
9	A9	100	65.8482	749584	20641.6	ms sigA
9	A9	101	65.9571	746951	20717.8	ms sigA
9	A9	102	66.066	745247	20818.1	ms sigA
9	A9	103	66.1749	741663	20924.2	ms sigA
9	A9	104	66.2838	739691	21026.3	ms sigA
9	A9	105	66.3926	737654	21120.2	ms sigA
9	A9	106	66.5015	734965	21200.1	ms sigA
9	A9	107	66.6104	732211	21252.7	ms sigA
9	A9	108	66.7193	730713	21259.2	ms sigA
9	A9	109	66.8282	727207	21203.8	ms sigA
9	A9	110	66.9371	725058	21085.7	ms sigA
9	A9	111	67.046	722469	20925.5	ms sigA
9	A9	112	67.1549	720373	20759.2	ms sigA
9	A9	113	67.2638	717626	20622.9	ms sigA
9	A9	114	67.3727	716661	20536.2	ms sigA
9	A9	115	67.4816	713238	20494.9	ms sigA
9	A9	116	67.5905	711106	20481.2	ms sigA
9	A9	117	67.6994	708002	20481.9	ms sigA
9	A9	118	67.8083	706525	20501.6	ms sigA
9	A9	119	67.9172	704164	20560.2	ms sigA
9	A9	120	68.0261	702008	20675.1	ms sigA
9	A9	121	68.135	699404	20841.8	ms sigA
9	A9	122	68.2439	697301	21024.8	ms sigA
9	A9	123	68.3528	694438	21167.4	ms sigA
9	A9	124	68.4616	692210	21213	ms sigA
9	A9	125	68.5705	688776	21131.4	ms sigA
9	A9	126	68.6794	686873	20934.9	ms sigA
9	A9	127	68.7883	684436	20677.9	ms sigA
9	A9	128	68.8972	683031	20437.3	ms sigA
9	A9	129	69.0061	679973	20282.9	ms sigA
9	A9	130	69.115	679024	20251.5	ms sigA
9	A9	131	69.2239	676639	20337.3	ms sigA
9	A9	132	69.3328	673464	20499.5	ms sigA
9	A9	133	69.4417	671050	20683.2	ms sigA
9	A9	134	69.5506	669233	20838.4	ms sigA
9	A9	135	69.6595	666528	20932.2	ms sigA
9	A9	136	69.7684	664107	20953.6	ms sigA
9	A9	137	69.8773	660774	20912.2	ms sigA
9	A9	138	69.9862	658954	20831.9	ms sigA
9	A9	139	70.0951	657237	20739.4	ms sigA
9	A9	140	70.204	655008	20649.7	ms sigA
9	A9	141	70.3129	652818	20560.1	ms sigA
9	A9	142	70.4218	649497	20457.7	ms sigA
9	A9	143	70.5306	647452	20336	ms sigA
9	A9	144	70.6395	645655	20206.4	ms sigA
9	A9	145	70.7484	643605	20092.9	ms sigA
9	A9	146	70.8573	641784	20017.5	ms sigA
9	A9	147	70.9662	639036	19985.4	ms sigA
9	A9	148	71.0751	636929	19986.2	ms sigA
9	A9	149	71.184	634677	20004.5	ms sigA
9	A9	150	71.2929	632335	20030.1	ms sigA
9	A9	151	71.4018	630731	20063	ms sigA
9	A9	152	71.5107	627680	20104	ms sigA
9	A9	153	71.6196	626316	20147.9	ms sigA
9	A9	154	71.7285	623662	20178.8	ms sigA
9	A9	155	71.8374	621094	20177.3	ms sigA
9	A9	156	71.9463	619047	20133.1	ms sigA
9	A9	157	72.0552	616352	20054.4	ms sigA
9	A9	158	72.1641	613936	19969.4	ms sigA
9	A9	159	72.273	612713	19903.7	ms sigA
9	A9	160	72.3819	610528	19883.2	ms sigA
9	A9	161	72.4907	608364	19925	ms sigA
9	A9	162	72.5996	605494	19968.6	ms sigA
9	A9	163	72.7085	602970	20005.5	ms sigA
9	A9	164	72.8174	601122	20027.5	ms sigA
9	A9	165	72.9263	599208	20045.1	ms sigA
9	A9	166	73.0352	596935	20072.2	ms sigA
9	A9	167	73.1441	594114	20112.3	ms sigA
9	A9	168	73.253	592537	20155.2	ms sigA
9	A9	169	73.3619	589577	20184.4	ms sigA
9	A9	170	73.4708	587544	20190.9	ms sigA
9	A9	171	73.5797	584668	20179.7	ms sigA
9	A9	172	73.6886	583433	20163.3	ms sigA
9	A9	173	73.7975	581410	20150.9	ms sigA
9	A9	174	73.9064	578600	20136.7	ms sigA
9	A9	175	74.0153	575990	20100.6	ms sigA
9	A9	176	74.1242	574001	20017.5	ms sigA
9	A9	177	74.2331	572253	19840.9	ms sigA
9	A9	178	74.342	569743	19513.8	ms sigA
9	A9	179	74.4509	567080	19139.8	ms sigA
9	A9	180	74.5597	565340	18803.7	ms sigA
9	A9	181	74.6686	563686	18603.5	ms sigA
9	A9	182	74.7775	562056	18611.8	ms sigA
9	A9	183	74.8864	560364	18833.5	ms sigA
9	A9	184	74.9953	558267	19191.5	ms sigA
9	A9	185	75.1042	555297	19552.5	ms sigA
9	A9	186	75.2131	553033	19789.8	ms sigA
9	A9	187	75.322	550057	19840.7	ms sigA
9	A9	188	75.4309	547875	19728.3	ms sigA
9	A9	189	75.5398	547231	19533.2	ms sigA
9	A9	190	75.6487	544619	19335.9	ms sigA
9	A9	191	75.7576	542394	19174.6	ms sigA
9	A9	192	75.8665	540228	19043.7	ms sigA
9	A9	193	75.9754	537580	18925.1	ms sigA
9	A9	194	76.0843	535616	18821.8	ms sigA
9	A9	195	76.1932	533735	18763.2	ms sigA
9	A9	196	76.3021	532930	18778.3	ms sigA
9	A9	197	76.411	529917	18867.5	ms sigA
9	A9	198	76.5199	527775	18992.8	ms sigA
9	A9	199	76.6287	525095	19100.3	ms sigA
9	A9	200	76.7376	523775	19150.3	ms sigA
9	A9	201	76.8465	521115	19133	ms sigA
9	A9	202	76.9554	519219	19062.1	ms sigA
9	A9	203	77.0643	517596	18957	ms sigA
9	A9	204	77.1732	514736	18826.6	ms sigA
9	A9	205	77.2821	513142	18670.2	ms sigA
9	A9	206	77.391	511303	18490.5	ms sigA
9	A9	207	77.4999	508463	18305.3	ms sigA
9	A9	208	77.6088	506961	18149.6	ms sigA
9	A9	209	77.7177	504945	18062	ms sigA
9	A9	210	77.8266	504069	18061.3	ms sigA
9	A9	211	77.9355	500998	18132.2	ms sigA
9	A9	212	78.0444	499577	18227.5	ms sigA
9	A9	213	78.1533	496749	18289.3	ms sigA
9	A9	214	78.2622	495481	18274.8	ms sigA
9	A9	215	78.3711	493218	18170.2	ms sigA
9	A9	216	78.4799	490707	17992	ms sigA
9	A9	217	78.5889	489726	17773.5	ms sigA
9	A9	218	78.6977	487326	17551.2	ms sigA
9	A9	219	78.8066	485450	17353.3	ms sigA
9	A9	220	78.9155	483578	17195.9	ms sigA
9	A9	221	79.0244	482194	17083.6	ms sigA
9	A9	222	79.1333	479667	17013.6	ms sigA
9	A9	223	79.2422	478201	16980.5	ms sigA
9	A9	224	79.3511	476388	16978.4	ms sigA
9	A9	225	79.46	473998	16999.8	ms sigA
9	A9	226	79.5689	472704	17032.8	ms sigA
9	A9	227	79.6778	470966	17058.9	ms sigA
9	A9	228	79.7867	468689	17060	ms sigA
9	A9	229	79.8956	466181	17024.9	ms sigA
9	A9	230	80.0045	464934	16955.5	ms sigA
9	A9	231	80.1134	463319	16861.3	ms sigA
9	A9	232	80.2223	461374	16755.6	ms sigA
9	A9	233	80.3312	459174	16650.8	ms sigA
9	A9	234	80.4401	457016	16561.5	ms sigA
9	A9	235	80.549	455676	16502.7	ms sigA
9	A9	236	80.6578	454206	16483.8	ms sigA
9	A9	237	80.7667	452079	16500.6	ms sigA
9	A9	238	80.8756	449568	16534	ms sigA
9	A9	239	80.9845	448887	16557.7	ms sigA
9	A9	240	81.0934	446382	16551.4	ms sigA
9	A9	241	81.2023	443962	16506.8	ms sigA
9	A9	242	81.3112	443679	16429.5	ms sigA
9	A9	243	81.4201	440812	16333	ms sigA
9	A9	244	81.529	439251	16234.1	ms sigA
9	A9	245	81.6379	437382	16151	ms sigA
9	A9	246	81.7468	436202	16102.8	ms sigA
9	A9	247	81.8557	433687	16107.3	ms sigA
9	A9	248	81.9646	432312	16179.3	ms sigA
9	A9	249	82.0735	430383	16327	ms sigA
9	A9	250	82.1824	429018	16552.2	ms sigA
9	A9	251	82.2913	426849	16851.5	ms sigA
9	A9	252	82.4002	424363	17219.8	ms sigA
9	A9	253	82.5091	423551	17653.5	ms sigA
9	A9	254	82.618	421100	18149	ms sigA
9	A9	255	82.7268	418944	18701.2	ms sigA
9	A9	256	82.8357	416891	19301.2	ms sigA
9	A9	257	82.9446	414994	19930.6	ms sigA
9	A9	258	83.0535	412619	20340.3	ms sigA
9	A9	259	83.1624	410269	20747.7	ms sigA
9	A9	260	83.2713	408006	21140.3	ms sigA
9	A9	261	83.3802	405666	21510.1	ms sigA
9	A9	262	83.4891	403042	21857.3	ms sigA
9	A9	263	83.598	399865	22189.7	ms sigA
9	A9	264	83.7069	397807	22516.4	ms sigA
9	A9	265	83.8158	394977	22835.4	ms sigA
9	A9	266	83.9247	392933	23127.1	ms sigA
9	A9	267	84.0336	388455	23355.1	ms sigA
9	A9	268	84.1425	386919	23481	ms sigA
9	A9	269	84.2514	382931	23482.8	ms sigA
9	A9	270	84.3603	380269	23366.9	ms sigA
9	A9	271	84.4692	377548	23169	ms sigA
9	A9	272	84.5781	374830	22940.6	ms sigA
9	A9	273	84.687	372388	22731.9	ms sigA
9	A9	274	84.7958	369685	22576.9	ms sigA
9	A9	275	84.9047	367583	22486.3	ms sigA
9	A9	276	85.0136	364357	22449.2	ms sigA
9	A9	277	85.1225	361955	22438.9	ms sigA
9	A9	278	85.2314	359476	22419.8	ms sigA
9	A9	279	85.3403	357336	22353.5	ms sigA
9	A9	280	85.4492	353497	22207.7	ms sigA
9	A9	281	85.5581	351530	21964.4	ms sigA
9	A9	282	85.667	348364	21627.4	ms sigA
9	A9	283	85.7759	346367	21221.7	ms sigA
9	A9	284	85.8848	343591	20786.7	ms sigA
9	A9	285	85.9937	340953	20363.7	ms sigA
9	A9	286	86.1026	340035	19985.2	ms sigA
9	A9	287	86.2115	337248	19518.4	ms sigA
9	A9	288	86.3204	334990	19118.1	ms sigA
9	A9	289	86.4293	333177	18813	ms sigA
9	A9	290	86.5382	331005	18590.1	ms sigA
9	A9	291	86.647	329487	18436.9	ms sigA
9	A9	292	86.756	327566	18347	ms sigA
9	A9	293	86.8648	324813	18324.1	ms sigA
9	A9	294	86.9737	323019	18383.8	ms sigA
9	A9	295	87.0826	321123	18543.9	ms sigA
9	A9	296	87.1915	319691	18806.6	ms sigA
9	A9	297	87.3004	316994	19144.3	ms sigA
9	A9	298	87.4093	315298	19500.2	ms sigA
9	A9	299	87.5182	312857	19806.5	ms sigA
9	A9	300	87.6271	310168	19976.7	ms sigA
9	A9	301	87.736	308301	20021.1	ms sigA
9	A9	302	87.8449	305679	19982.3	ms sigA
9	A9	303	87.9538	303842	19838.3	ms sigA
9	A9	304	88.0627	301793	19565	ms sigA
9	A9	305	88.1716	298967	19231.3	ms sigA
9	A9	306	88.2805	296435	18881.6	ms sigA
9	A9	307	88.3894	295147	18559.5	ms sigA
9	A9	308	88.4983	293431	18290.2	ms sigA
9	A9	309	88.6072	291362	18066	ms sigA
9	A9	310	88.716	289080	17855.3	ms sigA
9	A9	311	88.825	286964	17631.4	ms sigA
9	A9	312	88.9338	284464	17398.1	ms sigA
9	A9	313	89.0427	283272	17194.7	ms sigA
9	A9	314	89.1516	281592	17075.3	ms sigA
9	A9	315	89.2605	279571	17076.4	ms sigA
9	A9	316	89.3694	277958	17198.8	ms sigA
9	A9	317	89.4783	275598	17408.3	ms sigA
9	A9	318	89.5872	274251	17656.2	ms sigA
9	A9	319	89.6961	272118	17907.4	ms sigA
9	A9	320	89.805	269531	18165.8	ms sigA
9	A9	321	89.9139	267860	18485.2	ms sigA
9	A9	322	90.0228	265641	18960.6	ms sigA
9	A9	323	90.1317	263995	19703.4	ms sigA
9	A9	324	90.2406	262453	20482.4	ms sigA
9	A9	325	90.3495	259801	21455.4	ms sigA
9	A9	326	90.4584	257307	22733.6	ms sigA
9	A9	327	90.5673	255378	24342.7	ms sigA
9	A9	328	90.6762	251660	26315	ms sigA
9	A9	329	90.785	248921	28694.1	ms sigA
9	A9	330	90.8939	245327	31539.6	ms sigA
9	A9	331	91.0028	241441	34940.6	ms sigA
9	A9	332	91.1117	236312	39042.5	ms sigA
9	A9	333	91.2206	231018	44069.7	ms sigA
9	A9	334	91.3295	224369	50311.6	ms sigA
9	A9	335	91.4384	216566	58040.5	ms sigA
9	A9	336	91.5473	206004	67361.7	ms sigA
9	A9	337	91.6562	194164	78044.8	ms sigA
9	A9	338	91.7651	178789	89411.7	ms sigA
9	A9	339	91.874	162390	100347	ms sigA
9	A9	340	91.9829	143604	109450	ms sigA
9	A9	341	92.0918	120519	115309	ms sigA
9	A9	342	92.2007	96935	116802	ms sigA
9	A9	343	92.3096	71393.7	113372	ms sigA
9	A9	344	92.4185	49254.5	105174	ms sigA
9	A9	345	92.5274	28350.6	93074.1	ms sigA
9	A9	346	92.6363	17599.2	78494.3	ms sigA
9	A9	347	92.7452	10367.2	63118.7	ms sigA
9	A9	348	92.854	7838.49	48548.6	ms sigA
9	A9	349	92.9629	6553.74	35994.9	ms sigA
9	A9	350	93.0718	6703.36	26102.2	ms sigA
9	A9	351	93.1807	5911.26	18373.4	ms sigA
9	A9	352	93.2896	6476.53	10802.5	ms sigA
9	A9	353	93.3985	5844.76	6144.01	ms sigA
9	A9	354	93.5074	5578.74	3474.88	ms sigA
9	A9	355	93.6163	5259.79	2033.9	ms sigA
9	A9	356	93.7252	5985.32	1288.66	ms sigA
9	A9	357	93.8341	5676.17	911.953	ms sigA
9	A9	358	93.943	5128.58	720.359	ms sigA
9	A9	359	94.0519	5196.32	614.621	ms sigA
9	A9	360	94.1608	5409.22	537.465	ms sigA
9	A9	361	94.2697	5372.5	448.539	ms sigA
9	A9	362	94.3786	4969.79	313.023	ms sigA
9	A9	363	94.4875	4834.34	101.863	ms sigA
9	A9	364	94.5964	5119.89	-200.285	ms sigA
9	A9	365	94.7053	4902.37	-587.113	ms sigA
9	A9	366	94.8141	4801.33	-1030.34	ms sigA
10	A10	1	55.0676	916899	-52447.1	devR
10	A10	2	55.1765	925643	-47617.5	devR
10	A10	3	55.2854	931210	-41773.2	devR
10	A10	4	55.3943	934589	-34751.7	devR
10	A10	5	55.5032	937439	-26812.6	devR
10	A10	6	55.6121	938107	-18539	devR
10	A10	7	55.721	940132	-10615.8	devR
10	A10	8	55.8299	941065	-3608.63	devR
10	A10	9	55.9388	939929	2156.41	devR
10	A10	10	56.0477	940560	6612.47	devR
10	A10	11	56.1565	938630	9891.11	devR
10	A10	12	56.2654	937732	12237.8	devR
10	A10	13	56.3743	936002	13923.1	devR
10	A10	14	56.4832	933301	15177.4	devR
10	A10	15	56.5921	932522	16164.5	devR
10	A10	16	56.701	931798	16983.4	devR
10	A10	17	56.8099	928509	17692.1	devR
10	A10	18	56.9188	926294	18323.3	devR
10	A10	19	57.0277	925559	18898.1	devR
10	A10	20	57.1366	922406	19407	devR
10	A10	21	57.2455	921131	19837.9	devR
10	A10	22	57.3544	918260	20218.7	devR
10	A10	23	57.4633	916472	20539.7	devR
10	A10	24	57.5722	913995	20790.3	devR
10	A10	25	57.6811	911975	20967.3	devR
10	A10	26	57.79	910027	21077.1	devR
10	A10	27	57.8989	906292	21136.8	devR
10	A10	28	58.0078	905396	21172	devR
10	A10	29	58.1167	902137	21213	devR
10	A10	30	58.2255	900481	21287.7	devR
10	A10	31	58.3344	897334	21410.2	devR
10	A10	32	58.4433	895471	21569.9	devR
10	A10	33	58.5522	892895	21726.2	devR
10	A10	34	58.6611	890593	21825.4	devR
10	A10	35	58.77	889000	21828.6	devR
10	A10	36	58.8789	885045	21732.1	devR
10	A10	37	58.9878	883323	21567.9	devR
10	A10	38	59.0967	879935	21382.3	devR
10	A10	39	59.2056	878701	21213.2	devR
10	A10	40	59.3145	876180	21081.3	devR
10	A10	41	59.4234	873406	20999.6	devR
10	A10	42	59.5323	870849	20982.9	devR
10	A10	43	59.6412	869032	21050.9	devR
10	A10	44	59.7501	866300	21214.5	devR
10	A10	45	59.859	864121	21463.9	devR
10	A10	46	59.9679	861814	21763.7	devR
10	A10	47	60.0768	859914	22068.3	devR
10	A10	48	60.1856	857146	22345	devR
10	A10	49	60.2945	854505	22590.3	devR
10	A10	50	60.4034	851202	22824.6	devR
10	A10	51	60.5123	849703	23072.8	devR
10	A10	52	60.6212	847321	23346.2	devR
10	A10	53	60.7301	844640	23638	devR
10	A10	54	60.839	840647	23929.4	devR
10	A10	55	60.9479	840016	24197.7	devR
10	A10	56	61.0568	836897	24425.3	devR
10	A10	57	61.1657	833485	24601.9	devR
10	A10	58	61.2746	831569	24732	devR
10	A10	59	61.3835	828011	24833.3	devR
10	A10	60	61.4924	825915	24930	devR
10	A10	61	61.6013	822825	25043.3	devR
10	A10	62	61.7102	820277	25186.9	devR
10	A10	63	61.8191	817217	25365.5	devR
10	A10	64	61.928	814821	25580.5	devR
10	A10	65	62.0369	811552	25826.9	devR
10	A10	66	62.1458	808830	26097.3	devR
10	A10	67	62.2547	807238	26381.7	devR
10	A10	68	62.3635	802788	26675.6	devR
10	A10	69	62.4724	800397	26982	devR
10	A10	70	62.5813	797841	27306.4	devR
10	A10	71	62.6902	795345	27647.1	devR
10	A10	72	62.7991	792054	27990.1	devR
10	A10	73	62.908	788837	28320.6	devR
10	A10	74	63.0169	786426	28639.9	devR
10	A10	75	63.1258	782458	28978.8	devR
10	A10	76	63.2347	780206	29388.5	devR
10	A10	77	63.3436	776818	29914.7	devR
10	A10	78	63.4525	774256	30567.2	devR
10	A10	79	63.5614	771095	31300	devR
10	A10	80	63.6703	767562	32010.5	devR
10	A10	81	63.7792	764128	32555.8	devR
10	A10	82	63.8881	760331	32769	devR
10	A10	83	63.997	756982	32478.9	devR
10	A10	84	64.1059	753359	31534.7	devR
10	A10	85	64.2148	749556	29843.4	devR
10	A10	86	64.3236	745018	27421.7	devR
10	A10	87	64.4325	743536	24437.6	devR
10	A10	88	64.5414	739750	21224.2	devR
10	A10	89	64.6503	738073	18115.7	devR
10	A10	90	64.7592	736141	15538.4	devR
10	A10	91	64.8681	737260	14079.3	devR
10	A10	92	64.977	735934	13840.5	devR
10	A10	93	65.0859	734608	14630.8	devR
10	A10	94	65.1948	732347	16054.6	devR
10	A10	95	65.3037	729726	17663.7	devR
10	A10	96	65.4126	727498	19105.8	devR
10	A10	97	65.5215	724987	20102.9	devR
10	A10	98	65.6304	722051	20750.2	devR
10	A10	99	65.7393	720079	21124.5	devR
10	A10	100	65.8482	717779	21303.7	devR
10	A10	101	65.9571	715508	21343.8	devR
10	A10	102	66.066	712209	21278.6	devR
10	A10	103	66.1749	710120	21142.7	devR
10	A10	104	66.2838	708099	20986.4	devR
10	A10	105	66.3926	705659	20864.6	devR
10	A10	106	66.5015	704288	20809	devR
10	A10	107	66.6104	701630	20805.7	devR
10	A10	108	66.7193	699462	20803.1	devR
10	A10	109	66.8282	696610	20748	devR
10	A10	110	66.9371	695060	20631.8	devR
10	A10	111	67.046	691489	20504.1	devR
10	A10	112	67.1549	690690	20449.3	devR
10	A10	113	67.2638	688811	20531.5	devR
10	A10	114	67.3727	686104	20752.1	devR
10	A10	115	67.4816	683822	21043.8	devR
10	A10	116	67.5905	680444	21304.2	devR
10	A10	117	67.6994	679087	21446.8	devR
10	A10	118	67.8083	676533	21436.1	devR
10	A10	119	67.9172	673324	21292.4	devR
10	A10	120	68.0261	671975	21071	devR
10	A10	121	68.135	669464	20833.2	devR
10	A10	122	68.2439	667585	20623.3	devR
10	A10	123	68.3528	664915	20458.9	devR
10	A10	124	68.4616	663288	20337.8	devR
10	A10	125	68.5705	660466	20250	devR
10	A10	126	68.6794	658502	20184.8	devR
10	A10	127	68.7883	657272	20131.6	devR
10	A10	128	68.8972	653936	20080.1	devR
10	A10	129	69.0061	652588	20021.2	devR
10	A10	130	69.115	649693	19961.4	devR
10	A10	131	69.2239	647628	19930	devR
10	A10	132	69.3328	645689	19966.3	devR
10	A10	133	69.4417	644213	20096.7	devR
10	A10	134	69.5506	641809	20305.4	devR
10	A10	135	69.6595	638774	20532.4	devR
10	A10	136	69.7684	636832	20697.4	devR
10	A10	137	69.8773	634287	20738.1	devR
10	A10	138	69.9862	632195	20640.1	devR
10	A10	139	70.0951	629630	20436.1	devR
10	A10	140	70.204	627717	20183.8	devR
10	A10	141	70.3129	626397	19930.6	devR
10	A10	142	70.4218	624030	19689.6	devR
10	A10	143	70.5306	621255	19443.4	devR
10	A10	144	70.6395	619735	19157.9	devR
10	A10	145	70.7484	617015	18813.7	devR
10	A10	146	70.8573	615800	18472.1	devR
10	A10	147	70.9662	613386	18201.8	devR
10	A10	148	71.0751	611511	18072.8	devR
10	A10	149	71.184	610433	18117.6	devR
10	A10	150	71.2929	607402	18313.6	devR
10	A10	151	71.4018	606322	18588.5	devR
10	A10	152	71.5107	603619	18849.1	devR
10	A10	153	71.6196	601167	19022.7	devR
10	A10	154	71.7285	599044	19083.5	devR
10	A10	155	71.8374	597457	19061.4	devR
10	A10	156	71.9463	594897	19017.4	devR
10	A10	157	72.0552	593401	19010.9	devR
10	A10	158	72.1641	590844	19070.7	devR
10	A10	159	72.273	589104	19183.9	devR
10	A10	160	72.3819	587056	19302.3	devR
10	A10	161	72.4907	584167	19380.7	devR
10	A10	162	72.5996	582710	19399.5	devR
10	A10	163	72.7085	580328	19364.2	devR
10	A10	164	72.8174	577574	19304.9	devR
10	A10	165	72.9263	576465	19258.2	devR
10	A10	166	73.0352	574354	19241.7	devR
10	A10	167	73.1441	571979	19248.2	devR
10	A10	168	73.253	569244	19253.2	devR
10	A10	169	73.3619	567537	19244.8	devR
10	A10	170	73.4708	564931	19236.9	devR
10	A10	171	73.5797	563876	19261.6	devR
10	A10	172	73.6886	561692	19331.2	devR
10	A10	173	73.7975	559674	19425.3	devR
10	A10	174	73.9064	556229	19489.8	devR
10	A10	175	74.0153	555018	19463.9	devR
10	A10	176	74.1242	553063	19310.2	devR
10	A10	177	74.2331	550519	19009.1	devR
10	A10	178	74.342	548418	18616.3	devR
10	A10	179	74.4509	546366	18224.8	devR
10	A10	180	74.5597	544998	17927.9	devR
10	A10	181	74.6686	542775	17793	devR
10	A10	182	74.7775	541792	17832.8	devR
10	A10	183	74.8864	538756	17996.2	devR
10	A10	184	74.9953	537053	18190.2	devR
10	A10	185	75.1042	535013	18321.8	devR
10	A10	186	75.2131	532540	18341.4	devR
10	A10	187	75.322	530250	18262.1	devR
10	A10	188	75.4309	528965	18145.1	devR
10	A10	189	75.5398	527205	18065	devR
10	A10	190	75.6487	524864	18071.3	devR
10	A10	191	75.7576	522796	18165	devR
10	A10	192	75.8665	521003	18303.4	devR
10	A10	193	75.9754	519188	18420.1	devR
10	A10	194	76.0843	516343	18455.3	devR
10	A10	195	76.1932	514245	18379	devR
10	A10	196	76.3021	512967	18201.6	devR
10	A10	197	76.411	510091	17968.8	devR
10	A10	198	76.5199	509331	17743.8	devR
10	A10	199	76.6287	506378	17588.2	devR
10	A10	200	76.7376	504712	17543.8	devR
10	A10	201	76.8465	503645	17619.5	devR
10	A10	202	76.9554	500822	17788.7	devR
10	A10	203	77.0643	499241	17991.6	devR
10	A10	204	77.1732	497191	18152.4	devR
10	A10	205	77.2821	494887	18205	devR
10	A10	206	77.391	492722	18119	devR
10	A10	207	77.4999	490784	17910.3	devR
10	A10	208	77.6088	488754	17635	devR
10	A10	209	77.7177	487530	17363.1	devR
10	A10	210	77.8266	484984	17152.4	devR
10	A10	211	77.9355	483609	17029.2	devR
10	A10	212	78.0444	481430	16987.5	devR
10	A10	213	78.1533	479931	17001.4	devR
10	A10	214	78.2622	477655	17041.1	devR
10	A10	215	78.3711	476267	17087.7	devR
10	A10	216	78.4799	473514	17140.2	devR
10	A10	217	78.5889	472474	17206.8	devR
10	A10	218	78.6977	470246	17291.2	devR
10	A10	219	78.8066	468335	17374.5	devR
10	A10	220	78.9155	467144	17415.1	devR
10	A10	221	79.0244	464214	17366.9	devR
10	A10	222	79.1333	461733	17208.3	devR
10	A10	223	79.2422	460713	16958.9	devR
10	A10	224	79.3511	458890	16674.8	devR
10	A10	225	79.46	456439	16422.7	devR
10	A10	226	79.5689	455407	16254.3	devR
10	A10	227	79.6778	453262	16193.1	devR
10	A10	228	79.7867	451331	16233.7	devR
10	A10	229	79.8956	449364	16348.3	devR
10	A10	230	80.0045	448186	16489.6	devR
10	A10	231	80.1134	445972	16600.6	devR
10	A10	232	80.2223	443770	16629.5	devR
10	A10	233	80.3312	442188	16552.9	devR
10	A10	234	80.4401	439027	16386.3	devR
10	A10	235	80.549	438682	16175.3	devR
10	A10	236	80.6578	436275	15967.4	devR
10	A10	237	80.7667	434787	15787.2	devR
10	A10	238	80.8756	432828	15632	devR
10	A10	239	80.9845	430447	15490.9	devR
10	A10	240	81.0934	429177	15365.8	devR
10	A10	241	81.2023	427551	15277.6	devR
10	A10	242	81.3112	425812	15252.8	devR
10	A10	243	81.4201	424376	15304.2	devR
10	A10	244	81.529	422313	15423.7	devR
10	A10	245	81.6379	420526	15587.5	devR
10	A10	246	81.7468	418833	15767.7	devR
10	A10	247	81.8557	416625	15938.4	devR
10	A10	248	81.9646	415605	16077.5	devR
10	A10	249	82.0735	413011	16168.2	devR
10	A10	250	82.1824	411117	16202.3	devR
10	A10	251	82.2913	409219	16185	devR
10	A10	252	82.4002	407615	16131.3	devR
10	A10	253	82.5091	405941	16055.1	devR
10	A10	254	82.618	403878	15965.7	devR
10	A10	255	82.7268	402190	15869.2	devR
10	A10	256	82.8357	399889	15777.1	devR
10	A10	257	82.9446	398365	15708.3	devR
10	A10	258	83.0535	397276	15678.9	devR
10	A10	259	83.1624	395042	15686.3	devR
10	A10	260	83.2713	393237	15703.4	devR
10	A10	261	83.3802	391523	15689.6	devR
10	A10	262	83.4891	390000	15614.2	devR
10	A10	263	83.598	387427	15481	devR
10	A10	264	83.7069	385896	15334.2	devR
10	A10	265	83.8158	384068	15242.3	devR
10	A10	266	83.9247	382826	15264.3	devR
10	A10	267	84.0336	381117	15417.3	devR
10	A10	268	84.1425	379054	15664.8	devR
10	A10	269	84.2514	377280	15930.2	devR
10	A10	270	84.3603	375422	16128.5	devR
10	A10	271	84.4692	373408	16201	devR
10	A10	272	84.5781	371589	16134.3	devR
10	A10	273	84.687	369230	15962.1	devR
10	A10	274	84.7958	368004	15748.3	devR
10	A10	275	84.9047	366430	15559.8	devR
10	A10	276	85.0136	364197	15440.4	devR
10	A10	277	85.1225	362856	15397.9	devR
10	A10	278	85.2314	361229	15405.8	devR
10	A10	279	85.3403	359454	15422.9	devR
10	A10	280	85.4492	357003	15416.2	devR
10	A10	281	85.5581	355966	15376.3	devR
10	A10	282	85.667	353072	15312.9	devR
10	A10	283	85.7759	352623	15241.5	devR
10	A10	284	85.8848	350398	15165.3	devR
10	A10	285	85.9937	348447	15077.6	devR
10	A10	286	86.1026	346479	14974.3	devR
10	A10	287	86.2115	344828	14871.8	devR
10	A10	288	86.3204	343216	14809.9	devR
10	A10	289	86.4293	342083	14843.1	devR
10	A10	290	86.5382	339912	15023.1	devR
10	A10	291	86.647	337779	15384.8	devR
10	A10	292	86.756	337043	15929.9	devR
10	A10	293	86.8648	335089	16619	devR
10	A10	294	86.9737	333271	17373.9	devR
10	A10	295	87.0826	330501	18095.9	devR
10	A10	296	87.1915	328762	18695.4	devR
10	A10	297	87.3004	326789	19119.1	devR
10	A10	298	87.4093	324218	19350.3	devR
10	A10	299	87.5182	321922	19437.4	devR
10	A10	300	87.6271	320003	19444.1	devR
10	A10	301	87.736	318558	19417.9	devR
10	A10	302	87.8449	315842	19392.2	devR
10	A10	303	87.9538	313705	19388.2	devR
10	A10	304	88.0627	311566	19427	devR
10	A10	305	88.1716	309845	19546.3	devR
10	A10	306	88.2805	307292	19810	devR
10	A10	307	88.3894	305162	20310.1	devR
10	A10	308	88.4983	303297	21155.6	devR
10	A10	309	88.6072	301177	22451.7	devR
10	A10	310	88.716	299031	24273.2	devR
10	A10	311	88.825	296521	26632	devR
10	A10	312	88.9338	293731	29447.5	devR
10	A10	313	89.0427	290855	32524.3	devR
10	A10	314	89.1516	287387	35544	devR
10	A10	315	89.2605	282536	38089.9	devR
10	A10	316	89.3694	279397	39715.3	devR
10	A10	317	89.4783	273352	40053.5	devR
10	A10	318	89.5872	268299	38938.2	devR
10	A10	319	89.6961	263489	36482.6	devR
10	A10	320	89.805	259522	33071.2	devR
10	A10	321	89.9139	257405	29255.2	devR
10	A10	322	90.0228	255368	25595.5	devR
10	A10	323	90.1317	253856	22522	devR
10	A10	324	90.2406	251044	20263.7	devR
10	A10	325	90.3495	250102	18814.9	devR
10	A10	326	90.4584	248109	18098.3	devR
10	A10	327	90.5673	246489	18061.1	devR
10	A10	328	90.6762	244409	18537.2	devR
10	A10	329	90.785	242521	19387.5	devR
10	A10	330	90.8939	240046	20463.8	devR
10	A10	331	91.0028	238450	21857.8	devR
10	A10	332	91.1117	236170	23674.7	devR
10	A10	333	91.2206	232809	26116	devR
10	A10	334	91.3295	231162	29479.4	devR
10	A10	335	91.4384	228180	34139.6	devR
10	A10	336	91.5473	223277	40509.6	devR
10	A10	337	91.6562	219573	48989	devR
10	A10	338	91.7651	214387	59907	devR
10	A10	339	91.874	208449	73448.9	devR
10	A10	340	91.9829	201865	89553.7	devR
10	A10	341	92.0918	193881	107779	devR
10	A10	342	92.2007	182896	127180	devR
10	A10	343	92.3096	168220	146260	devR
10	A10	344	92.4185	150165	163088	devR
10	A10	345	92.5274	126147	175578	devR
10	A10	346	92.6363	105800	181887	devR
10	A10	347	92.7452	83722.8	180824	devR
10	A10	348	92.854	62888.4	172135	devR
10	A10	349	92.9629	45807.5	156602	devR
10	A10	350	93.0718	33060.1	135923	devR
10	A10	351	93.1807	23395.9	112392	devR
10	A10	352	93.2896	17322.5	88467.3	devR
10	A10	353	93.3985	14468	66312.3	devR
10	A10	354	93.5074	13040.4	47443.9	devR
10	A10	355	93.6163	11612.3	32573.7	devR
10	A10	356	93.7252	10785.6	21663.7	devR
10	A10	357	93.8341	10010.6	13567.2	devR
10	A10	358	93.943	8935.46	8024.12	devR
10	A10	359	94.0519	8700.65	4290.7	devR
10	A10	360	94.1608	7905.59	1388.05	devR
10	A10	361	94.2697	7652.81	-1614.93	devR
10	A10	362	94.3786	6795.37	-5599.67	devR
10	A10	363	94.4875	6304.43	-11317.9	devR
10	A10	364	94.5964	5568.53	-19213.6	devR
10	A10	365	94.7053	6162.62	-29234.3	devR
10	A10	366	94.8141	6036.39	-40780.1	devR
11	A11	1	55.0623	988467	-25108	devR
11	A11	2	55.1713	995418	-22413.1	devR
11	A11	3	55.2802	1.00112e+06	-18976.1	devR
11	A11	4	55.3892	1.00408e+06	-14711	devR
11	A11	5	55.4981	1.00611e+06	-9842.39	devR
11	A11	6	55.6071	1.00669e+06	-4801.22	devR
11	A11	7	55.7161	1.00801e+06	-40.3418	devR
11	A11	8	55.825	1.0067e+06	4115.39	devR
11	A11	9	55.934	1.00599e+06	7518.33	devR
11	A11	10	56.0429	1.00558e+06	10157.8	devR
11	A11	11	56.1519	1.00562e+06	12098.1	devR
11	A11	12	56.2609	1.00304e+06	13438.4	devR
11	A11	13	56.3698	1.00175e+06	14307.6	devR
11	A11	14	56.4788	1.00042e+06	14864.6	devR
11	A11	15	56.5877	998011	15284.8	devR
11	A11	16	56.6967	995716	15723.9	devR
11	A11	17	56.8057	995156	16275.8	devR
11	A11	18	56.9146	993084	16955.4	devR
11	A11	19	57.0236	991346	17709.7	devR
11	A11	20	57.1325	990087	18458.3	devR
11	A11	21	57.2415	988359	19131.6	devR
11	A11	22	57.3505	984639	19695.1	devR
11	A11	23	57.4594	983259	20193.6	devR
11	A11	24	57.5684	980572	20502.6	devR
11	A11	25	57.6773	978865	20609.7	devR
11	A11	26	57.7863	976969	20531.9	devR
11	A11	27	57.8953	973502	20325.2	devR
11	A11	28	58.0042	970272	20071.9	devR
11	A11	29	58.1132	969076	19843.7	devR
11	A11	30	58.2221	966914	19672.6	devR
11	A11	31	58.3311	964463	19562.8	devR
11	A11	32	58.4401	962546	19466.5	devR
11	A11	33	58.549	959207	19360.3	devR
11	A11	34	58.658	958273	19255.2	devR
11	A11	35	58.7669	955308	19189.2	devR
11	A11	36	58.8759	952217	19205.7	devR
11	A11	37	58.9849	951391	19329.4	devR
11	A11	38	59.0938	948877	19544.2	devR
11	A11	39	59.2028	946894	19829.5	devR
11	A11	40	59.3117	944305	20105	devR
11	A11	41	59.4207	942332	20292.6	devR
11	A11	42	59.5297	939453	20383.6	devR
11	A11	43	59.6386	936703	20416	devR
11	A11	44	59.7476	934603	20445.5	devR
11	A11	45	59.8565	932490	20509.6	devR
11	A11	46	59.9655	929993	20602	devR
11	A11	47	60.0745	928330	20678.5	devR
11	A11	48	60.1834	925317	20689	devR
11	A11	49	60.2924	923173	20612.8	devR
11	A11	50	60.4013	919970	20472.8	devR
11	A11	51	60.5103	917651	20320.4	devR
11	A11	52	60.6193	916174	20202.6	devR
11	A11	53	60.7282	913839	20139.9	devR
11	A11	54	60.8372	911061	20119.7	devR
11	A11	55	60.9461	908631	20109.3	devR
11	A11	56	61.0551	907037	20074.3	devR
11	A11	57	61.1641	904720	19994.3	devR
11	A11	58	61.273	901368	19873.1	devR
11	A11	59	61.382	899908	19738.6	devR
11	A11	60	61.4909	897195	19638	devR
11	A11	61	61.5999	895190	19619	devR
11	A11	62	61.7088	892754	19704.7	devR
11	A11	63	61.8178	890667	19914.3	devR
11	A11	64	61.9268	888381	20205.9	devR
11	A11	65	62.0357	885852	20502.5	devR
11	A11	66	62.1447	884050	20710.3	devR
11	A11	67	62.2536	881877	20754.9	devR
11	A11	68	62.3626	877260	20622	devR
11	A11	69	62.4716	875969	20367	devR
11	A11	70	62.5805	874561	20089.8	devR
11	A11	71	62.6895	872123	19884.2	devR
11	A11	72	62.7984	869630	19798.1	devR
11	A11	73	62.9074	867951	19823	devR
11	A11	74	63.0164	865272	19915.1	devR
11	A11	75	63.1253	863234	20025.8	devR
11	A11	76	63.2343	860719	20123.1	devR
11	A11	77	63.3432	858454	20195.4	devR
11	A11	78	63.4522	856486	20242.1	devR
11	A11	79	63.5612	853860	20260.7	devR
11	A11	80	63.6701	852066	20243.4	devR
11	A11	81	63.7791	849341	20182.5	devR
11	A11	82	63.888	846760	20086.9	devR
11	A11	83	63.997	845146	19989.4	devR
11	A11	84	64.106	841774	19942.4	devR
11	A11	85	64.2149	841137	19992.3	devR
11	A11	86	64.3239	837326	20153.3	devR
11	A11	87	64.4328	836830	20392	devR
11	A11	88	64.5418	833490	20636.1	devR
11	A11	89	64.6508	830964	20812.3	devR
11	A11	90	64.7597	828322	20882	devR
11	A11	91	64.8687	826134	20860.4	devR
11	A11	92	64.9776	823737	20797.7	devR
11	A11	93	65.0866	822075	20739.5	devR
11	A11	94	65.1956	819921	20695	devR
11	A11	95	65.3045	817031	20635.1	devR
11	A11	96	65.4135	814365	20520.3	devR
11	A11	97	65.5224	812001	20337.4	devR
11	A11	98	65.6314	809810	20115.9	devR
11	A11	99	65.7404	807141	19920.7	devR
11	A11	100	65.8493	805586	19823	devR
11	A11	101	65.9583	802524	19870.9	devR
11	A11	102	66.0672	801347	20072.2	devR
11	A11	103	66.1762	798457	20394.6	devR
11	A11	104	66.2852	795577	20776.9	devR
11	A11	105	66.3941	793968	21147.3	devR
11	A11	106	66.5031	791757	21439.6	devR
11	A11	107	66.612	788255	21608.1	devR
11	A11	108	66.721	786272	21634.3	devR
11	A11	109	66.83	783993	21524.9	devR
11	A11	110	66.9389	782289	21303.1	devR
11	A11	111	67.0479	778960	21000.6	devR
11	A11	112	67.1568	777050	20657.1	devR
11	A11	113	67.2658	774506	20325.5	devR
11	A11	114	67.3748	771926	20071.8	devR
11	A11	115	67.4837	770746	19955.4	devR
11	A11	116	67.5927	768937	19998.8	devR
11	A11	117	67.7016	765636	20167.3	devR
11	A11	118	67.8106	763588	20381.4	devR
11	A11	119	67.9196	761377	20552.4	devR
11	A11	120	68.0285	758013	20627.5	devR
11	A11	121	68.1375	756541	20606.8	devR
11	A11	122	68.2464	754304	20530.8	devR
11	A11	123	68.3554	752458	20445.2	devR
11	A11	124	68.4644	750150	20375.3	devR
11	A11	125	68.5733	746210	20323.9	devR
11	A11	126	68.6823	746232	20286.7	devR
11	A11	127	68.7912	743000	20262.6	devR
11	A11	128	68.9002	741055	20262	devR
11	A11	129	69.0092	738564	20298	devR
11	A11	130	69.1181	736372	20380.1	devR
11	A11	131	69.2271	734134	20509.9	devR
11	A11	132	69.336	732357	20670.6	devR
11	A11	133	69.445	729507	20825.3	devR
11	A11	134	69.554	727492	20920.9	devR
11	A11	135	69.6629	724090	20908.7	devR
11	A11	136	69.7719	722568	20765.3	devR
11	A11	137	69.8808	719918	20511.9	devR
11	A11	138	69.9898	717614	20210.9	devR
11	A11	139	70.0988	715736	19945.7	devR
11	A11	140	70.2077	713207	19784	devR
11	A11	141	70.3167	712326	19745.7	devR
11	A11	142	70.4256	710324	19794.1	devR
11	A11	143	70.5346	706381	19852.9	devR
11	A11	144	70.6436	704727	19854.7	devR
11	A11	145	70.7525	702351	19776.1	devR
11	A11	146	70.8615	700722	19643	devR
11	A11	147	70.9704	698867	19524.8	devR
11	A11	148	71.0794	696443	19424.8	devR
11	A11	149	71.1884	693928	19343.8	devR
11	A11	150	71.2973	691935	19267.7	devR
11	A11	151	71.4063	689654	19188	devR
11	A11	152	71.5152	688128	19114.4	devR
11	A11	153	71.6242	685374	19070.3	devR
11	A11	154	71.7331	683795	19083.6	devR
11	A11	155	71.8421	681113	19172	devR
11	A11	156	71.9511	679656	19331.8	devR
11	A11	157	72.06	677257	19532.6	devR
11	A11	158	72.169	674780	19732.6	devR
11	A11	159	72.2779	672717	19860.1	devR
11	A11	160	72.3869	670350	19833.9	devR
11	A11	161	72.4959	666999	19652.8	devR
11	A11	162	72.6048	665682	19428.7	devR
11	A11	163	72.7138	664230	19227.3	devR
11	A11	164	72.8227	660904	19137.1	devR
11	A11	165	72.9317	660542	19196.8	devR
11	A11	166	73.0407	658078	19373	devR
11	A11	167	73.1496	654461	19578.1	devR
11	A11	168	73.2586	652327	19730.5	devR
11	A11	169	73.3675	650627	19750.1	devR
11	A11	170	73.4765	648115	19633.7	devR
11	A11	171	73.5855	645689	19475.8	devR
11	A11	172	73.6944	644777	19331.8	devR
11	A11	173	73.8034	641434	19254.5	devR
11	A11	174	73.9123	639697	19255.6	devR
11	A11	175	74.0213	638941	19301.6	devR
11	A11	176	74.1303	635121	19334.2	devR
11	A11	177	74.2392	632830	19301.5	devR
11	A11	178	74.3482	630857	19187	devR
11	A11	179	74.4571	628919	19017.1	devR
11	A11	180	74.5661	627273	18844.4	devR
11	A11	181	74.6751	625478	18713.2	devR
11	A11	182	74.784	622493	18639.5	devR
11	A11	183	74.893	620882	18610.5	devR
11	A11	184	75.0019	618927	18601	devR
11	A11	185	75.1109	616532	18592.2	devR
11	A11	186	75.2199	614400	18578	devR
11	A11	187	75.3288	613180	18562.2	devR
11	A11	188	75.4378	609879	18551.1	devR
11	A11	189	75.5467	608650	18551.5	devR
11	A11	190	75.6557	606441	18566.5	devR
11	A11	191	75.7647	603988	18593.5	devR
11	A11	192	75.8736	602822	18622.4	devR
11	A11	193	75.9826	600070	18634.6	devR
11	A11	194	76.0915	597856	18612	devR
11	A11	195	76.2005	595300	18545.3	devR
11	A11	196	76.3095	594429	18441.6	devR
11	A11	197	76.4184	591994	18321.1	devR
11	A11	198	76.5274	589610	18210.5	devR
11	A11	199	76.6363	587552	18136.8	devR
11	A11	200	76.7453	585858	18119.1	devR
11	A11	201	76.8543	584716	18159.6	devR
11	A11	202	76.9632	581572	18238.7	devR
11	A11	203	77.0722	579743	18316.7	devR
11	A11	204	77.1811	578023	18348	devR
11	A11	205	77.2901	575471	18302	devR
11	A11	206	77.3991	573809	18178.5	devR
11	A11	207	77.508	571263	18013	devR
11	A11	208	77.617	569682	17865.4	devR
11	A11	209	77.7259	567746	17794.5	devR
11	A11	210	77.8349	566812	17832	devR
11	A11	211	77.9439	563666	17964.6	devR
11	A11	212	78.0528	562446	18140.1	devR
11	A11	213	78.1618	559710	18291.7	devR
11	A11	214	78.2707	558014	18367.4	devR
11	A11	215	78.3797	555780	18347.7	devR
11	A11	216	78.4887	553260	18244.1	devR
11	A11	217	78.5976	552479	18079.8	devR
11	A11	218	78.7066	549990	17873.4	devR
11	A11	219	78.8155	548203	17636.8	devR
11	A11	220	78.9245	545432	17387.1	devR
11	A11	221	79.0335	543781	17159.4	devR
11	A11	222	79.1424	542417	17001.5	devR
11	A11	223	79.2514	541132	16954	devR
11	A11	224	79.3603	538674	17023.8	devR
11	A11	225	79.4693	536462	17175.9	devR
11	A11	226	79.5783	535527	17344.5	devR
11	A11	227	79.6872	532744	17461.9	devR
11	A11	228	79.7962	530847	17484.7	devR
11	A11	229	79.9051	528076	17409.6	devR
11	A11	230	80.0141	527102	17266.6	devR
11	A11	231	80.1231	525241	17101.3	devR
11	A11	232	80.232	523569	16955.8	devR
11	A11	233	80.341	520737	16860.5	devR
11	A11	234	80.4499	519363	16836.6	devR
11	A11	235	80.5589	517593	16896.9	devR
11	A11	236	80.6678	515976	17038	devR
11	A11	237	80.7768	513783	17231.9	devR
11	A11	238	80.8858	512304	17425	devR
11	A11	239	80.9947	509210	17554.1	devR
11	A11	240	81.1037	507726	17569.5	devR
11	A11	241	81.2126	505984	17452.4	devR
11	A11	242	81.3216	503845	17223.4	devR
11	A11	243	81.4306	501600	16934.5	devR
11	A11	244	81.5395	500398	16654.7	devR
11	A11	245	81.6485	498281	16451.1	devR
11	A11	246	81.7574	496739	16367.8	devR
11	A11	247	81.8664	495321	16412.1	devR
11	A11	248	81.9754	493336	16551.8	devR
11	A11	249	82.0843	490948	16728.3	devR
11	A11	250	82.1933	489268	16876.6	devR
11	A11	251	82.3022	487825	16947.9	devR
11	A11	252	82.4112	484741	16923.9	devR
11	A11	253	82.5202	483565	16821.1	devR
11	A11	254	82.6291	481668	16684	devR
11	A11	255	82.7381	479379	16564.6	devR
11	A11	256	82.847	478318	16502	devR
11	A11	257	82.956	476743	16503	devR
11	A11	258	83.065	474509	16543.3	devR
11	A11	259	83.1739	472454	16582.9	devR
11	A11	260	83.2829	470527	16589.9	devR
11	A11	261	83.3918	469509	16559	devR
11	A11	262	83.5008	466659	16511.2	devR
11	A11	263	83.6098	465124	16479.9	devR
11	A11	264	83.7187	463978	16489.7	devR
11	A11	265	83.8277	461335	16540.8	devR
11	A11	266	83.9366	460715	16608.1	devR
11	A11	267	84.0456	457161	16654.8	devR
11	A11	268	84.1546	455854	16651.7	devR
11	A11	269	84.2635	454294	16589.3	devR
11	A11	270	84.3725	452416	16480.1	devR
11	A11	271	84.4814	450384	16351.7	devR
11	A11	272	84.5904	448266	16236.8	devR
11	A11	273	84.6994	447163	16162.6	devR
11	A11	274	84.8083	445049	16141.2	devR
11	A11	275	84.9173	444055	16168.9	devR
11	A11	276	85.0262	441414	16233.4	devR
11	A11	277	85.1352	439455	16328.1	devR
11	A11	278	85.2442	438260	16460.1	devR
11	A11	279	85.3531	436150	16641.5	devR
11	A11	280	85.4621	434446	16871.5	devR
11	A11	281	85.571	433427	17121.4	devR
11	A11	282	85.68	430156	17338.6	devR
11	A11	283	85.789	428430	17466.8	devR
11	A11	284	85.8979	426254	17474.2	devR
11	A11	285	86.0069	424726	17371.6	devR
11	A11	286	86.1158	422144	17218.2	devR
11	A11	287	86.2248	420402	17111.9	devR
11	A11	288	86.3338	418850	17174.2	devR
11	A11	289	86.4427	417494	17528	devR
11	A11	290	86.5517	415140	18274.6	devR
11	A11	291	86.6606	413662	19467.5	devR
11	A11	292	86.7696	411848	21385.8	devR
11	A11	293	86.8786	409788	23746.5	devR
11	A11	294	86.9875	406467	26315	devR
11	A11	295	87.0965	403920	28844.8	devR
11	A11	296	87.2054	399451	31092.1	devR
11	A11	297	87.3144	396314	32862.6	devR
11	A11	298	87.4234	391835	34039.5	devR
11	A11	299	87.5323	388692	34587.8	devR
11	A11	300	87.6413	385056	34544.3	devR
11	A11	301	87.7502	380310	34005.5	devR
11	A11	302	87.8592	377114	33111.9	devR
11	A11	303	87.9682	373919	32033.4	devR
11	A11	304	88.0771	370935	30950	devR
11	A11	305	88.1861	367480	30037.9	devR
11	A11	306	88.295	363997	29458.4	devR
11	A11	307	88.404	361999	29351.5	devR
11	A11	308	88.513	358908	29822.2	devR
11	A11	309	88.6219	356302	30924.6	devR
11	A11	310	88.7309	352416	32636.7	devR
11	A11	311	88.8398	349915	34834	devR
11	A11	312	88.9488	345651	37263.2	devR
11	A11	313	89.0578	342248	39541.1	devR
11	A11	314	89.1667	337470	41200.6	devR
11	A11	315	89.2757	331833	41799.5	devR
11	A11	316	89.3846	326600	41062.4	devR
11	A11	317	89.4936	320073	38994.2	devR
11	A11	318	89.6026	317366	35899.4	devR
11	A11	319	89.7115	314829	32289.1	devR
11	A11	320	89.8205	311443	28718.3	devR
11	A11	321	89.9294	309902	25630.8	devR
11	A11	322	90.0384	307520	23275	devR
11	A11	323	90.1474	305663	21705.5	devR
11	A11	324	90.2563	303059	20843.8	devR
11	A11	325	90.3653	301447	20559	devR
11	A11	326	90.4742	299099	20733	devR
11	A11	327	90.5832	296765	21297.8	devR
11	A11	328	90.6922	294353	22239.5	devR
11	A11	329	90.8011	292568	23581.6	devR
11	A11	330	90.9101	289665	25365	devR
11	A11	331	91.019	287600	27649.9	devR
11	A11	332	91.128	284711	30552.6	devR
11	A11	333	91.237	280521	34306.3	devR
11	A11	334	91.3459	277088	39299.7	devR
11	A11	335	91.4549	273403	46056.9	devR
11	A11	336	91.5638	268020	55142.6	devR
11	A11	337	91.6728	262310	67017.3	devR
11	A11	338	91.7818	254440	81875.2	devR
11	A11	339	91.8907	246462	99483.1	devR
11	A11	340	91.9997	236461	119032	devR
11	A11	341	92.1086	223163	139051	devR
11	A11	342	92.2176	206247	157468	devR
11	A11	343	92.3265	185416	171891	devR
11	A11	344	92.4355	162769	180102	devR
11	A11	345	92.5445	136928	180600	devR
11	A11	346	92.6534	117637	173010	devR
11	A11	347	92.7624	100403	158177	devR
11	A11	348	92.8713	86906.4	137951	devR
11	A11	349	92.9803	77082.8	114743	devR
11	A11	350	93.0893	71329.1	91035.3	devR
11	A11	351	93.1982	67429.8	68957.8	devR
11	A11	352	93.3072	65437.6	50014.8	devR
11	A11	353	93.4161	64695	34967.9	devR
11	A11	354	93.5251	63850.7	23875.5	devR
11	A11	355	93.6341	62681.6	16830.9	devR
11	A11	356	93.743	61404.3	12740	devR
11	A11	357	93.852	60838.8	10186.1	devR
11	A11	358	93.9609	59955.9	8554.18	devR
11	A11	359	94.0699	58946	7375.34	devR
11	A11	360	94.1789	58444.5	6311.98	devR
11	A11	361	94.2878	57676.9	5107.02	devR
11	A11	362	94.3968	57023.9	3540.67	devR
11	A11	363	94.5057	56944.4	1427.21	devR
11	A11	364	94.6147	56050.1	-1342.65	devR
11	A11	365	94.7237	56120.8	-4743.79	devR
11	A11	366	94.8326	55923.8	-8593.82	devR
12	A12	1	55.0623	911249	-28221.8	devR
12	A12	2	55.1713	917458	-25240.9	devR
12	A12	3	55.2802	921562	-21568.2	devR
12	A12	4	55.3892	924588	-17078.2	devR
12	A12	5	55.4981	926502	-11943	devR
12	A12	6	55.6071	927684	-6565.54	devR
12	A12	7	55.7161	928204	-1414.82	devR
12	A12	8	55.825	928218	3133.48	devR
12	A12	9	55.934	927567	6878.41	devR
12	A12	10	56.0429	926734	9789.5	devR
12	A12	11	56.1519	925317	11952.5	devR
12	A12	12	56.2609	924358	13508.1	devR
12	A12	13	56.3698	922568	14607	devR
12	A12	14	56.4788	920772	15381.5	devR
12	A12	15	56.5877	918879	15937.3	devR
12	A12	16	56.6967	916833	16351.9	devR
12	A12	17	56.8057	916528	16683.4	devR
12	A12	18	56.9146	913120	16974.6	devR
12	A12	19	57.0236	911017	17252.3	devR
12	A12	20	57.1325	909627	17525.1	devR
12	A12	21	57.2415	908148	17787.9	devR
12	A12	22	57.3505	906088	18030.3	devR
12	A12	23	57.4594	903690	18238.3	devR
12	A12	24	57.5684	900465	18392.4	devR
12	A12	25	57.6773	900110	18469.3	devR
12	A12	26	57.7863	898246	18459.9	devR
12	A12	27	57.8953	895590	18383.7	devR
12	A12	28	58.0042	892037	18289.4	devR
12	A12	29	58.1132	891059	18231.6	devR
12	A12	30	58.2221	889111	18239.9	devR
12	A12	31	58.3311	886908	18306.6	devR
12	A12	32	58.4401	885278	18395.8	devR
12	A12	33	58.549	882664	18465.9	devR
12	A12	34	58.658	880289	18489.6	devR
12	A12	35	58.7669	878732	18463.4	devR
12	A12	36	58.8759	875961	18407.9	devR
12	A12	37	58.9849	874754	18364	devR
12	A12	38	59.0938	871140	18377.5	devR
12	A12	39	59.2028	870189	18478.4	devR
12	A12	40	59.3117	867529	18664.2	devR
12	A12	41	59.4207	866358	18901.7	devR
12	A12	42	59.5297	863819	19145.7	devR
12	A12	43	59.6386	861151	19366.7	devR
12	A12	44	59.7476	858691	19555.3	devR
12	A12	45	59.8565	856910	19718.3	devR
12	A12	46	59.9655	854619	19864	devR
12	A12	47	60.0745	852738	19989.3	devR
12	A12	48	60.1834	849808	20083	devR
12	A12	49	60.2924	847912	20132.2	devR
12	A12	50	60.4013	844761	20127.1	devR
12	A12	51	60.5103	844016	20058.7	devR
12	A12	52	60.6193	839797	19922.5	devR
12	A12	53	60.7282	839255	19725.2	devR
12	A12	54	60.8372	835482	19493.1	devR
12	A12	55	60.9461	833834	19268.9	devR
12	A12	56	61.0551	832000	19102.8	devR
12	A12	57	61.1641	829451	19025.3	devR
12	A12	58	61.273	827861	19042.5	devR
12	A12	59	61.382	825245	19137.1	devR
12	A12	60	61.4909	823732	19280.3	devR
12	A12	61	61.5999	820522	19447.6	devR
12	A12	62	61.7088	818159	19621	devR
12	A12	63	61.8178	817229	19791.9	devR
12	A12	64	61.9268	813797	19950.9	devR
12	A12	65	62.0357	811619	20081.4	devR
12	A12	66	62.1447	809368	20163.4	devR
12	A12	67	62.2536	807400	20177.5	devR
12	A12	68	62.3626	805277	20116.1	devR
12	A12	69	62.4716	801981	19989.3	devR
12	A12	70	62.5805	800149	19822.6	devR
12	A12	71	62.6895	798232	19645.5	devR
12	A12	72	62.7984	796628	19480.4	devR
12	A12	73	62.9074	794046	19343.5	devR
12	A12	74	63.0164	791229	19257.3	devR
12	A12	75	63.1253	788973	19256.9	devR
12	A12	76	63.2343	788400	19380.3	devR
12	A12	77	63.3432	785427	19641.8	devR
12	A12	78	63.4522	783151	20005.9	devR
12	A12	79	63.5612	781404	20382.2	devR
12	A12	80	63.6701	779109	20651.1	devR
12	A12	81	63.7791	776186	20715.5	devR
12	A12	82	63.888	773670	20551.8	devR
12	A12	83	63.997	770445	20235.4	devR
12	A12	84	64.106	768762	19915.1	devR
12	A12	85	64.2149	767373	19744.5	devR
12	A12	86	64.3239	765381	19805.2	devR
12	A12	87	64.4328	763478	20066.6	devR
12	A12	88	64.5418	760408	20408.6	devR
12	A12	89	64.6508	758632	20690.9	devR
12	A12	90	64.7597	754574	20823.5	devR
12	A12	91	64.8687	753155	20796.8	devR
12	A12	92	64.9776	751031	20662.9	devR
12	A12	93	65.0866	749510	20491.8	devR
12	A12	94	65.1956	746160	20339.7	devR
12	A12	95	65.3045	744447	20241.8	devR
12	A12	96	65.4135	741290	20220.9	devR
12	A12	97	65.5224	739889	20285.9	devR
12	A12	98	65.6314	737997	20419.7	devR
12	A12	99	65.7404	734302	20569.5	devR
12	A12	100	65.8493	733384	20661	devR
12	A12	101	65.9583	728350	20634	devR
12	A12	102	66.0672	727785	20477.8	devR
12	A12	103	66.1762	725353	20237.9	devR
12	A12	104	66.2852	723199	19997.4	devR
12	A12	105	66.3941	720263	19836.2	devR
12	A12	106	66.5031	719719	19801.1	devR
12	A12	107	66.612	716427	19889.3	devR
12	A12	108	66.721	714781	20052.7	devR
12	A12	109	66.83	712882	20221.1	devR
12	A12	110	66.9389	709728	20336.2	devR
12	A12	111	67.0479	707026	20380	devR
12	A12	112	67.1568	705352	20379.2	devR
12	A12	113	67.2658	703961	20384.8	devR
12	A12	114	67.3748	700094	20431.2	devR
12	A12	115	67.4837	699864	20510.2	devR
12	A12	116	67.5927	695841	20576.1	devR
12	A12	117	67.7016	693246	20578.4	devR
12	A12	118	67.8106	691809	20496.8	devR
12	A12	119	67.9196	689212	20359.7	devR
12	A12	120	68.0285	687235	20229.5	devR
12	A12	121	68.1375	684668	20170.3	devR
12	A12	122	68.2464	682992	20217.4	devR
12	A12	123	68.3554	681125	20362.1	devR
12	A12	124	68.4644	678438	20559.5	devR
12	A12	125	68.5733	675217	20747.5	devR
12	A12	126	68.6823	674316	20873.5	devR
12	A12	127	68.7912	671075	20908.3	devR
[truncated: 9,017 more rows]

## Sheet: Melt Curve Result
Block Type	96-Well 0.2-mL Block
Calibration Background is expired	Yes
Calibration Background performed on	12-12-2019
Calibration Pure Dye ABY is expired	Yes
Calibration Pure Dye ABY performed on	12-12-2019
Calibration Pure Dye FAM is expired	Yes
Calibration Pure Dye FAM performed on	12-12-2019
Calibration Pure Dye JUN is expired	Yes
Calibration Pure Dye JUN performed on	12-12-2019
Calibration Pure Dye NED is expired	Yes
Calibration Pure Dye NED performed on	12-12-2019
Calibration Pure Dye ROX is expired	Yes
Calibration Pure Dye ROX performed on	12-12-2019
Calibration Pure Dye SYBR is expired	Yes
Calibration Pure Dye SYBR performed on	12-12-2019
Calibration Pure Dye TAMRA is expired	Yes
Calibration Pure Dye TAMRA performed on	12-12-2019
Calibration Pure Dye VIC is expired	Yes
Calibration Pure Dye VIC performed on	12-12-2019
Calibration ROI is expired	Yes
Calibration ROI performed on	12-12-2019
Calibration Uniformity is expired	Yes
Calibration Uniformity performed on	12-12-2019
Chemistry	SYBR_GREEN
Date Created	2023-11-10 14:06:41 PM PST
Experiment Barcode
Experiment Comment
Experiment File Name	D:\Users\Administrator\Desktop\LXC\23.10\20231110 .eds
Experiment Name	LXH-20220223
Experiment Run End Time	2023-11-09 20:43:44 PM PST
Experiment Type	Comparative Cт (ΔΔCт)
Instrument Name	272324170
Instrument Serial Number	272324170
Instrument Type	QuantStudio™ 3 System
Passive Reference
Post-read Stage/Step
Pre-read Stage/Step
Quantification Cycle Method	Ct
Signal Smoothing On	true
Stage where Melt Analysis is performed	Stage3
Stage/ Cycle where Ct Analysis is performed	Stage2, Step3
User Name
Well	Well Position	Sample	Target Name	Tm	Melt Peak Height
7	A7	devR	ms sigA	92.1936	147417
8	A8	devR	ms sigA	92.1936	137024
9	A9	devR	ms sigA	92.2007	116802
10	A10	devR	devR	92.6907	182317
10	A10	devR	devR	89.4239	40061.7
11	A11	devR	devR	92.49	181368
12	A12	devR	devR	92.5445	168617
12	A12	devR	devR	89.2757	41349.6
19	B7	ltmA	ms sigA	92.0846	140600
20	B8	ltmA	ms sigA	92.0846	139385
21	B9	ltmA	ms sigA	92.0373	160660
22	B10	ltmA	ltmA	93.453	108506
23	B11	ltmA	ltmA	93.3072	111296
24	B12	ltmA	ltmA	93.3072	108847
31	C7	devR no RT	ms sigA	84.596	53029.3
31	C7	devR no RT	ms sigA	78.2001	29002.8
32	C8	devR no RT	ms sigA	84.5413	49014.4
32	C8	devR no RT	ms sigA	78.0907	27732.4
33	C9	devR no RT	ms sigA	91.9758	2306.98
33	C9	devR no RT	ms sigA	84.6773	43953.4
33	C9	devR no RT	ms sigA	78.1092	26254.9
34	C10	ltmA no RT	ms sigA	84.7867	47665.3
34	C10	ltmA no RT	ms sigA	78.1639	26947.2
35	C11	ltmA no RT	ms sigA	84.8619	45387.9
35	C11	ltmA no RT	ms sigA	78.304	26192.5
36	C12	ltmA no RT	ms sigA	84.8072	46196.2
36	C12	ltmA no RT	ms sigA	77.8668	26209.9
46	D10	962 A	ms sigA	84.7414	81387.2
47	D11	962 A	ms sigA	84.5904	79891.2
48	D12	962 A	ms sigA	84.5904	81018.4
55	E7	devR A	ms sigA	92.0846	120030
56	E8	devR A	ms sigA	92.0846	112961
57	E9	devR A	ms sigA	91.9829	135553
58	E10	ltmA A	ms sigA	91.9284	124604
59	E11	ltmA A	ms sigA	91.8362	134816
60	E12	ltmA A	ms sigA	91.8362	95970.3
73	G1	962	ms sigA	86.0126	90241.9
73	G1	962	ms sigA	92.5574	34049.1
73	G1	962	ms sigA	68.6497	28836.7
74	G2	962	ms sigA	85.8503	87521.8
74	G2	962	ms sigA	92.5574	63735.4
75	G3	962	ms sigA	85.8715	95096.2
75	G3	962	ms sigA	92.4653	54642.8
76	G4	962	devR	92.5675	179367
76	G4	962	devR	89.4552	65285.6
77	G5	962	devR	92.4629	198905
77	G5	962	devR	89.3561	63274.9
78	G6	962	devR	92.5174	189541
78	G6	962	devR	89.4106	63043.5
85	H1	962	ltmA	93.1351	97174.9
86	H2	962	ltmA	93.1897	80033.9
87	H3	962	ltmA	93.4957	81260.6
88	H4	962 no RT	ms sigA	84.6225	48003.5
88	H4	962 no RT	ms sigA	77.8355	26903.8
89	H5	962 no RT	ms sigA	84.6979	46518.5
89	H5	962 no RT	ms sigA	78.0854	25880.4
89	H5	962 no RT	ms sigA	90.8732	2908.71
90	H6	962 no RT	ms sigA	84.6979	46085.5
90	H6	962 no RT	ms sigA	77.8122	25638.1
