# Supplementary material for: Lsr2 acts as a cyclic di-GMP receptor that promotes keto-mycolic acid synthesis and biofilm formation in mycobacteria
Source: Nat Commun. 2024 Jan 24;15:695. doi: 10.1038/s41467-024-44774-6 (PMC10808224; doi:10.1038/s41467-024-44774-6)
Supplement: Supplementary file 4 — Source data [file 41467_2024_44774_MOESM4_ESM.zip › Source data of Fig S6C.xlsx]

## Sheet: Sheet1
	Sample	OD570
		Kan			Kan+Atc
	pLJR962	2.184	2.211	2.401	2.06	2.319	2.203
	ltmACRISPRi	2.225	2.321	2.074	2.075	2.112	2.466
	devRCRISPRi	2.219	2.463	2.454	2.164	2.411	2.303
